# Supplementary material for: Bis[trans-di­fluorido­tetra­kis­(pyridine-κN)chromium(III)] sodium tetra­chlorido­zincate perchlorate from synchrotron data
Source: Acta Crystallogr Sect E Struct Rep Online. 2014 Jun 25;70(Pt 7):m280. doi: 10.1107/S1600536814014408 (PMC4120630; doi:10.1107/S1600536814014408)
Supplement: Supplementary file 1 [file e-70-0m280-sup1.cif]

##############################################################################
#                                                                            #
# This CIF contains the data in a paper accepted for publication in          #
# Acta Crystallographica Section E. It conforms to the requirements of       #
# Notes for Authors for Acta Crystallographica Section E, and has been       #
# peer reviewed under the auspices of the IUCr Commission on Journals.       #
#                                                                            #
# Full details of the Crystallographic Information File format               #
# are given in the paper "The Crystallographic Information File (CIF):       #
# a New Standard Archive File for Crystallography" by S. R. Hall, F. H.      #
# Allen and I. D. Brown [Acta Cryst. (1991), A47, 655-685].                  #
#                                                                            #
# The current version of the core CIF dictionary is obtainable from          #
# ftp://ftp.iucr.org/pub/cif_core.dic.                                       #
#                                                                            #
# Software is freely available for graphical display of the structure(s)     #
# in this CIF. For information consult the CIF software page                 #
# http://www.iucr.org/resources/cif/software.                                #
#                                                                            #
# This file may be used for bona fide research purposes within the           #
# scientific community so long as proper attribution is given to the journal # 
# article from which it was obtained.                                        #
#                                                                            #
##############################################################################
data_I
_audit_creation_method     SHELXL-2014
_database_code_depnum_ccdc_archive     'CCDC 1009068'
_chemical_name_systematic
;
Bis[<i>trans</i>-difluoridotetrakis(pyridine-\k<i>N</i>)chromium(III)]
sodium tetrachloridozincate perchlorate
;
_chemical_name_common     ?
_chemical_formula_moiety     '2(C20 H20 Cr F2 N4 +), Na +, Cl O4 -, Cl4 Zn 2-'
_chemical_formula_sum     'C40 H40 Cl5 Cr2 F4 N8 Na O4 Zn'
_chemical_formula_iupac     'Na [Cr F2 (C5 H5 N)4]2 [Zn Cl4] Cl O4'
_chemical_formula_weight     1142.41
_chemical_melting_point     ?
_space_group_crystal_system     orthorhombic
_space_group_name_H-M_alt     'P b c a'
_space_group_name_Hall     '-P 2ac 2ab'
loop_
    _space_group_symop_operation_xyz
    'x, y, z'
    '-x+1/2, -y, z+1/2'
    '-x, y+1/2, -z+1/2'
    'x+1/2, -y+1/2, -z'
    '-x, -y, -z'
    'x-1/2, y, -z-1/2'
    'x, -y-1/2, z-1/2'
    '-x-1/2, y-1/2, z'
_cell_length_a     25.397(5)
_cell_length_b     14.600(3)
_cell_length_c     25.510(5)
_cell_angle_alpha     90
_cell_angle_beta     90
_cell_angle_gamma     90
_cell_volume     9459(3)
_cell_formula_units_Z     8
_cell_measurement_reflns_used     237022
_cell_measurement_theta_min     0.361
_cell_measurement_theta_max     33.547
_cell_measurement_temperature     100(2)
_exptl_crystal_description     'block'
_exptl_crystal_colour     'purple'
_exptl_crystal_size_max     0.200
_exptl_crystal_size_mid     0.150
_exptl_crystal_size_min     0.100
_exptl_crystal_density_diffrn     1.604
_exptl_crystal_density_meas     ?
_exptl_crystal_density_method     ?
_exptl_crystal_F_000     4624
_exptl_absorpt_coefficient_mu     0.938
_exptl_absorpt_correction_type     empirical
_exptl_absorpt_process_details
                                  '(<i>HKL3000sm</i>; Otwinowski & Minor, 1997)'
_exptl_absorpt_correction_T_min     0.835
_exptl_absorpt_correction_T_max     0.912
_exptl_special_details     ?
_diffrn_ambient_temperature     100(2)
_diffrn_radiation_type     synchrotron
_diffrn_radiation_wavelength     0.62998
_diffrn_measurement_device_type     'ADSC Q210 CCD area-detector'
_diffrn_measurement_method     '\w scan'
_diffrn_detector_area_resol_mean     ?
_diffrn_reflns_number     86381
_diffrn_reflns_av_R_equivalents     0.0500
_diffrn_reflns_theta_min     2.009
_diffrn_reflns_theta_max     26.000
_diffrn_reflns_theta_full     22.209
_diffrn_measured_fraction_theta_max     0.985
_diffrn_measured_fraction_theta_full     0.988
_diffrn_reflns_limit_h_min     -35
_diffrn_reflns_limit_h_max     35
_diffrn_reflns_limit_k_min     -19
_diffrn_reflns_limit_k_max     19
_diffrn_reflns_limit_l_min     -35
_diffrn_reflns_limit_l_max     35
_refine_special_details     ?
_reflns_number_total     13152
_reflns_number_gt     12355
_reflns_threshold_expression     I>2\s(I)
_refine_ls_structure_factor_coef     Fsqd
_refine_ls_matrix_type     full
_refine_ls_R_factor_all     0.0492
_refine_ls_R_factor_gt     0.0471
_refine_ls_wR_factor_gt     0.1341
_refine_ls_wR_factor_ref     0.1361
_refine_ls_goodness_of_fit_ref     1.046
_refine_ls_restrained_S_all     1.047
_refine_ls_number_reflns     13152
_refine_ls_number_parameters     605
_refine_ls_number_restraints     6
_refine_ls_hydrogen_treatment     constr
_refine_ls_weighting_scheme     calc
_refine_ls_weighting_details
             'w=1/[\s^2^(Fo^2^)+(0.0773P)^2^+19.7848P] where P=(Fo^2^+2Fc^2^)/3'
_atom_sites_solution_hydrogens     geom
_atom_sites_solution_primary     ?
_atom_sites_solution_secondary     ?
_refine_ls_shift/su_max     0.002
_refine_ls_shift/su_mean     0.000
_refine_diff_density_max     1.247
_refine_diff_density_min     -1.989
_refine_ls_extinction_method     none
_refine_ls_extinction_coef     .
loop_
    _atom_type_symbol
    _atom_type_description
    _atom_type_scat_dispersion_real
    _atom_type_scat_dispersion_imag
    _atom_type_scat_source
    'C' 'C' 0.0020 0.0010
                         'International Tables Vol C Tables 4.2.6.8 and 6.1.1.4'
    'H' 'H' 0.0000 0.0000
                         'International Tables Vol C Tables 4.2.6.8 and 6.1.1.4'
    'N' 'N' 0.0050 0.0020
                         'International Tables Vol C Tables 4.2.6.8 and 6.1.1.4'
    'O' 'O' 0.0090 0.0050
                         'International Tables Vol C Tables 4.2.6.8 and 6.1.1.4'
    'F' 'F' 0.0140 0.0080
                         'International Tables Vol C Tables 4.2.6.8 and 6.1.1.4'
    'Cl' 'Cl' 0.1230 0.1260
                         'International Tables Vol C Tables 4.2.6.8 and 6.1.1.4'
    'Zn' 'Zn' 0.3480 1.1820
                         'International Tables Vol C Tables 4.2.6.8 and 6.1.1.4'
    'Cr' 'Cr' 0.2900 0.4910
                         'International Tables Vol C Tables 4.2.6.8 and 6.1.1.4'
    'Na' 'Na' 0.0290 0.0190
                         'International Tables Vol C Tables 4.2.6.8 and 6.1.1.4'
_computing_data_collection
;
<i>PAL ADSC Quantum-210 ADX</i> (Arvai & Nielsen, 1983)
;
_computing_cell_refinement     '<i>HKL3000sm</i> (Otwinowski & Minor, 1997)'
_computing_data_reduction     '<i>HKL3000sm</i> (Otwinowski & Minor, 1997)'
_computing_structure_solution     '<i>XS</i> in SHELXS2014 (Sheldrick, 2008)'
_computing_structure_refinement     '<i>XL</i> in SHELXL2014 (Sheldrick, 2008)'
_computing_molecular_graphics     'DIAMOND (Brandenburg, 2007)'
_computing_publication_material     'WinGX (Farrugia, 2012)'
loop_
    _atom_site_type_symbol
    _atom_site_label
    _atom_site_fract_x
    _atom_site_fract_y
    _atom_site_fract_z
    _atom_site_U_iso_or_equiv
    _atom_site_adp_type
    _atom_site_calc_flag
    _atom_site_occupancy
    _atom_site_symmetry_multiplicity
    _atom_site_disorder_assembly
    _atom_site_disorder_group
    Cr Cr1 0.35117(2) 0.76013(2) 0.12316(2) 0.00754(8) Uani d 1 1 . .
    F F1 0.30651(4) 0.70701(9) 0.17189(5) 0.0118(2) Uani d 1 1 . .
    F F2 0.39507(5) 0.81430(9) 0.07234(5) 0.0134(2) Uani d 1 1 . .
    N N1 0.37558(7) 0.63065(12) 0.09803(7) 0.0116(3) Uani d 1 1 . .
    N N2 0.28923(7) 0.75603(12) 0.06915(6) 0.0105(3) Uani d 1 1 . .
    N N3 0.32920(6) 0.89005(12) 0.14979(6) 0.0099(3) Uani d 1 1 . .
    N N4 0.41194(6) 0.75688(12) 0.17755(7) 0.0107(3) Uani d 1 1 . .
    C C1 0.35464(10) 0.55497(16) 0.12003(9) 0.0188(4) Uani d 1 1 . .
    H H1 0.3272 0.5618 0.1451 0.023 Uiso calc 1 1 . .
    C C2 0.37167(12) 0.46750(17) 0.10742(10) 0.0258(5) Uani d 1 1 . .
    H H2 0.3556 0.4154 0.1230 0.031 Uiso calc 1 1 . .
    C C3 0.41235(11) 0.45702(18) 0.07181(10) 0.0268(5) Uani d 1 1 . .
    H H3 0.4258 0.3980 0.0637 0.032 Uiso calc 1 1 . .
    C C4 0.43310(10) 0.53502(19) 0.04820(11) 0.0252(5) Uani d 1 1 . .
    H H4 0.4603 0.5298 0.0228 0.030 Uiso calc 1 1 . .
    C C5 0.41370(9) 0.62005(17) 0.06204(9) 0.0180(4) Uani d 1 1 . .
    H H5 0.4278 0.6729 0.0455 0.022 Uiso calc 1 1 . .
    C C6 0.29780(8) 0.75294(15) 0.01708(8) 0.0143(4) Uani d 1 1 . .
    H H6 0.3330 0.7565 0.0045 0.017 Uiso calc 1 1 . .
    C C7 0.25712(9) 0.74470(17) -0.01887(8) 0.0188(4) Uani d 1 1 . .
    H H7 0.2644 0.7426 -0.0554 0.023 Uiso calc 1 1 . .
    C C8 0.20558(9) 0.73955(16) -0.00069(9) 0.0183(4) Uani d 1 1 . .
    H H8 0.1771 0.7332 -0.0246 0.022 Uiso calc 1 1 . .
    C C9 0.19644(8) 0.74378(16) 0.05288(9) 0.0165(4) Uani d 1 1 . .
    H H9 0.1616 0.7412 0.0663 0.020 Uiso calc 1 1 . .
    C C10 0.23912(8) 0.75180(15) 0.08642(8) 0.0133(4) Uani d 1 1 . .
    H H10 0.2328 0.7544 0.1231 0.016 Uiso calc 1 1 . .
    C C11 0.35537(8) 0.96612(14) 0.13505(8) 0.0125(3) Uani d 1 1 . .
    H H11 0.3854 0.9599 0.1132 0.015 Uiso calc 1 1 . .
    C C12 0.33995(9) 1.05350(15) 0.15071(8) 0.0165(4) Uani d 1 1 . .
    H H12 0.3592 1.1058 0.1397 0.020 Uiso calc 1 1 . .
    C C13 0.29607(9) 1.06300(16) 0.18269(9) 0.0177(4) Uani d 1 1 . .
    H H13 0.2845 1.1219 0.1935 0.021 Uiso calc 1 1 . .
    C C14 0.26955(9) 0.98475(16) 0.19856(9) 0.0173(4) Uani d 1 1 . .
    H H14 0.2395 0.9892 0.2206 0.021 Uiso calc 1 1 . .
    C C15 0.28738(8) 0.89998(15) 0.18182(8) 0.0137(4) Uani d 1 1 . .
    H H15 0.2694 0.8466 0.1934 0.016 Uiso calc 1 1 . .
    C C16 0.40251(9) 0.7286(2) 0.22661(9) 0.0259(5) Uani d 1 1 . .
    H H16 0.3673 0.7145 0.2362 0.031 Uiso calc 1 1 . .
    C C17 0.44161(10) 0.7191(2) 0.26391(10) 0.0288(6) Uani d 1 1 . .
    H H17 0.4332 0.6992 0.2984 0.035 Uiso calc 1 1 . .
    C C18 0.49271(9) 0.7387(2) 0.25044(10) 0.0245(5) Uani d 1 1 . .
    H H18 0.5204 0.7316 0.2751 0.029 Uiso calc 1 1 . .
    C C19 0.50286(10) 0.7688(3) 0.20023(11) 0.0441(9) Uani d 1 1 . .
    H H19 0.5378 0.7838 0.1899 0.053 Uiso calc 1 1 . .
    C C20 0.46157(9) 0.7770(2) 0.16487(9) 0.0301(6) Uani d 1 1 . .
    H H20 0.4689 0.7977 0.1303 0.036 Uiso calc 1 1 . .
    Cr Cr2 0.65746(2) 0.50377(2) 0.11947(2) 0.00778(8) Uani d 1 1 . .
    F F3 0.61676(5) 0.45700(9) 0.06534(4) 0.0118(2) Uani d 1 1 . .
    F F4 0.70069(5) 0.55143(9) 0.17181(5) 0.0130(2) Uani d 1 1 . .
    N N5 0.63053(6) 0.63505(12) 0.10134(7) 0.0103(3) Uani d 1 1 . .
    N N6 0.59384(6) 0.49421(12) 0.17052(6) 0.0098(3) Uani d 1 1 . .
    N N7 0.67945(7) 0.37247(12) 0.14187(7) 0.0126(3) Uani d 1 1 . .
    N N8 0.72058(7) 0.50992(12) 0.06649(6) 0.0104(3) Uani d 1 1 . .
    C C21 0.64820(9) 0.70809(15) 0.12802(8) 0.0143(4) Uani d 1 1 . .
    H H21 0.6759 0.6999 0.1526 0.017 Uiso calc 1 1 . .
    C C22 0.62733(10) 0.79550(16) 0.12082(9) 0.0187(4) Uani d 1 1 . .
    H H22 0.6408 0.8459 0.1402 0.022 Uiso calc 1 1 . .
    C C23 0.58692(9) 0.80824(16) 0.08526(9) 0.0200(4) Uani d 1 1 . .
    H H23 0.5721 0.8672 0.0798 0.024 Uiso calc 1 1 . .
    C C24 0.56850(9) 0.73228(17) 0.05761(10) 0.0198(4) Uani d 1 1 . .
    H H24 0.5409 0.7387 0.0328 0.024 Uiso calc 1 1 . .
    C C25 0.59096(8) 0.64744(15) 0.06679(9) 0.0153(4) Uani d 1 1 . .
    H H25 0.5780 0.5959 0.0480 0.018 Uiso calc 1 1 . .
    C C26 0.54766(8) 0.45919(16) 0.15431(8) 0.0162(4) Uani d 1 1 . .
    H H26 0.5448 0.4377 0.1193 0.019 Uiso calc 1 1 . .
    C C27 0.50407(9) 0.4532(2) 0.18677(9) 0.0241(5) Uani d 1 1 . .
    H H27 0.4721 0.4272 0.1744 0.029 Uiso calc 1 1 . .
    C C28 0.50789(9) 0.4858(2) 0.23773(9) 0.0227(5) Uani d 1 1 . .
    H H28 0.4784 0.4837 0.2606 0.027 Uiso calc 1 1 . .
    C C29 0.55529(9) 0.52141(19) 0.25454(9) 0.0214(5) Uani d 1 1 . .
    H H29 0.5590 0.5435 0.2894 0.026 Uiso calc 1 1 . .
    C C30 0.59751(8) 0.52459(16) 0.22017(8) 0.0156(4) Uani d 1 1 . .
    H H30 0.6301 0.5490 0.2320 0.019 Uiso calc 1 1 . .
    C C31 0.71928(9) 0.35834(16) 0.17617(8) 0.0177(4) Uani d 1 1 . .
    H H31 0.7389 0.4096 0.1883 0.021 Uiso calc 1 1 . .
    C C32 0.73252(10) 0.27212(18) 0.19426(9) 0.0222(5) Uani d 1 1 . .
    H H32 0.7609 0.2642 0.2180 0.027 Uiso calc 1 1 . .
    C C33 0.70374(10) 0.19765(18) 0.17718(10) 0.0248(5) Uani d 1 1 . .
    H H33 0.7118 0.1378 0.1893 0.030 Uiso calc 1 1 . .
    C C34 0.66268(10) 0.21171(16) 0.14187(11) 0.0229(5) Uani d 1 1 . .
    H H34 0.6425 0.1614 0.1296 0.027 Uiso calc 1 1 . .
    C C35 0.65162(9) 0.29982(16) 0.12486(9) 0.0169(4) Uani d 1 1 . .
    H H35 0.6237 0.3092 0.1006 0.020 Uiso calc 1 1 . .
    C C36 0.77078(8) 0.51247(15) 0.08380(8) 0.0136(4) Uani d 1 1 . .
    H H36 0.7771 0.5151 0.1205 0.016 Uiso calc 1 1 . .
    C C37 0.81361(8) 0.51134(16) 0.04979(9) 0.0164(4) Uani d 1 1 . .
    H H37 0.8486 0.5123 0.0631 0.020 Uiso calc 1 1 . .
    C C38 0.80443(8) 0.50876(16) -0.00376(9) 0.0174(4) Uani d 1 1 . .
    H H38 0.8330 0.5078 -0.0278 0.021 Uiso calc 1 1 . .
    C C39 0.75289(9) 0.50755(16) -0.02167(8) 0.0171(4) Uani d 1 1 . .
    H H39 0.7457 0.5069 -0.0582 0.020 Uiso calc 1 1 . .
    C C40 0.71206(8) 0.50729(15) 0.01433(8) 0.0137(4) Uani d 1 1 . .
    H H40 0.6768 0.5052 0.0018 0.016 Uiso calc 1 1 . .
    Cl Cl1P 0.63013(3) -0.20630(5) 0.28660(3) 0.01264(18) Uani d 0.868(3) 1 A 1
    O O1P 0.60224(9) -0.23420(16) 0.33334(8) 0.0262(5) Uani d 0.868(3) 1 A 1
    O O2P 0.68283(8) -0.1857(2) 0.30024(11) 0.0374(7) Uani d 0.868(3) 1 A 1
    O O3P 0.62633(11) -0.2764(3) 0.24867(13) 0.0354(7) Uani d 0.868(3) 1 A 1
    O O4P 0.60397(9) -0.12621(15) 0.26743(10) 0.0370(5) Uani d 0.868(3) 1 A 1
    Cl Cl2P 0.6450(2) -0.1831(4) 0.2710(2) 0.0221(12) Uani d 0.132(3) 1 A 2
    O O5P 0.6630(6) -0.2113(10) 0.3260(5) 0.0221(12) Uani d 0.132(3) 1 A 2
    O O6P 0.6833(5) -0.1475(10) 0.2396(5) 0.0221(12) Uani d 0.132(3) 1 A 2
    O O7P 0.6415(8) -0.2796(17) 0.2504(9) 0.0221(12) Uani d 0.132(3) 1 A 2
    O O8P 0.60397(9) -0.12621(15) 0.26743(10) 0.0370(5) Uani d 0.132(3) 1 A 2
    Zn Zn1 0.51089(2) 0.13481(2) 0.06065(2) 0.01240(7) Uani d 1 1 . .
    Cl Cl1 0.52526(2) 0.28484(4) 0.05651(2) 0.02034(12) Uani d 1 1 . .
    Cl Cl2 0.42603(2) 0.10088(4) 0.04318(2) 0.02115(12) Uani d 1 1 . .
    Cl Cl3 0.55209(11) 0.09300(14) -0.00286(9) 0.1300(9) Uani d 1 1 . .
    Cl Cl4 0.54386(3) 0.04804(5) 0.12572(2) 0.03005(14) Uani d 1 1 . .
    Na Na1P 0.65188(10) -0.00419(16) 0.19280(11) 0.0856(7) Uani d 1 1 . .
loop_
    _atom_site_aniso_label
    _atom_site_aniso_U_11
    _atom_site_aniso_U_22
    _atom_site_aniso_U_33
    _atom_site_aniso_U_12
    _atom_site_aniso_U_13
    _atom_site_aniso_U_23
    Cr1 0.00589(14) 0.00984(15) 0.00688(14) -0.00199(10) 0.00172(9) 0.00211(10)
    F1 0.0085(5) 0.0164(6) 0.0106(5) -0.0028(4) 0.0025(4) 0.0051(4)
    F2 0.0136(5) 0.0156(6) 0.0110(5) -0.0050(4) 0.0066(4) 0.0024(4)
    N1 0.0108(7) 0.0129(8) 0.0111(7) 0.0001(6) -0.0006(6) 0.0004(6)
    N2 0.0108(7) 0.0113(8) 0.0093(7) -0.0014(6) -0.0008(6) 0.0016(6)
    N3 0.0088(7) 0.0130(8) 0.0079(7) -0.0006(6) -0.0003(5) 0.0010(6)
    N4 0.0066(7) 0.0150(8) 0.0106(7) -0.0008(6) 0.0008(5) 0.0003(6)
    C1 0.0266(11) 0.0125(10) 0.0173(9) -0.0004(8) 0.0012(8) 0.0049(7)
    C2 0.0433(15) 0.0134(10) 0.0208(11) 0.0032(10) -0.0058(10) 0.0040(8)
    C3 0.0364(14) 0.0183(11) 0.0258(11) 0.0116(10) -0.0128(10) -0.0055(9)
    C4 0.0216(11) 0.0263(13) 0.0279(12) 0.0073(9) -0.0003(9) -0.0106(10)
    C5 0.0152(9) 0.0196(11) 0.0192(10) -0.0004(8) 0.0036(7) -0.0043(8)
    C6 0.0157(9) 0.0166(9) 0.0107(8) -0.0003(7) -0.0004(7) 0.0011(7)
    C7 0.0217(10) 0.0238(11) 0.0110(9) 0.0020(8) -0.0039(8) -0.0011(8)
    C8 0.0183(10) 0.0188(10) 0.0179(10) 0.0003(8) -0.0083(8) 0.0003(8)
    C9 0.0124(9) 0.0179(10) 0.0193(10) -0.0018(7) -0.0036(7) 0.0026(8)
    C10 0.0108(8) 0.0169(9) 0.0121(8) -0.0023(7) -0.0009(7) 0.0023(7)
    C11 0.0143(8) 0.0125(9) 0.0107(8) -0.0023(7) -0.0007(7) 0.0015(7)
    C12 0.0221(10) 0.0116(9) 0.0157(9) -0.0014(7) -0.0031(7) 0.0010(7)
    C13 0.0216(10) 0.0156(10) 0.0157(9) 0.0058(8) -0.0048(8) -0.0015(7)
    C14 0.0149(9) 0.0210(10) 0.0160(9) 0.0048(8) 0.0013(7) -0.0020(8)
    C15 0.0115(8) 0.0174(10) 0.0122(8) 0.0003(7) 0.0023(7) 0.0005(7)
    C16 0.0096(9) 0.0503(16) 0.0177(10) -0.0052(9) -0.0016(8) 0.0148(10)
    C17 0.0160(10) 0.0515(17) 0.0188(11) -0.0053(10) -0.0057(8) 0.0147(11)
    C18 0.0106(9) 0.0430(15) 0.0197(10) 0.0016(9) -0.0049(8) -0.0003(10)
    C19 0.0085(10) 0.104(3) 0.0196(12) -0.0125(14) -0.0014(9) 0.0057(15)
    C20 0.0097(9) 0.067(2) 0.0133(10) -0.0130(11) 0.0004(8) 0.0044(11)
    Cr2 0.00645(14) 0.01014(15) 0.00675(14) -0.00042(10) -0.00057(9)
                                                                    -0.00142(10)
    F3 0.0122(5) 0.0140(6) 0.0091(5) -0.0032(4) -0.0019(4) -0.0029(4)
    F4 0.0099(5) 0.0185(6) 0.0107(5) -0.0007(4) -0.0030(4) -0.0032(4)
    N5 0.0089(7) 0.0115(8) 0.0104(7) -0.0010(5) 0.0010(6) -0.0006(6)
    N6 0.0087(7) 0.0121(8) 0.0087(7) 0.0002(5) 0.0001(5) -0.0011(5)
    N7 0.0129(7) 0.0142(8) 0.0108(7) 0.0039(6) 0.0027(6) 0.0009(6)
    N8 0.0084(7) 0.0135(8) 0.0093(7) 0.0004(6) 0.0001(5) -0.0008(6)
    C21 0.0181(9) 0.0131(10) 0.0118(8) -0.0020(7) 0.0016(7) -0.0024(7)
    C22 0.0269(11) 0.0132(10) 0.0159(9) -0.0014(8) 0.0053(8) -0.0030(7)
    C23 0.0223(10) 0.0151(10) 0.0225(10) 0.0050(8) 0.0086(8) 0.0032(8)
    C24 0.0147(9) 0.0181(11) 0.0264(11) 0.0019(8) -0.0014(8) 0.0056(8)
    C25 0.0135(9) 0.0147(10) 0.0178(9) -0.0017(7) -0.0042(7) 0.0016(7)
    C26 0.0122(9) 0.0231(11) 0.0134(9) -0.0065(7) 0.0014(7) -0.0047(7)
    C27 0.0134(9) 0.0409(15) 0.0180(10) -0.0110(9) 0.0028(8) -0.0065(10)
    C28 0.0137(10) 0.0383(14) 0.0160(10) -0.0030(9) 0.0048(7) -0.0036(9)
    C29 0.0149(9) 0.0369(13) 0.0125(9) -0.0013(9) 0.0033(7) -0.0077(9)
    C30 0.0114(8) 0.0246(11) 0.0110(8) -0.0010(7) 0.0004(7) -0.0056(8)
    C31 0.0187(10) 0.0213(11) 0.0133(9) 0.0069(8) 0.0002(7) 0.0007(7)
    C32 0.0254(11) 0.0253(12) 0.0160(9) 0.0129(9) 0.0025(8) 0.0037(8)
    C33 0.0292(12) 0.0207(11) 0.0244(11) 0.0121(9) 0.0109(9) 0.0073(9)
    C34 0.0245(11) 0.0129(10) 0.0312(12) 0.0022(8) 0.0087(9) 0.0006(9)
    C35 0.0154(9) 0.0139(10) 0.0214(10) 0.0021(7) 0.0051(7) 0.0000(7)
    C36 0.0094(8) 0.0194(10) 0.0121(8) 0.0003(7) -0.0004(7) -0.0005(7)
    C37 0.0087(8) 0.0232(11) 0.0172(9) 0.0015(7) 0.0011(7) 0.0013(8)
    C38 0.0135(9) 0.0224(11) 0.0162(9) 0.0036(8) 0.0060(7) 0.0009(8)
    C39 0.0168(9) 0.0239(11) 0.0104(8) 0.0016(8) 0.0033(7) 0.0007(7)
    C40 0.0120(8) 0.0185(10) 0.0105(8) 0.0009(7) -0.0001(7) 0.0001(7)
    Cl1P 0.0113(3) 0.0140(3) 0.0127(3) 0.0026(2) -0.0047(2) -0.0003(2)
    O1P 0.0341(11) 0.0252(11) 0.0193(9) -0.0025(9) 0.0063(8) 0.0046(8)
    O2P 0.0090(9) 0.0603(17) 0.0430(14) -0.0026(10) -0.0084(9) -0.0126(12)
    O3P 0.0316(15) 0.0470(16) 0.0276(12) 0.0024(15) -0.0071(13) -0.0239(11)
    O4P 0.0288(10) 0.0346(12) 0.0476(13) 0.0188(9) 0.0081(9) 0.0216(10)
    Cl2P 0.0194(14) 0.0263(14) 0.0205(14) -0.0016(9) -0.0010(9) -0.0038(9)
    O5P 0.0194(14) 0.0263(14) 0.0205(14) -0.0016(9) -0.0010(9) -0.0038(9)
    O6P 0.0194(14) 0.0263(14) 0.0205(14) -0.0016(9) -0.0010(9) -0.0038(9)
    O7P 0.0194(14) 0.0263(14) 0.0205(14) -0.0016(9) -0.0010(9) -0.0038(9)
    O8P 0.0288(10) 0.0346(12) 0.0476(13) 0.0188(9) 0.0081(9) 0.0216(10)
    Zn1 0.01514(13) 0.01067(13) 0.01138(12) -0.00326(8) 0.00344(8) -0.00087(8)
    Cl1 0.0246(3) 0.0112(2) 0.0252(3) -0.00530(19) -0.0023(2) -0.00346(18)
    Cl2 0.0145(2) 0.0141(2) 0.0348(3) -0.00498(17) 0.0031(2) 0.0015(2)
    Cl3 0.173(2) 0.0881(13) 0.1291(17) -0.0183(13) 0.0785(16) -0.0087(11)
    Cl4 0.0477(4) 0.0215(3) 0.0209(3) 0.0029(3) -0.0073(2) 0.0041(2)
    Na1P 0.0897(16) 0.0696(14) 0.0974(17) -0.0081(12) 0.0211(13) 0.0102(12)
_geom_special_details
;
All e.s.d.'s (except the e.s.d. in the dihedral angle between two l.s. planes)
are estimated using the full covariance matrix. The cell e.s.d.'s are taken
into account individually in the estimation of e.s.d.'s in distances, angles
and torsion angles; correlations between e.s.d.'s in cell parameters are only
used when they are defined by crystal symmetry. An approximate (isotropic)
treatment of cell e.s.d.'s is used for estimating e.s.d.'s involving l.s.
planes.
;
loop_
    _geom_bond_atom_site_label_1
    _geom_bond_atom_site_label_2
    _geom_bond_site_symmetry_2
    _geom_bond_distance
    _geom_bond_publ_flag
    Cr1 F1 . 1.8532(12) ?
    Cr1 F2 . 1.8838(12) ?
    Cr1 N4 . 2.0759(17) ?
    Cr1 N1 . 2.0902(18) ?
    Cr1 N3 . 2.0906(18) ?
    Cr1 N2 . 2.0920(17) ?
    N1 C5 . 1.343(3) ?
    N1 C1 . 1.349(3) ?
    N2 C6 . 1.347(3) ?
    N2 C10 . 1.348(2) ?
    N3 C11 . 1.348(3) ?
    N3 C15 . 1.348(2) ?
    N4 C20 . 1.334(3) ?
    N4 C16 . 1.339(3) ?
    C1 C2 . 1.386(3) ?
    C1 H1 . 0.9500 ?
    C2 C3 . 1.384(4) ?
    C2 H2 . 0.9500 ?
    C3 C4 . 1.392(4) ?
    C3 H3 . 0.9500 ?
    C4 C5 . 1.382(3) ?
    C4 H4 . 0.9500 ?
    C5 H5 . 0.9500 ?
    C6 C7 . 1.387(3) ?
    C6 H6 . 0.9500 ?
    C7 C8 . 1.391(3) ?
    C7 H7 . 0.9500 ?
    C8 C9 . 1.388(3) ?
    C8 H8 . 0.9500 ?
    C9 C10 . 1.386(3) ?
    C9 H9 . 0.9500 ?
    C10 H10 . 0.9500 ?
    C11 C12 . 1.393(3) ?
    C11 H11 . 0.9500 ?
    C12 C13 . 1.388(3) ?
    C12 H12 . 0.9500 ?
    C13 C14 . 1.387(3) ?
    C13 H13 . 0.9500 ?
    C14 C15 . 1.385(3) ?
    C14 H14 . 0.9500 ?
    C15 H15 . 0.9500 ?
    C16 C17 . 1.382(3) ?
    C16 H16 . 0.9500 ?
    C17 C18 . 1.372(3) ?
    C17 H17 . 0.9500 ?
    C18 C19 . 1.379(4) ?
    C18 H18 . 0.9500 ?
    C19 C20 . 1.388(3) ?
    C19 H19 . 0.9500 ?
    C20 H20 . 0.9500 ?
    Cr2 F3 . 1.8552(12) ?
    Cr2 F4 . 1.8634(12) ?
    Cr2 N7 . 2.0769(18) ?
    Cr2 N6 . 2.0801(17) ?
    Cr2 N5 . 2.0868(18) ?
    Cr2 N8 . 2.0986(17) ?
    N5 C21 . 1.342(3) ?
    N5 C25 . 1.349(3) ?
    N6 C26 . 1.344(3) ?
    N6 C30 . 1.345(2) ?
    N7 C35 . 1.346(3) ?
    N7 C31 . 1.353(3) ?
    N8 C40 . 1.349(2) ?
    N8 C36 . 1.350(2) ?
    C21 C22 . 1.394(3) ?
    C21 H21 . 0.9500 ?
    C22 C23 . 1.382(3) ?
    C22 H22 . 0.9500 ?
    C23 C24 . 1.395(4) ?
    C23 H23 . 0.9500 ?
    C24 C25 . 1.384(3) ?
    C24 H24 . 0.9500 ?
    C25 H25 . 0.9500 ?
    C26 C27 . 1.385(3) ?
    C26 H26 . 0.9500 ?
    C27 C28 . 1.388(3) ?
    C27 H27 . 0.9500 ?
    C28 C29 . 1.380(3) ?
    C28 H28 . 0.9500 ?
    C29 C30 . 1.386(3) ?
    C29 H29 . 0.9500 ?
    C30 H30 . 0.9500 ?
    C31 C32 . 1.382(3) ?
    C31 H31 . 0.9500 ?
    C32 C33 . 1.381(4) ?
    C32 H32 . 0.9500 ?
    C33 C34 . 1.393(4) ?
    C33 H33 . 0.9500 ?
    C34 C35 . 1.386(3) ?
    C34 H34 . 0.9500 ?
    C35 H35 . 0.9500 ?
    C36 C37 . 1.391(3) ?
    C36 H36 . 0.9500 ?
    C37 C38 . 1.386(3) ?
    C37 H37 . 0.9500 ?
    C38 C39 . 1.387(3) ?
    C38 H38 . 0.9500 ?
    C39 C40 . 1.385(3) ?
    C39 H39 . 0.9500 ?
    C40 H40 . 0.9500 ?
    Cl1P O3P . 1.412(3) ?
    Cl1P O2P . 1.415(2) ?
    Cl1P O4P . 1.431(2) ?
    Cl1P O1P . 1.445(2) ?
    O4P Na1P . 2.877(3) ?
    Cl2P O6P . 1.362(15) ?
    Cl2P O7P . 1.51(3) ?
    Cl2P O5P . 1.531(15) ?
    Cl2P Na1P . 3.291(8) ?
    O6P Na1P . 2.537(15) ?
    Zn1 Cl3 . 2.0228(19) ?
    Zn1 Cl1 . 2.2232(7) ?
    Zn1 Cl4 . 2.2499(7) ?
    Zn1 Cl2 . 2.2558(7) ?
    Cl4 Na1P . 3.322(3) ?
loop_
    _geom_angle_atom_site_label_1
    _geom_angle_atom_site_label_2
    _geom_angle_atom_site_label_3
    _geom_angle_site_symmetry_1
    _geom_angle_site_symmetry_3
    _geom_angle
    _geom_angle_publ_flag
    F1 Cr1 F2 . . 178.47(6) ?
    F1 Cr1 N4 . . 89.83(6) ?
    F2 Cr1 N4 . . 91.70(6) ?
    F1 Cr1 N1 . . 90.50(6) ?
    F2 Cr1 N1 . . 89.61(6) ?
    N4 Cr1 N1 . . 87.93(7) ?
    F1 Cr1 N3 . . 89.90(6) ?
    F2 Cr1 N3 . . 90.04(6) ?
    N4 Cr1 N3 . . 90.12(7) ?
    N1 Cr1 N3 . . 178.00(7) ?
    F1 Cr1 N2 . . 88.25(6) ?
    F2 Cr1 N2 . . 90.22(6) ?
    N4 Cr1 N2 . . 176.95(7) ?
    N1 Cr1 N2 . . 89.72(7) ?
    N3 Cr1 N2 . . 92.25(7) ?
    C5 N1 C1 . . 118.3(2) ?
    C5 N1 Cr1 . . 121.84(15) ?
    C1 N1 Cr1 . . 119.77(15) ?
    C6 N2 C10 . . 118.25(17) ?
    C6 N2 Cr1 . . 121.93(14) ?
    C10 N2 Cr1 . . 119.74(13) ?
    C11 N3 C15 . . 117.97(18) ?
    C11 N3 Cr1 . . 121.69(14) ?
    C15 N3 Cr1 . . 120.33(14) ?
    C20 N4 C16 . . 117.59(19) ?
    C20 N4 Cr1 . . 122.37(15) ?
    C16 N4 Cr1 . . 119.92(14) ?
    N1 C1 C2 . . 122.4(2) ?
    N1 C1 H1 . . 118.8 ?
    C2 C1 H1 . . 118.8 ?
    C3 C2 C1 . . 119.1(2) ?
    C3 C2 H2 . . 120.4 ?
    C1 C2 H2 . . 120.4 ?
    C2 C3 C4 . . 118.4(2) ?
    C2 C3 H3 . . 120.8 ?
    C4 C3 H3 . . 120.8 ?
    C5 C4 C3 . . 119.3(2) ?
    C5 C4 H4 . . 120.3 ?
    C3 C4 H4 . . 120.3 ?
    N1 C5 C4 . . 122.4(2) ?
    N1 C5 H5 . . 118.8 ?
    C4 C5 H5 . . 118.8 ?
    N2 C6 C7 . . 122.3(2) ?
    N2 C6 H6 . . 118.8 ?
    C7 C6 H6 . . 118.8 ?
    C6 C7 C8 . . 119.1(2) ?
    C6 C7 H7 . . 120.5 ?
    C8 C7 H7 . . 120.5 ?
    C9 C8 C7 . . 118.90(19) ?
    C9 C8 H8 . . 120.5 ?
    C7 C8 H8 . . 120.5 ?
    C10 C9 C8 . . 118.8(2) ?
    C10 C9 H9 . . 120.6 ?
    C8 C9 H9 . . 120.6 ?
    N2 C10 C9 . . 122.72(19) ?
    N2 C10 H10 . . 118.6 ?
    C9 C10 H10 . . 118.6 ?
    N3 C11 C12 . . 122.42(19) ?
    N3 C11 H11 . . 118.8 ?
    C12 C11 H11 . . 118.8 ?
    C13 C12 C11 . . 119.1(2) ?
    C13 C12 H12 . . 120.5 ?
    C11 C12 H12 . . 120.5 ?
    C14 C13 C12 . . 118.6(2) ?
    C14 C13 H13 . . 120.7 ?
    C12 C13 H13 . . 120.7 ?
    C15 C14 C13 . . 119.2(2) ?
    C15 C14 H14 . . 120.4 ?
    C13 C14 H14 . . 120.4 ?
    N3 C15 C14 . . 122.7(2) ?
    N3 C15 H15 . . 118.6 ?
    C14 C15 H15 . . 118.6 ?
    N4 C16 C17 . . 123.1(2) ?
    N4 C16 H16 . . 118.5 ?
    C17 C16 H16 . . 118.5 ?
    C18 C17 C16 . . 119.1(2) ?
    C18 C17 H17 . . 120.5 ?
    C16 C17 H17 . . 120.5 ?
    C17 C18 C19 . . 118.4(2) ?
    C17 C18 H18 . . 120.8 ?
    C19 C18 H18 . . 120.8 ?
    C18 C19 C20 . . 119.3(2) ?
    C18 C19 H19 . . 120.3 ?
    C20 C19 H19 . . 120.3 ?
    N4 C20 C19 . . 122.5(2) ?
    N4 C20 H20 . . 118.7 ?
    C19 C20 H20 . . 118.7 ?
    F3 Cr2 F4 . . 177.55(6) ?
    F3 Cr2 N7 . . 90.85(7) ?
    F4 Cr2 N7 . . 89.38(7) ?
    F3 Cr2 N6 . . 90.48(6) ?
    F4 Cr2 N6 . . 91.96(6) ?
    N7 Cr2 N6 . . 88.54(7) ?
    F3 Cr2 N5 . . 89.46(6) ?
    F4 Cr2 N5 . . 90.51(6) ?
    N7 Cr2 N5 . . 175.43(7) ?
    N6 Cr2 N5 . . 86.89(7) ?
    F3 Cr2 N8 . . 87.82(6) ?
    F4 Cr2 N8 . . 89.74(6) ?
    N7 Cr2 N8 . . 90.65(7) ?
    N6 Cr2 N8 . . 178.11(7) ?
    N5 Cr2 N8 . . 93.92(7) ?
    C21 N5 C25 . . 118.28(19) ?
    C21 N5 Cr2 . . 120.52(14) ?
    C25 N5 Cr2 . . 120.81(14) ?
    C26 N6 C30 . . 118.39(18) ?
    C26 N6 Cr2 . . 120.70(14) ?
    C30 N6 Cr2 . . 120.90(14) ?
    C35 N7 C31 . . 118.73(19) ?
    C35 N7 Cr2 . . 119.82(15) ?
    C31 N7 Cr2 . . 121.30(15) ?
    C40 N8 C36 . . 118.38(17) ?
    C40 N8 Cr2 . . 120.77(14) ?
    C36 N8 Cr2 . . 120.79(13) ?
    N5 C21 C22 . . 122.2(2) ?
    N5 C21 H21 . . 118.9 ?
    C22 C21 H21 . . 118.9 ?
    C23 C22 C21 . . 119.5(2) ?
    C23 C22 H22 . . 120.3 ?
    C21 C22 H22 . . 120.3 ?
    C22 C23 C24 . . 118.3(2) ?
    C22 C23 H23 . . 120.9 ?
    C24 C23 H23 . . 120.9 ?
    C25 C24 C23 . . 119.2(2) ?
    C25 C24 H24 . . 120.4 ?
    C23 C24 H24 . . 120.4 ?
    N5 C25 C24 . . 122.5(2) ?
    N5 C25 H25 . . 118.7 ?
    C24 C25 H25 . . 118.7 ?
    N6 C26 C27 . . 122.5(2) ?
    N6 C26 H26 . . 118.8 ?
    C27 C26 H26 . . 118.8 ?
    C26 C27 C28 . . 118.8(2) ?
    C26 C27 H27 . . 120.6 ?
    C28 C27 H27 . . 120.6 ?
    C29 C28 C27 . . 118.8(2) ?
    C29 C28 H28 . . 120.6 ?
    C27 C28 H28 . . 120.6 ?
    C28 C29 C30 . . 119.4(2) ?
    C28 C29 H29 . . 120.3 ?
    C30 C29 H29 . . 120.3 ?
    N6 C30 C29 . . 122.08(19) ?
    N6 C30 H30 . . 119.0 ?
    C29 C30 H30 . . 119.0 ?
    N7 C31 C32 . . 122.4(2) ?
    N7 C31 H31 . . 118.8 ?
    C32 C31 H31 . . 118.8 ?
    C33 C32 C31 . . 118.9(2) ?
    C33 C32 H32 . . 120.6 ?
    C31 C32 H32 . . 120.6 ?
    C32 C33 C34 . . 119.0(2) ?
    C32 C33 H33 . . 120.5 ?
    C34 C33 H33 . . 120.5 ?
    C35 C34 C33 . . 119.4(2) ?
    C35 C34 H34 . . 120.3 ?
    C33 C34 H34 . . 120.3 ?
    N7 C35 C34 . . 121.6(2) ?
    N7 C35 H35 . . 119.2 ?
    C34 C35 H35 . . 119.2 ?
    N8 C36 C37 . . 122.27(19) ?
    N8 C36 H36 . . 118.9 ?
    C37 C36 H36 . . 118.9 ?
    C38 C37 C36 . . 118.91(19) ?
    C38 C37 H37 . . 120.5 ?
    C36 C37 H37 . . 120.5 ?
    C37 C38 C39 . . 118.92(19) ?
    C37 C38 H38 . . 120.5 ?
    C39 C38 H38 . . 120.5 ?
    C40 C39 C38 . . 119.2(2) ?
    C40 C39 H39 . . 120.4 ?
    C38 C39 H39 . . 120.4 ?
    N8 C40 C39 . . 122.26(19) ?
    N8 C40 H40 . . 118.9 ?
    C39 C40 H40 . . 118.9 ?
    O3P Cl1P O2P . . 112.79(16) ?
    O3P Cl1P O4P . . 109.07(18) ?
    O2P Cl1P O4P . . 110.45(17) ?
    O3P Cl1P O1P . . 109.10(19) ?
    O2P Cl1P O1P . . 108.70(16) ?
    O4P Cl1P O1P . . 106.53(13) ?
    Cl1P O4P Na1P . . 122.39(13) ?
    O6P Cl2P O7P . . 101.2(11) ?
    O6P Cl2P O5P . . 115.5(9) ?
    O7P Cl2P O5P . . 94.8(11) ?
    O6P Cl2P Na1P . . 45.8(6) ?
    O7P Cl2P Na1P . . 122.3(10) ?
    O5P Cl2P Na1P . . 138.9(6) ?
    Cl2P O6P Na1P . . 111.5(8) ?
    Cl3 Zn1 Cl1 . . 100.05(6) ?
    Cl3 Zn1 Cl4 . . 103.21(9) ?
    Cl1 Zn1 Cl4 . . 121.91(3) ?
    Cl3 Zn1 Cl2 . . 105.65(9) ?
    Cl1 Zn1 Cl2 . . 111.33(2) ?
    Cl4 Zn1 Cl2 . . 112.19(3) ?
    Zn1 Cl4 Na1P . . 144.75(5) ?
    O6P Na1P Cl2P . . 22.6(3) ?
    O6P Na1P Cl4 . . 133.7(3) ?
    O4P Na1P Cl4 . . 97.68(9) ?
    Cl2P Na1P Cl4 . . 116.80(12) ?
loop_
    _geom_torsion_atom_site_label_1
    _geom_torsion_atom_site_label_2
    _geom_torsion_atom_site_label_3
    _geom_torsion_atom_site_label_4
    _geom_torsion_site_symmetry_1
    _geom_torsion_site_symmetry_2
    _geom_torsion_site_symmetry_3
    _geom_torsion_site_symmetry_4
    _geom_torsion
    _geom_torsion_publ_flag
    C5 N1 C1 C2 . . . . 1.1(3) ?
    Cr1 N1 C1 C2 . . . . -175.75(19) ?
    N1 C1 C2 C3 . . . . 1.4(4) ?
    C1 C2 C3 C4 . . . . -2.8(4) ?
    C2 C3 C4 C5 . . . . 1.9(4) ?
    C1 N1 C5 C4 . . . . -2.1(3) ?
    Cr1 N1 C5 C4 . . . . 174.69(18) ?
    C3 C4 C5 N1 . . . . 0.6(4) ?
    C10 N2 C6 C7 . . . . -0.7(3) ?
    Cr1 N2 C6 C7 . . . . 176.06(17) ?
    N2 C6 C7 C8 . . . . 0.1(3) ?
    C6 C7 C8 C9 . . . . 0.7(3) ?
    C7 C8 C9 C10 . . . . -0.8(3) ?
    C6 N2 C10 C9 . . . . 0.5(3) ?
    Cr1 N2 C10 C9 . . . . -176.32(17) ?
    C8 C9 C10 N2 . . . . 0.3(3) ?
    C15 N3 C11 C12 . . . . -1.5(3) ?
    Cr1 N3 C11 C12 . . . . 177.33(15) ?
    N3 C11 C12 C13 . . . . 0.0(3) ?
    C11 C12 C13 C14 . . . . 0.9(3) ?
    C12 C13 C14 C15 . . . . -0.4(3) ?
    C11 N3 C15 C14 . . . . 2.1(3) ?
    Cr1 N3 C15 C14 . . . . -176.77(16) ?
    C13 C14 C15 N3 . . . . -1.2(3) ?
    C20 N4 C16 C17 . . . . -0.5(4) ?
    Cr1 N4 C16 C17 . . . . 175.7(2) ?
    N4 C16 C17 C18 . . . . -0.4(5) ?
    C16 C17 C18 C19 . . . . 1.1(5) ?
    C17 C18 C19 C20 . . . . -1.0(6) ?
    C16 N4 C20 C19 . . . . 0.6(5) ?
    Cr1 N4 C20 C19 . . . . -175.5(3) ?
    C18 C19 C20 N4 . . . . 0.1(6) ?
    C25 N5 C21 C22 . . . . -0.5(3) ?
    Cr2 N5 C21 C22 . . . . -173.30(16) ?
    N5 C21 C22 C23 . . . . 0.2(3) ?
    C21 C22 C23 C24 . . . . -0.1(3) ?
    C22 C23 C24 C25 . . . . 0.3(3) ?
    C21 N5 C25 C24 . . . . 0.6(3) ?
    Cr2 N5 C25 C24 . . . . 173.43(17) ?
    C23 C24 C25 N5 . . . . -0.5(3) ?
    C30 N6 C26 C27 . . . . -0.1(4) ?
    Cr2 N6 C26 C27 . . . . -178.8(2) ?
    N6 C26 C27 C28 . . . . 1.0(4) ?
    C26 C27 C28 C29 . . . . -1.3(4) ?
    C27 C28 C29 C30 . . . . 0.7(4) ?
    C26 N6 C30 C29 . . . . -0.5(3) ?
    Cr2 N6 C30 C29 . . . . 178.14(19) ?
    C28 C29 C30 N6 . . . . 0.2(4) ?
    C35 N7 C31 C32 . . . . 0.2(3) ?
    Cr2 N7 C31 C32 . . . . 175.81(17) ?
    N7 C31 C32 C33 . . . . -0.7(3) ?
    C31 C32 C33 C34 . . . . 0.7(3) ?
    C32 C33 C34 C35 . . . . -0.2(4) ?
    C31 N7 C35 C34 . . . . 0.3(3) ?
    Cr2 N7 C35 C34 . . . . -175.35(17) ?
    C33 C34 C35 N7 . . . . -0.4(3) ?
    C40 N8 C36 C37 . . . . -0.8(3) ?
    Cr2 N8 C36 C37 . . . . 176.29(17) ?
    N8 C36 C37 C38 . . . . 0.9(3) ?
    C36 C37 C38 C39 . . . . 0.1(3) ?
    C37 C38 C39 C40 . . . . -1.2(3) ?
    C36 N8 C40 C39 . . . . -0.3(3) ?
    Cr2 N8 C40 C39 . . . . -177.39(17) ?
    C38 C39 C40 N8 . . . . 1.3(3) ?
    O3P Cl1P O4P Na1P . . . . -79.1(2) ?
    O2P Cl1P O4P Na1P . . . . 45.3(2) ?
    O1P Cl1P O4P Na1P . . . . 163.23(16) ?
    O7P Cl2P O6P Na1P . . . . 124.6(10) ?
    O5P Cl2P O6P Na1P . . . . -134.5(8) ?
loop_
    _geom_hbond_atom_site_label_D
    _geom_hbond_atom_site_label_H
    _geom_hbond_atom_site_label_A
    _geom_hbond_site_symmetry_A
    _geom_hbond_distance_DH
    _geom_hbond_distance_HA
    _geom_hbond_distance_DA
    _geom_hbond_angle_DHA
    C2 H2 O5P 3_655 0.95 2.31 3.237(14) 165
    C10 H10 O2P 6_566 0.95 2.49 3.352(3) 151
_shelx_hkl_file
;
   0   0   3    0.22    0.15
   0   0  -5   -0.17    0.29
   0   0   5    0.02    0.27
   0   0  -6  467.78   15.69
   0   0   6  438.43   10.54
   0   0  -7    0.23    0.37
   0   0   7    0.11    0.24
   0   0  -8 1012.35   33.24
   0   0  -9   -1.29    0.56
   0   0   9   -0.29    0.33
   0   0 -10 1969.01   63.11
   0   0  10 1958.62   44.63
   0   0 -11    0.43    0.42
   0   0  11    0.17    0.39
   0   0 -12  668.57   22.82
   0   0  12  659.19   15.56
   0   0 -13    1.19    0.69
   0   0  13   -0.18    0.43
   0   0 -14  133.60    5.54
   0   0  14  125.64    3.81
   0   0 -15   -0.08    0.57
   0   0  15    0.05    0.69
   0   0 -17   -0.03    0.65
   0   0  17   -0.18    0.62
   0   0 -18 2964.59   96.06
   0   0  18 2996.15   96.26
   0   0 -19   -0.02    0.52
   0   0  19   -0.32    0.63
   0   0 -20 1174.86   29.04
   0   0  20 1167.54   28.15
   0   0 -21   -0.06    0.55
   0   0  21   -0.30    0.56
   0   0 -22  400.26   11.18
   0   0  22  402.56   10.20
   0   0 -23    0.02    0.64
   0   0  23   -0.71    0.76
   0   0 -24  120.47    4.27
   0   0  24  119.92    3.69
   0   0 -25    0.04    0.63
   0   0  25   -0.34    0.72
   0   0 -26  395.76   10.16
   0   0  26  396.18   10.83
   0   0 -27   -0.18    0.79
   0   0  27    0.24    0.98
   0   0 -28  454.60   12.48
   0   0  28  458.54   12.10
   0   0 -29   -0.39    0.96
   0   0  29    0.08    0.78
   0   0 -30   83.16    3.35
   0   0  30   81.41    2.97
   0   0 -31   -0.69    0.97
   0   0  31    0.85    1.14
   0   0 -32  607.57   16.90
   0   0  32  623.75   15.93
   0   0 -33   -0.14    1.02
   0   0  33   -0.25    1.31
   0   0 -34  415.35   10.68
   0   0  34  416.60   12.09
   0   0 -35    0.91    1.26
   0   0  35    0.32    1.52
   0   0 -36  172.29    7.11
   0   0  36  179.43    6.52
   0   0 -37    0.62    1.45
   0   0  37   -0.62    1.74
   0   0 -38  291.70    8.94
   0   0  38  283.21    9.59
   0   0 -39    0.77    1.45
   0   0  39   -0.69    1.53
   0   0 -40   66.10    5.42
   0   0  40   61.35    4.58
   1   0  39   -2.12    1.91
  -1   0 -39   -0.43    1.84
   1   0  38   32.52    3.22
  -1   0 -38   36.51    2.54
   1   0  37   -0.15    1.65
  -1   0 -37    0.43    1.46
   1   0  36   66.47    2.95
  -1   0 -36   66.21    2.79
   1   0  35    0.64    1.31
  -1   0 -35    0.82    1.25
   1   0  34   32.39    2.36
  -1   0 -34   27.69    1.95
   1   0  33   -0.79    1.58
  -1   0 -33   -0.12    1.67
   1   0  32    2.51    1.09
  -1   0 -32    2.62    0.93
   1   0  31   -0.35    0.97
  -1   0 -31    0.03    0.79
   1   0  30   12.46    1.21
  -1   0 -30   12.90    1.25
   1   0  29    0.26    0.93
  -1   0 -29   -0.53    0.80
   1   0  28    3.15    0.99
  -1   0 -28    2.59    0.83
   1   0  27   -0.74    0.86
  -1   0 -27   -0.67    0.77
   1   0  26    0.26    0.71
  -1   0 -26    0.79    0.93
   1   0  25    0.18    0.70
  -1   0 -25    0.24    0.59
   1   0  24    4.04    0.83
  -1   0 -24    4.61    0.82
   1   0  23   -0.05    0.75
  -1   0 -23   -0.38    1.13
   1   0  22   24.59    1.40
  -1   0 -22   24.15    1.35
   1   0  21   -0.11    0.86
  -1   0 -21   -0.16    0.77
   1   0  20   12.90    0.84
  -1   0 -20   11.31    0.85
   1   0  19    0.33    0.59
  -1   0 -19    0.24    0.59
   1   0  18  227.45    6.56
  -1   0 -18  239.23    9.84
   1   0  17    0.09    0.74
  -1   0 -17    0.05    0.61
   1   0  16   26.13    2.00
  -1   0 -16   30.54    1.76
  -1   0 -15    0.34    0.49
   1   0  14  160.98    4.13
  -1   0 -14  159.59    7.06
   1   0  13    0.50    0.42
  -1   0 -13   -0.26    0.47
   1   0  12    7.86    0.55
  -1   0 -12    7.67    0.71
   1   0  11    0.90    0.51
  -1   0 -11    0.62    0.47
   1   0  10   40.49    1.41
  -1   0 -10   37.02    1.73
   1   0   9    0.16    0.39
  -1   0  -9   -0.09    0.52
   1   0   8   27.77    0.93
  -1   0  -8   28.48    1.32
   1   0   7   -0.24    0.49
   1   0   5    0.44    0.29
   1   0  -3   -0.06    0.25
  -1   0   3    0.22    0.12
   1   0  -4  198.34    6.90
  -1   0   4  206.54    5.12
   1   0  -5    0.14    0.28
  -1   0   5    0.20    0.21
   1   0  -6  978.57   31.29
  -1   0   6  967.57   22.59
   1   0  -7    0.29    0.31
  -1   0   7   -0.10    0.24
   1   0  -8   28.01    1.36
  -1   0   8   27.68    0.95
   1   0  -9   -0.20    0.37
  -1   0   9    0.10    0.29
   1   0 -10   40.65    1.91
  -1   0  10   39.32    1.32
   1   0 -11    0.98    0.38
  -1   0  11    0.19    0.40
   1   0 -12    8.28    0.87
  -1   0  12    8.04    0.64
   1   0 -13    0.49    0.53
  -1   0  13   -0.02    0.37
   1   0 -14  158.23    4.69
  -1   0  14  166.16    4.73
   1   0 -15    0.47    0.40
  -1   0  15   -0.01    0.39
   1   0 -16   29.11    1.64
  -1   0  16   28.02    1.19
   1   0 -17   -0.04    0.62
  -1   0  17    0.47    0.75
   1   0 -18  241.49    7.44
  -1   0  18  246.02    8.14
   1   0 -19    0.18    0.57
  -1   0  19    0.94    0.68
   1   0 -20   11.18    0.98
  -1   0  20   11.25    0.99
   1   0 -21   -0.18    0.73
  -1   0  21    0.87    0.91
   1   0 -22   24.36    1.22
  -1   0  22   23.49    1.30
   1   0 -23    0.56    0.61
  -1   0  23   -0.21    0.62
   1   0 -24    2.73    0.67
  -1   0  24    3.76    0.70
   1   0 -25    0.13    1.11
  -1   0  25    1.57    1.42
   1   0 -26    0.40    0.74
  -1   0  26    0.97    0.78
   1   0 -27   -0.34    0.76
  -1   0  27    0.17    0.83
   1   0 -28    3.49    0.87
  -1   0  28    3.51    1.06
   1   0 -29    0.39    0.74
  -1   0  29   -0.61    0.89
   1   0 -30   12.30    1.18
  -1   0  30   12.65    1.11
   1   0 -31   -0.58    1.17
  -1   0  31    0.87    1.40
   1   0 -32    1.33    1.18
  -1   0  32    2.43    1.50
   1   0 -33    0.00    1.39
  -1   0  33    0.45    1.69
   1   0 -34   28.15    1.67
  -1   0  34   27.95    2.00
   1   0 -35   -1.39    1.16
  -1   0  35    0.70    1.44
   1   0 -36   68.08    3.41
  -1   0  36   64.89    3.28
   1   0 -37    0.25    1.44
  -1   0  37    0.14    1.67
   1   0 -38   38.93    2.41
  -1   0  38   42.11    2.60
   1   0 -39    0.91    1.54
  -1   0  39   -0.20    2.29
   2   0  39    0.71    1.85
  -2   0 -39    1.54    2.55
   2   0  38   44.44    2.46
  -2   0 -38   43.33    2.39
   2   0  37    0.49    1.69
  -2   0 -37   -0.48    1.43
   2   0  36   38.61    2.72
  -2   0 -36   37.82    2.68
   2   0  35   -0.11    1.30
  -2   0 -35   -0.01    1.34
   2   0  34    2.08    1.16
  -2   0 -34    2.61    1.07
   2   0  33   -0.34    1.31
  -2   0 -33   -0.30    0.93
   2   0  32  266.46    9.80
  -2   0 -32  268.12    7.97
   2   0  31    0.19    0.94
  -2   0 -31    0.02    0.80
   2   0  30  181.45    5.99
  -2   0 -30  186.36    6.59
   2   0  29    0.07    0.98
  -2   0 -29   -0.08    0.79
   2   0  28   41.60    1.88
  -2   0 -28   45.42    2.13
   2   0  27    0.34    0.92
  -2   0 -27    0.33    1.38
   2   0  26  205.16    5.95
  -2   0 -26  194.78    6.43
   2   0  25    0.56    0.84
  -2   0 -25   -0.42    0.90
   2   0  24  134.88    4.70
  -2   0 -24  149.26    7.03
   2   0  23   -0.24    0.58
  -2   0 -23   -0.17    0.58
   2   0  22   34.96    2.14
  -2   0 -22   35.83    3.40
   2   0  21    0.38    0.60
  -2   0 -21    0.33    0.56
   2   0  20  601.49   15.06
  -2   0 -20  593.29   22.07
   2   0  19    0.62    0.79
  -2   0 -19    0.05    0.68
   2   0  18  761.74   18.51
  -2   0 -18  744.04   27.56
   2   0  17   -0.53    0.56
  -2   0 -17   -0.28    0.65
   2   0  16  427.03   14.57
  -2   0 -16  403.94   14.93
   2   0  15    0.25    0.49
  -2   0 -15   -0.51    0.47
   2   0  14  127.06    4.32
   2   0  13   -0.22    0.42
  -2   0 -13   -0.46    0.41
   2   0  12  167.11    6.07
   2   0  11   -0.07    0.50
  -2   0 -11    0.65    0.51
   2   0   9    0.10    0.61
   2   0   8  933.15   29.59
   2   0   7    0.78    0.37
  -2   0  -3    0.13    0.15
  -2   0  -2  148.48    3.62
  -2   0   2  153.65    3.75
  -2   0   3    0.10    0.13
   2   0  -5    0.02    0.35
  -2   0   5    0.60    0.23
   2   0  -7   -0.04    0.32
  -2   0   7   -0.23    0.30
   2   0  -8  836.86   19.46
  -2   0   8  854.05   19.93
   2   0  -9    0.41    0.43
  -2   0   9    0.05    0.40
   2   0 -11    0.90    0.43
  -2   0  11   -0.25    0.35
   2   0 -12  164.39    6.08
  -2   0  12  166.91    4.20
   2   0 -13    0.12    0.60
  -2   0  13   -0.01    0.38
   2   0 -14  133.01    3.90
  -2   0  14  134.82    3.71
   2   0 -15    0.21    0.82
  -2   0  15    0.07    0.49
   2   0 -16  412.58   10.84
  -2   0  16  432.84   10.80
   2   0 -17    0.23    0.51
  -2   0  17   -0.19    0.56
   2   0 -18  749.56   18.23
  -2   0  18  740.32   19.21
   2   0 -19   -0.36    0.69
  -2   0  19   -0.32    0.78
   2   0 -20  605.05   20.30
  -2   0  20  608.34   22.56
  -2   0  21    0.38    0.90
   2   0 -22   35.06    2.09
  -2   0  22   33.45    1.95
   2   0 -23    1.14    0.74
  -2   0  23   -0.14    0.94
   2   0 -24  140.33    4.58
  -2   0  24  140.78    4.07
   2   0 -25    0.87    0.72
  -2   0  25    0.26    0.83
   2   0 -26  214.44    6.31
  -2   0  26  224.34    6.95
   2   0 -27    0.03    0.77
  -2   0  27   -0.92    0.90
   2   0 -28   44.05    4.09
  -2   0  28   41.30    2.75
   2   0 -29    0.68    0.77
  -2   0  29    0.86    0.92
   2   0 -30  184.23    6.11
  -2   0  30  182.41    6.84
   2   0 -31   -0.57    0.89
  -2   0  31    0.52    1.11
   2   0 -32  263.43    7.55
  -2   0  32  271.07    7.81
   2   0 -33   -0.17    1.07
  -2   0  33    0.65    1.89
   2   0 -34    2.62    1.39
  -2   0  34    3.56    1.74
   2   0 -35   -0.39    1.19
  -2   0  35    0.62    1.51
   2   0 -36   38.06    4.03
  -2   0  36   43.95    3.38
   2   0 -37   -0.47    1.32
  -2   0  37    1.19    1.64
   2   0 -38   41.72    2.51
  -2   0  38   45.04    2.49
   2   0 -39   -0.74    1.40
  -2   0  39    0.93    1.70
   3   0  39    1.64    1.72
  -3   0 -39   -1.38    1.49
   3   0  38   11.71    2.00
  -3   0 -38   10.50    1.53
   3   0  37    0.87    1.76
  -3   0 -37   -0.31    1.68
   3   0  36   28.89    1.92
  -3   0 -36   29.43    2.17
   3   0  35   -1.25    1.22
  -3   0 -35    0.66    1.10
   3   0  34    2.67    1.22
  -3   0 -34    3.43    1.24
   3   0  33    1.43    1.23
  -3   0 -33    0.74    1.05
   3   0  32   34.97    2.30
  -3   0 -32   34.96    2.07
   3   0  31   -1.82    1.15
  -3   0 -31    0.21    0.98
   3   0  30  342.00    9.00
  -3   0 -30  340.22    9.95
   3   0  29    0.46    1.79
  -3   0 -29   -0.95    1.07
   3   0  28   49.62    2.05
  -3   0 -28   49.71    2.26
   3   0  27    0.47    0.91
  -3   0 -27   -0.41    0.86
   3   0  26   -0.06    0.71
  -3   0 -26   -0.06    0.67
   3   0  25   -0.88    0.80
  -3   0 -25    0.68    0.80
   3   0  24   13.90    0.98
  -3   0 -24   16.02    1.09
  -3   0 -23    1.33    0.86
   3   0  22  153.22    6.03
   3   0  21   -0.17    0.69
  -3   0 -21   -0.46    0.58
   3   0  20   41.83    1.84
   3   0  19    0.16    0.73
  -3   0 -19   -0.46    0.52
   3   0  18  142.13    3.90
   3   0  17   -0.50    0.47
  -3   0 -17   -0.37    0.46
   3   0  16  130.46    4.94
   3   0  15   -0.34    0.47
  -3   0 -15   -0.10    0.49
   3   0  13   -0.24    0.37
  -3   0 -13   -0.44    0.58
   3   0  12   13.44    0.71
   3   0  11    0.51    0.52
   3   0  10   50.63    2.36
  -3   0  -7    0.10    0.37
  -3   0  -6  608.28   14.03
  -3   0  -5    0.50    0.24
  -3   0  -4   63.23    1.77
   3   0   3    0.31    0.23
  -3   0  -3   -0.03    0.14
   3   0   2    0.20    0.20
  -3   0  -2    0.35    0.18
   3   0   1    0.09    0.16
  -3   0  -1   -0.02    0.14
   3   0   0    0.05    0.15
   3   0  -1    0.11    0.17
  -3   0   1    0.17    0.13
   3   0  -2    0.29    0.24
  -3   0   2    0.52    0.25
  -3   0   3    0.29    0.14
   3   0  -4   86.76    3.27
  -3   0   4   61.11    2.58
   3   0  -5    0.25    0.29
  -3   0   5    0.05    0.23
   3   0  -6  679.77   23.55
  -3   0   6  647.29   14.91
   3   0  -7   -0.19    0.35
  -3   0   7   -0.14    0.36
   3   0  -8  114.10    3.12
  -3   0   8  125.88    3.31
   3   0  -9    0.21    0.34
  -3   0   9   -0.03    0.36
   3   0 -10   47.24    1.47
  -3   0  10   49.42    1.57
   3   0 -11    0.04    0.38
  -3   0  11    0.12    0.39
   3   0 -12   14.89    0.77
  -3   0  12   15.83    0.71
   3   0 -13    0.28    0.79
  -3   0  13   -0.21    0.43
   3   0 -14  354.68   15.51
  -3   0  14  365.08    9.10
   3   0 -15    0.19    0.59
  -3   0  15    0.09    0.44
   3   0 -16  138.56    5.69
  -3   0  16  125.56    3.25
   3   0 -17    0.10    0.60
  -3   0  17    0.85    0.69
   3   0 -18  138.67    7.78
  -3   0  18  139.25    4.97
   3   0 -19   -0.41    0.52
  -3   0  19   -0.42    0.55
   3   0 -20   42.44    1.52
  -3   0  20   44.34    1.59
   3   0 -21    0.51    0.65
  -3   0  21    0.95    0.69
   3   0 -22  162.39    7.98
  -3   0  22  160.86    7.16
   3   0 -23    0.21    0.66
  -3   0  23    0.69    0.71
   3   0 -24   13.65    1.61
  -3   0  24   12.39    1.16
   3   0 -25    0.27    0.75
  -3   0  25    0.36    0.86
   3   0 -26   -0.70    0.94
  -3   0  26    0.43    0.99
   3   0 -27    0.75    0.85
  -3   0  27    0.38    0.95
   3   0 -28   48.12    2.76
  -3   0  28   46.02    2.48
  -3   0  29    0.08    1.02
  -3   0  30  327.42   18.04
   3   0 -31    0.34    1.03
  -3   0  31   -1.50    2.07
   3   0 -32   35.00    1.70
  -3   0  32   37.78    1.79
   3   0 -33    0.00    1.02
  -3   0  33    1.17    1.25
   3   0 -34    4.16    1.43
  -3   0  34    3.76    1.23
   3   0 -35   -0.30    1.08
  -3   0  35   -0.04    1.23
   3   0 -36   31.42    2.28
  -3   0  36   32.03    2.08
  -3   0  37   -1.03    1.49
   3   0 -38   12.63    2.27
  -3   0  38   13.21    2.48
   3   0 -39    0.53    2.00
  -3   0  39    0.51    2.23
   4   0  39   -0.46    2.32
  -4   0 -39   -1.58    2.24
   4   0  38   33.68    2.70
  -4   0 -38   29.18    2.94
   4   0  37    1.07    1.67
  -4   0 -37   -0.67    1.36
   4   0  36  264.53    7.99
  -4   0 -36  277.62   11.47
   4   0  35    0.50    1.26
  -4   0 -35   -0.98    1.05
   4   0  34   30.64    1.89
  -4   0 -34   37.15    1.92
   4   0  33   -0.33    1.15
  -4   0 -33   -0.68    0.92
   4   0  32   20.93    1.48
  -4   0 -32   25.15    1.40
   4   0  31    0.45    0.94
  -4   0 -31    0.13    1.04
   4   0  30   50.80    2.39
  -4   0 -30   54.05    2.46
   4   0  29   -0.87    1.11
  -4   0 -29    0.07    0.86
   4   0  28  119.76    4.76
  -4   0 -28  130.16    4.27
   4   0  27    0.11    1.21
  -4   0 -27   -0.14    0.79
   4   0  26  463.04   12.23
  -4   0 -26  441.43   11.33
   4   0  25   -0.01    0.85
  -4   0 -25   -0.74    0.71
   4   0  24 1095.10   27.48
   4   0  23    0.36    0.71
  -4   0 -23   -0.21    0.68
   4   0  22    4.67    1.05
   4   0  21    0.12    0.68
  -4   0 -21   -0.32    0.67
   4   0  20  896.17   22.21
   4   0  19    0.48    0.61
  -4   0 -19   -0.98    0.58
   4   0  18   70.60    2.95
   4   0  17    0.00    0.46
  -4   0 -17    0.38    0.69
   4   0  16  380.07    9.22
  -4   0 -16  403.72   14.10
   4   0  15    0.15    0.44
   4   0  14   52.91    2.78
   4   0  13   -0.11    0.84
  -4   0  -9    0.49    0.33
  -4   0  -7   -0.09    0.25
  -4   0  -6  976.00   21.63
   4   0   5   -0.09    0.46
  -4   0  -5    0.17    0.31
   4   0   3    0.54    0.38
  -4   0  -3   -0.04    0.21
   4   0   1    0.28    0.21
  -4   0  -1    0.04    0.14
   4   0  -1   -0.06    0.26
  -4   0   1   -0.05    0.18
   4   0  -3    0.40    0.28
  -4   0   3    0.01    0.25
   4   0  -5    0.78    0.41
  -4   0   5    0.01    0.22
   4   0  -6 1028.64   23.07
  -4   0   6 1006.02   23.10
   4   0  -7    0.63    0.30
  -4   0   7    0.10    0.30
   4   0  -9    0.03    0.33
  -4   0   9    0.16    0.43
   4   0 -10  328.52    8.27
  -4   0  10  330.48    8.14
   4   0 -11    0.37    0.70
  -4   0  11    0.20    0.43
   4   0 -12 1749.68   39.83
  -4   0  12 1857.33   43.51
   4   0 -13   -0.65    0.54
  -4   0  13    0.07    0.39
   4   0 -14   47.12    2.15
  -4   0  14   48.00    1.72
   4   0 -15    0.12    0.49
  -4   0  15   -0.32    0.47
   4   0 -16  401.27   10.37
  -4   0  16  414.62   11.28
   4   0 -17   -0.39    0.89
  -4   0  17    0.15    0.57
   4   0 -18   66.19    3.00
  -4   0  18   67.89    2.23
   4   0 -19    0.35    0.47
  -4   0  19   -0.37    0.53
   4   0 -20  976.79   24.61
  -4   0  20  960.30   23.63
  -4   0  21    1.01    0.83
   4   0 -22    6.00    0.76
  -4   0  22    6.18    0.80
   4   0 -23   -0.80    0.84
  -4   0  23   -0.45    0.72
   4   0 -24 1052.34   40.77
  -4   0  24 1034.80   44.90
   4   0 -25   -0.70    1.26
  -4   0  25   -1.31    1.02
   4   0 -26  460.78   12.38
  -4   0  26  459.38   14.18
   4   0 -27   -0.22    1.40
  -4   0  27    0.57    0.95
   4   0 -28  139.62    6.77
  -4   0  28  133.25    4.57
   4   0 -29   -0.53    1.54
  -4   0  29   -0.37    1.03
   4   0 -30   62.58    3.95
  -4   0  30   57.15    2.24
   4   0 -31    1.08    1.68
  -4   0  31    0.73    1.11
   4   0 -32   25.70    2.25
  -4   0  32   22.19    1.70
   4   0 -33   -1.24    1.29
  -4   0  33   -0.79    1.55
   4   0 -34   38.08    2.06
  -4   0  34   39.09    2.34
   4   0 -35    0.53    1.47
  -4   0  35    0.06    1.71
   4   0 -36  269.44   10.18
  -4   0  36  275.81    7.73
   4   0 -37   -0.09    2.24
  -4   0  37   -0.63    1.59
   4   0 -38   41.62    4.05
  -4   0  38   40.66    2.67
   4   0 -39   -1.14    2.31
  -4   0  39   -0.55    2.40
   5   0  39   -1.19    1.75
  -5   0 -39   -0.78    1.43
   5   0  38    5.98    1.95
  -5   0 -38    5.73    1.41
   5   0  37   -0.18    1.49
  -5   0 -37   -0.73    1.23
   5   0  36    0.85    1.30
  -5   0 -36    1.54    1.15
   5   0  35   -0.53    1.41
  -5   0 -35    0.08    1.23
   5   0  34  105.80    4.15
  -5   0 -34  103.33    4.76
   5   0  33   -1.91    1.31
  -5   0 -33   -0.30    1.07
   5   0  32   21.15    1.41
  -5   0 -32   21.90    1.51
   5   0  31   -0.09    1.20
  -5   0 -31    0.58    0.99
   5   0  30  195.13    6.02
  -5   0 -30  189.75    6.89
   5   0  29    0.35    1.05
  -5   0 -29    0.73    0.90
   5   0  28   95.85    3.10
   5   0  27   -0.78    0.76
  -5   0 -27   -0.56    0.74
   5   0  26    0.35    0.85
  -5   0 -26   -1.03    0.82
   5   0  25   -0.28    0.83
  -5   0 -25   -1.03    0.80
   5   0  24   87.49    3.25
   5   0  23    0.29    0.73
  -5   0 -23   -1.03    0.71
   5   0  22    0.45    0.73
  -5   0 -22    1.70    0.86
   5   0  21   -0.05    0.78
  -5   0 -21    0.02    0.53
   5   0  20  247.68    6.82
  -5   0 -20  249.59    9.39
   5   0  19    0.51    0.56
  -5   0 -19   -0.02    0.79
   5   0  18  122.84    3.67
   5   0  17    0.29    0.49
   5   0  16   75.76    3.46
  -5   0 -12  925.69   21.62
  -5   0 -11    0.30    0.37
  -5   0 -10   17.39    0.74
   5   0   9   -0.68    0.47
  -5   0  -9    0.41    0.34
   5   0   8  158.01    5.23
  -5   0  -8  152.40    3.92
   5   0   7   -0.56    0.39
  -5   0  -7    0.22    0.25
   5   0   6   12.17    0.81
  -5   0  -6   11.01    0.48
   5   0   5    0.46    0.33
  -5   0  -5    0.00    0.22
   5   0   4   76.02    2.92
  -5   0  -4   72.75    1.92
   5   0   3    0.13    0.27
  -5   0  -3   -0.03    0.21
   5   0   2  979.59   30.99
  -5   0  -2 1003.78   31.28
   5   0   1    0.10    0.24
  -5   0  -1    0.23    0.20
   5   0   0    0.35    0.26
  -5   0   0   -0.08    0.24
   5   0  -1    0.00    0.18
  -5   0   1    0.08    0.35
   5   0  -2  909.04   29.17
  -5   0   2  915.06   29.36
   5   0  -3    0.26    0.29
  -5   0   3    0.53    0.29
   5   0  -4   79.37    2.20
  -5   0   4   74.68    2.97
   5   0  -5   -0.10    0.27
  -5   0   5    0.18    0.24
   5   0  -6   11.98    0.58
  -5   0   6   12.57    0.59
   5   0  -7    0.62    0.41
  -5   0   7   -0.25    0.25
   5   0  -8  162.50    5.61
  -5   0   8  169.61    4.16
   5   0  -9    0.17    0.40
  -5   0   9    0.41    0.44
   5   0 -10   18.61    0.83
  -5   0  10   21.09    0.86
   5   0 -11   -0.06    0.39
  -5   0  11    0.15    0.42
   5   0 -12  962.98   22.70
  -5   0  12  945.86   22.25
   5   0 -13   -0.10    0.39
  -5   0  13   -0.17    0.42
   5   0 -14   23.63    1.46
  -5   0  14   25.00    1.06
   5   0 -15    0.23    0.61
  -5   0  15   -0.29    0.45
   5   0 -16   80.67    2.53
  -5   0  16   78.86    2.37
   5   0 -17    0.06    0.55
  -5   0  17    0.46    0.57
   5   0 -18  120.47    3.66
  -5   0  18  126.44    3.63
   5   0 -19   -0.22    0.55
  -5   0  19    0.75    0.64
   5   0 -20  247.82    6.76
  -5   0  20  262.63    7.30
   5   0 -21   -0.14    0.63
  -5   0  21    0.03    0.71
   5   0 -22    0.49    0.67
  -5   0  22    0.19    0.97
   5   0 -23    0.35    0.91
  -5   0  23    0.63    0.67
   5   0 -24   93.07    3.04
  -5   0  24   93.91    3.26
   5   0 -25    0.37    0.82
  -5   0  25   -0.28    0.87
   5   0 -26    1.66    0.77
  -5   0  26    1.51    0.94
   5   0 -27   -0.41    1.01
  -5   0  27    0.79    1.08
   5   0 -28  103.29    5.80
  -5   0  28   98.51    4.36
  -5   0  29    0.69    0.92
   5   0 -30  193.60    7.60
  -5   0  30  199.64    5.59
   5   0 -31    0.32    1.19
  -5   0  31   -0.43    0.93
   5   0 -32   20.84    2.37
  -5   0  32   20.98    1.59
   5   0 -33   -0.01    1.25
  -5   0  33    1.34    1.07
   5   0 -34  104.91    6.22
  -5   0  34  115.68    4.19
   5   0 -35   -1.87    1.35
  -5   0  35    0.36    1.22
   5   0 -36    1.94    1.11
  -5   0  36    1.54    1.33
   5   0 -37    1.05    1.38
  -5   0  37    2.48    1.61
   5   0 -38    6.56    1.36
  -5   0  38    6.35    1.52
   5   0 -39    0.38    1.53
  -5   0  39    1.49    1.93
   6   0  39   -0.03    1.97
  -6   0 -39   -1.00    1.80
   6   0  38   26.87    2.01
  -6   0 -38   23.59    1.94
   6   0  37   -1.04    1.41
  -6   0 -37    0.18    1.13
   6   0  36    5.58    1.43
  -6   0 -36    6.87    1.24
   6   0  35    0.58    1.18
  -6   0 -35    0.22    1.06
   6   0  34  488.16   14.29
  -6   0 -34  479.71   14.05
   6   0  33   -0.44    1.08
  -6   0 -33    0.54    0.99
   6   0  32  474.56   13.83
  -6   0 -32  481.90   16.62
   6   0  31    0.61    1.50
  -6   0 -31   -0.16    0.95
   6   0  30   79.22    2.74
   6   0  29   -0.48    1.21
  -6   0 -29   -1.87    1.13
   6   0  28  292.68    8.75
   6   0  27    0.29    0.75
  -6   0 -27   -0.59    0.79
   6   0  26   33.47    1.62
   6   0  25    0.64    1.27
  -6   0 -25    0.25    0.75
   6   0  24   -0.12    0.74
  -6   0 -24    1.71    0.78
   6   0  23   -0.38    0.63
  -6   0 -23    0.01    0.91
   6   0  22  289.54    8.59
  -6   0 -22  298.19   13.84
   6   0  21   -0.31    0.63
  -6   0 -21    0.05    1.31
   6   0  20   11.07    0.81
   6   0  19    0.54    1.18
   6   0  18  369.55   13.79
  -6   0 -15    0.20    0.47
  -6   0 -14   32.94    1.21
  -6   0 -13    0.66    0.44
   6   0  12   41.50    5.02
  -6   0 -12 3002.67   66.57
   6   0  11   -0.45    0.39
  -6   0 -11    0.05    0.40
  -6   0 -10  241.95    5.95
   6   0   9   -0.84    0.65
  -6   0  -9   -0.05    0.33
   6   0   7   -0.79    0.53
  -6   0  -7   -0.26    0.37
   6   0   6  325.77   10.76
  -6   0  -6  312.91    7.32
   6   0   5   -0.37    0.50
  -6   0  -5   -0.22    0.24
   6   0   3    0.08    0.46
  -6   0  -3    0.43    0.24
   6   0   2  827.18   26.43
  -6   0  -2  848.41   18.75
   6   0   1    0.13    0.32
  -6   0  -1    0.24    0.28
   6   0  -1   -0.04    0.30
  -6   0   1    0.47    0.29
   6   0  -2  812.05   18.49
  -6   0   2  732.41   16.39
   6   0  -3    0.21    0.33
  -6   0   3    0.01    0.30
   6   0  -5    0.04    0.28
  -6   0   5   -0.37    0.32
   6   0  -6  321.71    7.74
  -6   0   6  347.13    8.41
   6   0  -7   -0.13    0.32
  -6   0   7    0.34    0.32
   6   0  -8 3916.41  125.13
  -6   0   8 4266.48  132.08
   6   0  -9    0.10    0.36
  -6   0   9    0.83    0.65
   6   0 -10  267.23    7.13
  -6   0  10  261.88    6.74
   6   0 -11    0.81    0.50
  -6   0  11    0.82    0.53
   6   0 -12 3340.00  107.10
  -6   0  12 3228.58   71.53
   6   0 -13    0.99    0.38
  -6   0  13    0.32    0.43
   6   0 -14   33.72    1.30
  -6   0  14   32.34    1.30
   6   0 -15    0.35    0.54
  -6   0  15    0.19    0.49
   6   0 -16 3232.17  105.84
  -6   0  16 3238.17   73.72
   6   0 -17    0.05    0.54
  -6   0  17   -0.25    0.53
   6   0 -18  401.77   11.61
  -6   0  18  415.23   10.77
   6   0 -19    0.63    0.50
  -6   0  19    0.17    0.54
   6   0 -20    9.41    1.34
  -6   0  20   10.65    0.90
   6   0 -21    0.36    0.86
  -6   0  21    0.04    0.58
   6   0 -22  321.47   12.53
  -6   0  22  331.68    8.85
  -6   0  23   -0.39    0.64
   6   0 -24    1.03    0.64
  -6   0  24    1.00    0.71
   6   0 -25    0.75    0.75
  -6   0  25    0.64    0.86
   6   0 -26   33.53    1.71
  -6   0  26   32.01    2.03
  -6   0  27   -0.04    0.91
   6   0 -28  289.30    9.79
  -6   0  28  306.49    8.12
   6   0 -29   -0.43    0.88
  -6   0  29    0.43    0.88
  -6   0  30   76.73    2.80
   6   0 -31    0.28    1.15
  -6   0  31    0.44    1.16
   6   0 -32  513.34   15.32
  -6   0  32  547.34   13.73
   6   0 -33   -1.40    1.11
  -6   0  33    0.36    1.30
   6   0 -34  555.16   15.76
  -6   0  34  520.61   14.24
   6   0 -35    0.27    1.30
  -6   0  35    0.36    1.45
   6   0 -36    8.70    1.74
  -6   0  36    9.19    2.07
   6   0 -37    0.94    1.33
  -6   0  37   -0.48    2.18
   6   0 -38   23.35    3.36
  -6   0  38   24.50    4.20
  -6   0  39   -0.16    2.76
   7   0  39   -0.91    1.75
  -7   0 -39   -0.69    1.47
   7   0  38    0.76    2.07
  -7   0 -38    0.00    1.86
   7   0  37    0.13    1.66
  -7   0 -37   -0.36    1.43
   7   0  36    3.58    1.97
  -7   0 -36    7.01    1.68
   7   0  35   -0.31    1.34
  -7   0 -35    0.42    1.23
   7   0  34    2.34    1.76
  -7   0 -34    2.52    1.44
   7   0  33   -0.46    1.07
  -7   0 -33   -0.45    0.97
   7   0  32   72.90    3.13
   7   0  31    0.72    1.05
  -7   0 -31   -0.80    0.92
   7   0  30   80.17    2.74
   7   0  29    0.46    1.02
  -7   0 -29    0.30    0.91
   7   0  28   37.30    1.85
  -7   0 -28   42.28    2.19
   7   0  27    1.61    1.08
  -7   0 -27    0.62    0.78
   7   0  26    6.00    0.91
  -7   0 -26    5.57    0.88
   7   0  25   -1.19    0.94
  -7   0 -25    0.98    0.82
   7   0  24    3.73    1.05
  -7   0 -24    4.12    1.52
   7   0  23    0.88    0.77
  -7   0 -18  201.47    5.95
  -7   0 -17    0.10    0.90
  -7   0 -16  164.44    4.36
  -7   0 -15    0.43    0.45
  -7   0 -14  833.93   28.80
   7   0  13   -0.99    0.60
  -7   0 -13   -0.14    0.55
  -7   0 -12  804.08   18.85
   7   0  11   -0.17    0.46
  -7   0 -11    0.06    0.46
   7   0  10  362.55   11.80
  -7   0 -10  366.04    8.48
   7   0   9    0.82    0.51
  -7   0  -9    0.22    0.39
   7   0   8  188.84    6.50
  -7   0  -8  182.49    4.45
   7   0   7    0.34    0.44
  -7   0  -7    0.37    0.30
   7   0   6    1.20    0.30
  -7   0  -6    0.72    0.29
   7   0   5    0.28    0.32
  -7   0  -5   -0.03    0.30
   7   0   4  595.30   14.05
  -7   0  -4  626.08   14.14
   7   0   3    0.53    0.29
  -7   0  -3    0.01    0.30
   7   0   1    0.41    0.35
  -7   0  -1    0.85    0.32
   7   0   0    0.00    0.32
   7   0  -1    0.40    0.26
  -7   0   1   -0.33    0.26
   7   0  -3    0.55    0.30
  -7   0   3    0.43    0.37
   7   0  -4  700.52   22.45
  -7   0   4  710.79   22.77
   7   0  -5    0.18    0.41
  -7   0   5   -0.05    0.31
   7   0  -6    1.13    0.32
  -7   0   6    1.66    0.58
   7   0  -7    0.20    0.34
  -7   0   7    0.38    0.59
   7   0  -8  205.87    5.48
  -7   0   8  206.48    5.26
   7   0  -9   -0.03    0.69
  -7   0   9    0.88    0.39
   7   0 -10  383.85   14.04
  -7   0  10  437.89   10.64
   7   0 -11    0.19    0.53
  -7   0  11    0.48    0.40
   7   0 -12  882.87   29.27
  -7   0  12  886.84   21.09
   7   0 -13    0.00    0.41
  -7   0  13    0.35    0.49
   7   0 -14  814.28   30.88
  -7   0  14  836.57   21.00
   7   0 -15   -0.21    0.45
  -7   0  15   -0.14    0.47
   7   0 -16  171.16    6.91
  -7   0  16  171.65    4.52
   7   0 -17   -0.26    0.55
  -7   0  17   -0.23    0.53
   7   0 -18  196.89    5.96
  -7   0  18  199.83    6.10
  -7   0  19   -0.01    0.55
   7   0 -20   38.66    3.12
  -7   0  20   40.10    1.61
   7   0 -21   -0.12    0.67
  -7   0  21   -0.76    0.72
   7   0 -22    1.40    1.10
  -7   0  22    0.40    0.72
   7   0 -23   -0.71    1.17
  -7   0  23    0.26    0.69
   7   0 -24    2.55    0.82
  -7   0  24    2.93    0.92
   7   0 -25    0.17    0.94
  -7   0  25    0.06    1.01
  -7   0  26    6.57    1.66
   7   0 -27    0.37    0.73
  -7   0  27   -1.30    0.81
   7   0 -28   39.05    2.80
  -7   0  28   40.21    2.90
   7   0 -29    0.42    1.04
  -7   0  29    0.69    1.24
   7   0 -30   83.16    5.11
  -7   0  30   78.49    2.99
   7   0 -31   -0.41    1.14
  -7   0  31    0.00    1.42
   7   0 -32   76.01    3.10
  -7   0  32   77.25    2.80
   7   0 -33    0.49    1.31
  -7   0  33    0.20    1.12
   7   0 -34    3.83    1.49
  -7   0  34    3.66    1.24
   7   0 -35   -0.25    1.47
  -7   0  35    0.75    1.93
  -7   0  36    5.47    2.13
   7   0 -37   -0.04    2.15
  -7   0  37   -0.96    2.61
   7   0 -38    2.53    2.51
  -7   0  38   -1.51    1.72
   7   0 -39    0.38    2.52
  -7   0  39    0.15    2.10
   8   0  39    3.65    3.67
  -8   0 -39   -1.07    3.33
   8   0  38   -1.87    1.86
  -8   0 -38    0.46    1.52
   8   0  37   -0.29    1.73
  -8   0 -37   -0.32    1.48
   8   0  36    2.32    1.47
  -8   0 -36   -0.27    1.18
   8   0  35    2.00    1.59
  -8   0 -35   -1.41    1.37
   8   0  34    1.89    1.28
  -8   0 -34   -0.60    1.10
   8   0  33    1.14    1.13
  -8   0 -33   -1.33    0.94
   8   0  32  363.87   10.23
   8   0  31    0.89    1.10
  -8   0 -31    0.65    0.97
   8   0  30   17.56    1.91
  -8   0 -30   14.74    1.24
   8   0  29    0.02    1.09
  -8   0 -29   -0.36    0.95
   8   0  28   54.30    2.08
  -8   0 -28   53.61    2.28
   8   0  27    0.49    0.95
  -8   0 -27   -0.77    0.84
   8   0  26  318.10    8.17
  -8   0 -26  329.45   19.94
   8   0  25    1.18    1.13
   8   0  24  392.31   15.30
  -8   0 -21    0.65    0.80
  -8   0 -20   44.64    1.66
  -8   0 -19    0.78    0.61
  -8   0 -18    5.15    0.64
   8   0  17   -1.44    0.76
  -8   0 -17    0.18    0.87
  -8   0 -16  171.71    4.52
   8   0  15   -1.73    0.67
  -8   0 -15    0.15    0.54
  -8   0 -14  298.64    7.71
   8   0  13    1.10    0.78
  -8   0 -13    0.21    0.46
   8   0  12  387.98   12.71
  -8   0 -12  402.18    9.96
   8   0  11    0.51    0.52
  -8   0 -11    0.50    0.38
   8   0  10  434.37   14.47
  -8   0 -10  447.29   10.68
   8   0   9    0.36    0.45
  -8   0  -9    0.05    0.48
   8   0   8    2.73    0.39
  -8   0  -8    2.78    0.37
   8   0   7    0.10    0.37
  -8   0  -7    0.50    0.37
   8   0   5    0.38    0.45
  -8   0  -5    0.39    0.31
   8   0   4  123.80    3.32
  -8   0  -4  127.08    3.16
   8   0   3    0.17    0.36
  -8   0  -3   -0.10    0.50
   8   0   2  382.51    8.91
  -8   0  -2  391.13    9.03
   8   0   1    0.45    0.36
  -8   0  -1    0.07    0.24
   8   0   0  618.44   19.30
  -8   0   0  670.91   15.34
   8   0  -1    0.30    0.37
  -8   0   1    0.71    0.50
   8   0  -2  395.93    9.17
  -8   0   2  398.94   12.77
   8   0  -3    0.26    0.27
  -8   0   3    0.21    0.43
   8   0  -4  131.16    3.54
  -8   0   4  138.42    3.40
   8   0  -5    0.02    0.39
  -8   0   5    0.41    0.38
   8   0  -7   -0.26    0.43
  -8   0   7   -0.04    0.44
   8   0  -8    2.69    0.41
  -8   0   8    7.70    0.83
   8   0  -9   -0.10    0.39
  -8   0   9    0.82    0.71
   8   0 -10  482.40   16.64
  -8   0  10  472.67   15.65
   8   0 -11    1.13    0.52
  -8   0  11    0.29    0.38
   8   0 -12  406.88   13.46
  -8   0  12  405.23   10.44
   8   0 -13    0.94    0.48
  -8   0  13    0.71    0.60
   8   0 -14  299.65    8.38
  -8   0  14  311.34    7.72
   8   0 -15    0.16    0.65
  -8   0  15    0.65    0.57
   8   0 -16  194.36    5.73
  -8   0  16  184.18    5.21
   8   0 -17    0.15    0.71
  -8   0  17    0.22    0.51
   8   0 -18    6.11    1.22
  -8   0  18    4.16    0.73
   8   0 -19    0.30    1.11
  -8   0  19    0.73    0.69
   8   0 -20   45.43    1.87
  -8   0  20   43.33    2.07
   8   0 -21   -0.16    0.84
  -8   0  21    0.39    0.60
   8   0 -22  762.15   26.61
  -8   0  22  800.33   21.92
  -8   0  23    0.14    0.74
   8   0 -24  400.93   15.03
  -8   0  24  419.54   11.62
   8   0 -25    0.70    1.35
  -8   0  25    0.11    0.92
   8   0 -26  336.15    9.05
  -8   0  26  329.35   11.86
   8   0 -27   -0.02    1.10
  -8   0  27   -1.42    1.32
   8   0 -28   54.09    3.23
  -8   0  28   57.60    2.85
   8   0 -29    0.38    1.70
  -8   0  29   -0.32    1.00
   8   0 -30   16.44    1.66
  -8   0  30   17.31    1.94
   8   0 -31   -0.91    1.27
  -8   0  31    0.30    1.63
   8   0 -32  391.61   11.26
  -8   0  32  423.78   12.55
   8   0 -33    1.21    1.99
  -8   0  33   -0.29    1.67
   8   0 -34    1.69    1.60
  -8   0  34    2.26    1.79
   8   0 -35    0.39    1.32
  -8   0  35   -0.29    1.51
   8   0 -36    2.29    1.24
  -8   0  36    3.33    1.43
   8   0 -37    0.67    1.38
  -8   0  37    0.87    1.42
   8   0 -38   -0.61    1.84
  -8   0  38   -0.52    2.19
   8   0 -39   -0.59    2.84
  -8   0  39   -1.55    3.34
   9   0  38    1.38    2.03
  -9   0 -38   -0.38    1.64
   9   0  37    1.48    1.39
  -9   0 -37   -0.89    1.35
   9   0  36   16.67    2.01
  -9   0 -36   10.74    1.82
   9   0  35    0.50    1.30
  -9   0 -35    0.48    1.22
   9   0  34    5.99    1.58
  -9   0 -34    5.90    1.27
   9   0  33   -1.09    1.57
  -9   0 -33    1.84    1.38
   9   0  32   -0.50    1.42
  -9   0 -32    0.78    0.91
   9   0  31   -0.26    0.99
  -9   0 -31    0.65    0.89
   9   0  30   54.78    2.51
  -9   0 -30   57.31    2.34
   9   0  29   -0.68    1.34
  -9   0 -29   -0.69    1.75
   9   0  27   -0.77    1.19
   9   0  26    5.22    1.72
  -9   0 -24   12.29    1.28
  -9   0 -23    0.55    0.87
   9   0  22  650.31   27.02
  -9   0 -22  633.41   16.52
  -9   0 -21    0.47    0.70
   9   0  20   30.78    2.19
  -9   0 -20   26.24    1.24
   9   0  19   -0.88    0.53
  -9   0 -19   -0.21    0.54
  -9   0 -18  349.94    9.28
   9   0  17   -0.54    0.61
  -9   0 -17    0.05    0.59
  -9   0 -16  265.12    6.80
   9   0  15    0.75    0.62
  -9   0 -15    0.60    0.46
   9   0  14 1473.88   47.53
  -9   0 -14 1398.54   32.63
   9   0  13    0.26    0.58
  -9   0 -13    0.35    0.47
   9   0  12  289.31    9.82
  -9   0 -12  290.66    7.24
   9   0  11    0.83    0.45
  -9   0 -11    0.32    0.41
   9   0  10  543.09   13.18
  -9   0 -10  545.35   12.79
   9   0   9    0.59    0.42
  -9   0  -9    0.72    0.44
   9   0   8  298.47   10.04
  -9   0  -8  297.01    7.05
   9   0   7   -0.09    0.38
  -9   0  -7   -0.20    0.38
   9   0   6 1992.08   44.20
  -9   0  -6 1983.08   44.77
   9   0   5    0.71    0.42
  -9   0  -5    1.02    0.46
   9   0   4 1894.91   59.21
  -9   0  -4 1968.11   43.22
   9   0   3    0.47    0.40
  -9   0  -3   -0.10    0.44
   9   0   2 1058.58   34.26
  -9   0  -2 1187.44   37.15
   9   0   1    0.29    0.33
  -9   0  -1   -0.13    0.54
   9   0   0   -0.04    0.32
  -9   0   0   -0.06    0.41
   9   0  -1    0.02    0.29
  -9   0   1   -0.46    0.56
   9   0  -2 1129.69   25.48
  -9   0   2 1288.11   29.01
   9   0  -3    0.18    0.56
  -9   0   3    0.25    0.40
   9   0  -4 2305.27   73.65
  -9   0   4 2067.58   45.29
   9   0  -5    0.58    0.47
  -9   0   5    0.48    0.41
   9   0  -6 2462.90   78.03
  -9   0   6 1961.47   60.63
   9   0  -7    0.75    0.50
  -9   0   7    0.13    0.34
   9   0  -8  321.89    7.71
  -9   0   8  323.94   11.83
   9   0  -9    0.36    0.43
  -9   0   9    1.05    0.74
   9   0 -10  585.70   19.96
  -9   0  10  608.50   14.15
   9   0 -11    0.89    0.56
  -9   0  11    0.69    0.40
   9   0 -12  301.87   11.89
  -9   0  12  289.48    9.50
   9   0 -13    0.06    0.65
  -9   0  13   -0.04    0.45
   9   0 -14 1454.73   49.23
  -9   0  14 1523.15   37.17
   9   0 -15   -0.10    0.63
  -9   0  15    0.04    0.53
   9   0 -16  259.85   11.11
  -9   0  16  275.33    8.10
   9   0 -17    0.53    0.99
  -9   0  17   -0.29    0.63
   9   0 -18  374.94   14.43
  -9   0  18  359.83   10.16
   9   0 -19    0.27    0.63
  -9   0  19   -0.47    0.59
   9   0 -20   26.80    1.80
  -9   0  20   26.68    1.30
  -9   0  21    0.64    0.62
   9   0 -22  674.67   27.98
  -9   0  22  673.46   17.75
   9   0 -23    0.02    0.76
  -9   0  23    0.26    0.66
   9   0 -24   13.20    1.84
  -9   0  24   12.55    1.12
   9   0 -25    0.18    1.00
  -9   0  25    0.50    0.75
  -9   0  26    6.44    0.91
   9   0 -27   -0.34    1.38
  -9   0  27   -0.91    0.99
   9   0 -28   10.38    1.14
  -9   0  28   11.82    1.19
   9   0 -29    0.11    1.63
  -9   0  29    0.73    1.92
   9   0 -30   61.50    3.67
  -9   0  30   57.62    2.87
   9   0 -31    0.01    1.35
  -9   0  31    1.08    1.03
   9   0 -32    1.08    1.21
  -9   0  32    0.80    1.06
   9   0 -33    1.10    1.90
  -9   0  33    0.09    2.38
   9   0 -34    3.59    2.08
  -9   0  34    6.33    1.46
   9   0 -35    0.17    1.96
  -9   0  35    0.60    1.51
   9   0 -36   18.10    3.05
  -9   0  36   19.24    3.21
   9   0 -37    1.29    1.20
  -9   0  37    0.66    1.37
   9   0 -38    1.00    1.66
  -9   0  38    1.87    1.88
   9   0 -39   -0.40    1.56
  -9   0  39   -1.20    1.80
  10   0  38    0.30    1.65
 -10   0 -38    0.28    1.53
  10   0  37    0.65    1.90
 -10   0 -37    1.06    1.68
  10   0  36  157.94    5.50
 -10   0 -36  154.10    5.37
  10   0  35   -0.62    1.44
 -10   0 -35    0.47    1.29
  10   0  34    1.47    1.88
 -10   0 -34    0.35    1.26
  10   0  33   -0.43    1.09
 -10   0 -33   -0.61    0.97
  10   0  32  212.46    6.87
 -10   0 -32  198.41   12.39
  10   0  31   -1.40    2.29
 -10   0 -31   -0.73    1.89
  10   0  30  396.50   17.80
  10   0  29    0.38    1.40
  10   0  28  790.45   35.85
 -10   0 -27    0.65    1.01
 -10   0 -26  618.13   16.70
  10   0  25    1.08    1.11
 -10   0 -25    0.15    0.77
 -10   0 -24 1312.64   33.07
  10   0  23    2.82    1.52
 -10   0 -23    0.82    0.90
 -10   0 -22   65.88    2.25
  10   0  21   -0.39    0.74
 -10   0 -21   -0.61    0.69
 -10   0 -20  181.82    5.31
  10   0  19   -1.16    0.60
 -10   0 -19   -0.48    0.55
 -10   0 -18  518.72   12.82
  10   0  17    0.38    0.65
 -10   0 -17    0.33    0.50
  10   0  16   13.24    1.13
 -10   0 -16   14.56    0.82
  10   0  15    1.05    0.76
 -10   0 -15    0.47    0.54
  10   0  14  116.51    4.65
 -10   0 -14  113.56    3.26
  10   0  13    0.08    0.42
 -10   0 -13   -0.05    0.58
  10   0  11    0.38    0.58
 -10   0 -11    0.47    0.43
  10   0  10  603.71   14.61
 -10   0 -10  583.94   13.52
  10   0   9    0.32    0.46
 -10   0  -9    0.18    0.44
  10   0   7    0.18    0.37
 -10   0  -7    0.17    0.35
  10   0   6   30.62    1.20
 -10   0  -6   28.19    1.08
  10   0   5    0.43    0.38
 -10   0  -5    0.31    0.70
  10   0   3    0.47    0.62
 -10   0  -3    0.16    0.35
  10   0   2   18.18    1.06
 -10   0  -2   18.05    0.96
  10   0   1    0.72    0.41
 -10   0  -1    0.75    0.34
  10   0   0   78.16    2.96
 -10   0   0   78.20    2.91
  10   0  -1    0.11    0.45
 -10   0   1    1.12    0.60
  10   0  -2   17.53    0.81
 -10   0   2   20.58    0.92
  10   0  -3    0.49    0.37
 -10   0   3    0.04    0.48
  10   0  -5    0.47    0.36
 -10   0   5    0.43    0.64
  10   0  -6   25.83    0.88
 -10   0   6   28.76    1.37
  10   0  -7   -0.08    0.49
 -10   0   7    0.38    0.49
  10   0  -9    0.62    0.53
 -10   0   9   -0.03    0.43
  10   0 -10  656.90   15.96
 -10   0  10  568.20   18.69
  10   0 -11   -0.10    0.55
 -10   0  11    0.79    0.47
  10   0 -13    0.28    0.62
 -10   0  13    0.23    0.63
  10   0 -14  117.32    4.86
 -10   0  14  119.68    3.50
  10   0 -15   -0.56    0.99
 -10   0  15   -0.30    0.55
  10   0 -16   14.02    1.14
 -10   0  16   16.05    0.88
  10   0 -17    0.72    0.76
 -10   0  17    0.17    0.52
  10   0 -18  549.06   14.54
 -10   0  18  540.16   15.45
  10   0 -19    0.14    0.62
 -10   0  19   -0.17    0.66
  10   0 -20  198.05    8.37
 -10   0  20  193.95    5.83
  10   0 -21    1.07    1.15
 -10   0  21   -0.15    0.72
  10   0 -22   85.22    2.89
 -10   0  22   82.76    2.95
  10   0 -23    0.41    0.96
 -10   0  23    0.46    0.71
  10   0 -24 1428.51   34.47
 -10   0  24 1563.86   41.78
  10   0 -25    0.12    0.83
 -10   0  25   -1.10    0.89
  10   0 -26  628.27   19.67
 -10   0  26  630.13   16.29
  10   0 -27   -0.71    0.84
 -10   0  27   -0.41    0.97
  10   0 -28  842.41   22.90
 -10   0  28  919.39   25.36
  10   0 -29    2.50    1.68
 -10   0  29   -0.09    1.03
  10   0 -30  420.11   16.00
 -10   0  30  424.96   12.22
  10   0 -31    0.51    1.69
 -10   0  31    0.30    1.23
  10   0 -32  223.24    6.12
 -10   0  32  218.38    6.54
  10   0 -33    0.49    1.08
 -10   0  33    0.30    1.17
  10   0 -34    1.63    1.25
 -10   0  34    1.36    1.46
  10   0 -35    0.18    1.54
 -10   0  35    1.36    1.63
  10   0 -36  178.43    5.71
 -10   0  36  179.58    6.36
  10   0 -37   -2.03    2.35
 -10   0  37    4.52    4.36
 -10   0  38    0.55    1.61
  11   0  38    1.44    1.96
 -11   0 -38    0.92    1.96
  11   0  37    0.63    1.59
 -11   0 -37    0.68    1.37
  11   0  36   24.74    2.08
 -11   0 -36   24.85    1.93
  11   0  35    2.18    2.78
 -11   0 -35    1.72    1.43
  11   0  34   11.84    2.47
 -11   0 -34   10.67    2.32
  11   0  33   -1.22    1.86
  11   0  32    6.97    2.69
 -11   0 -30   95.84    4.77
  11   0  29    2.66    1.92
 -11   0 -29    0.64    1.07
  11   0  28  173.29    7.35
 -11   0 -28  168.80    5.25
  11   0  27    0.81    1.06
 -11   0 -27    0.52    0.76
  11   0  26    3.82    1.63
 -11   0 -26    0.06    0.82
  11   0  25    0.46    0.86
 -11   0 -25   -0.18    0.81
 -11   0 -24  131.58    4.33
  11   0  23   -0.19    0.67
 -11   0 -23   -0.11    0.61
  11   0  22   -0.97    0.97
 -11   0 -22  185.01    7.70
  11   0  21   -1.14    0.91
 -11   0 -21    0.08    0.83
 -11   0 -20   20.69    0.98
  11   0  19    0.53    0.66
 -11   0 -19    0.01    0.64
  11   0  18    2.50    0.60
 -11   0 -18    1.65    0.58
  11   0  17    0.09    0.59
 -11   0 -17    0.54    0.52
  11   0  16  163.52    4.53
 -11   0 -16  164.46    4.51
  11   0  15    0.65    0.57
 -11   0 -15    0.68    0.52
  11   0  14  516.55   12.31
 -11   0 -14  524.19   12.24
  11   0  13    0.93    0.57
 -11   0 -13    0.29    0.48
  11   0  12 1107.26   25.41
 -11   0 -12 1151.79   26.36
  11   0  11    0.62    0.46
 -11   0 -11    1.25    0.53
  11   0  10  297.61    7.37
 -11   0 -10  318.02    7.77
  11   0   9   -0.27    0.46
 -11   0  -9    0.55    0.46
  11   0   8  953.95   21.94
 -11   0  -8  939.24   21.24
  11   0   7    0.42    0.39
 -11   0  -7    0.89    0.38
  11   0   6  932.04   21.79
 -11   0  -6  992.78   32.53
  11   0   5    0.39    0.49
 -11   0  -5    0.24    0.48
  11   0   4 2053.77   46.14
 -11   0  -4 2234.36   50.30
  11   0   3   -0.18    0.68
 -11   0  -3   -0.05    0.36
  11   0   2  293.76    7.12
 -11   0  -2  276.88    6.53
  11   0   1    0.01    0.47
 -11   0  -1    0.90    0.47
  11   0   0   -0.16    0.37
 -11   0   0    0.57    0.62
  11   0  -1   -0.18    0.35
 -11   0   1   -0.18    0.35
  11   0  -2  258.88    6.15
  11   0  -3    0.69    0.48
 -11   0   3    0.26    0.48
  11   0  -4 2005.80   44.53
 -11   0   4 2092.32   46.83
  11   0  -5    0.68    0.50
 -11   0   5    0.74    0.48
  11   0  -6 1076.19   34.43
 -11   0   6  884.24   29.33
  11   0  -7    0.17    0.76
 -11   0   7    0.61    0.44
  11   0  -8 1015.29   24.64
 -11   0   8 1071.81   24.30
  11   0  -9    0.22    0.56
 -11   0   9   -0.14    0.52
  11   0 -10  342.77   13.50
 -11   0  10  313.11    7.39
  11   0 -11    0.91    0.90
 -11   0  11    1.02    0.91
 -11   0  12 1016.08   25.38
  11   0 -13    0.17    0.72
 -11   0  13    0.29    0.72
  11   0 -14  571.21   19.86
 -11   0  14  583.11   13.77
  11   0 -15   -0.25    1.00
 -11   0  15    0.91    0.60
  11   0 -16  165.36    6.38
 -11   0  16  175.08    6.44
  11   0 -17    0.30    0.80
 -11   0  17    0.20    0.63
  11   0 -18    2.64    0.84
 -11   0  18    2.41    0.58
  11   0 -19    0.56    0.97
 -11   0  19    0.12    0.64
  11   0 -20   23.33    1.41
 -11   0  20   22.63    1.37
  11   0 -21    0.22    0.62
 -11   0  21    0.15    0.68
  11   0 -22  160.25    8.66
 -11   0  22  193.55    6.29
  11   0 -23    0.50    1.33
 -11   0  23   -0.99    0.85
  11   0 -24  134.10    4.61
 -11   0  24  135.33    4.61
  11   0 -25   -0.23    1.45
 -11   0  25   -0.57    0.97
  11   0 -26    0.79    0.85
 -11   0  26    0.93    0.95
  11   0 -27    0.06    1.08
 -11   0  27    0.35    1.25
  11   0 -28  185.10    5.55
 -11   0  28  192.03    7.32
  11   0 -29    0.02    1.15
 -11   0  29    0.30    1.37
 -11   0  30   88.14    3.59
  11   0 -31    0.89    1.29
 -11   0  31   -0.88    1.07
  11   0 -32    9.66    1.61
 -11   0  32    7.36    1.49
  11   0 -33   -0.20    1.87
 -11   0  33    0.13    1.41
  11   0 -34    9.86    2.60
 -11   0  34   13.63    1.74
  11   0 -35   -0.43    1.55
 -11   0  35    0.91    1.45
  11   0 -36   30.56    2.95
 -11   0  36   32.15    2.58
  11   0 -37    0.42    1.88
 -11   0  37   -1.21    2.26
 -11   0  38    1.14    2.89
  12   0  38   84.06    6.81
 -12   0 -38   98.67    5.89
  12   0  37   -3.12    4.14
 -12   0 -37    1.94    3.29
  12   0  36   40.04    4.92
 -12   0 -36   46.68    4.53
  12   0  35   -1.13    2.12
  12   0  34  208.62    9.81
 -12   0 -33   -0.04    1.33
  12   0  32   -0.62    2.07
 -12   0 -32    1.54    1.86
  12   0  31   -1.97    1.92
 -12   0 -31   -0.59    1.10
  12   0  30   63.03    3.75
 -12   0 -30   62.13    2.47
  12   0  29    1.86    1.24
 -12   0 -29    0.19    0.79
  12   0  28  232.93    6.61
 -12   0 -28  222.42    6.32
  12   0  27   -0.16    0.90
 -12   0 -27   -0.20    0.88
 -12   0 -26  176.16    6.16
  12   0  25   -2.23    1.15
 -12   0 -25   -0.21    0.95
 -12   0 -24   90.37    2.90
  12   0  23   -0.71    0.81
 -12   0 -23    0.19    0.72
  12   0  22    7.88    1.81
 -12   0 -22   33.67    2.26
  12   0  21    1.50    0.67
 -12   0 -21    0.43    0.56
  12   0  20    4.74    0.82
 -12   0 -20    4.01    0.77
  12   0  19    1.48    0.88
 -12   0 -19   -0.12    0.77
  12   0  18   76.14    3.81
 -12   0 -18   77.84    3.52
  12   0  17   -0.07    0.74
 -12   0 -17    0.34    0.63
  12   0  16  117.47    3.65
 -12   0 -16  115.43    3.26
  12   0  15    0.07    0.73
 -12   0 -15   -0.44    0.67
  12   0  14   31.33    1.33
 -12   0 -14   31.02    1.20
  12   0  13    0.36    0.46
 -12   0 -13   -0.26    0.47
  12   0  12  812.24   19.91
 -12   0 -12  783.11   17.88
  12   0  11    0.28    0.47
 -12   0 -11    0.73    0.53
  12   0  10  923.81   21.54
 -12   0 -10  944.87   21.73
  12   0   9   -0.17    0.41
 -12   0  -9   -0.03    0.44
  12   0   8  266.58    9.23
 -12   0  -8  263.03    6.45
  12   0   7   -0.59    0.70
 -12   0  -7    0.21    0.43
  12   0   6  273.72    9.53
 -12   0  -6  255.11    6.20
  12   0   5    0.25    0.46
 -12   0  -5    0.01    0.35
  12   0   4   83.29    3.02
 -12   0  -4   88.39    3.65
  12   0   3    0.12    0.45
 -12   0  -3    0.90    0.52
  12   0   2  265.05    6.49
 -12   0  -2  307.58   11.21
  12   0   1    0.66    0.48
 -12   0  -1    0.50    0.45
  12   0   0  117.65    4.25
 -12   0   0  134.98    3.53
  12   0  -1    0.05    0.33
 -12   0   1    0.31    0.38
  12   0  -2  274.52    6.92
 -12   0   2  283.82    6.78
  12   0  -3    0.25    0.41
 -12   0   3    0.25    0.42
  12   0  -4   86.92    2.47
 -12   0   4   80.53    2.16
  12   0  -5    0.55    0.44
 -12   0   5   -0.08    0.50
  12   0  -6  254.36    9.56
 -12   0   6  265.41    6.67
  12   0  -7   -0.03    0.56
 -12   0   7    0.07    0.45
  12   0  -8  300.44    7.48
 -12   0   8  285.65   10.68
  12   0  -9   -0.35    0.83
 -12   0   9    0.40    0.59
  12   0 -10  936.22   31.37
 -12   0  10 1025.99   23.67
  12   0 -11    0.80    0.91
  12   0 -12  813.31   27.41
 -12   0  12  803.24   18.89
  12   0 -13   -0.05    0.65
 -12   0  13    1.47    0.73
  12   0 -14   33.95    1.57
 -12   0  14   33.62    1.37
  12   0 -15   -0.24    1.05
 -12   0  15    0.03    0.63
  12   0 -16  126.65    3.76
 -12   0  16  122.51    3.71
  12   0 -17    0.08    0.64
 -12   0  17    0.71    0.61
  12   0 -18   83.32    2.79
 -12   0  18   84.62    2.93
  12   0 -19   -0.16    1.27
 -12   0  19   -0.15    0.72
  12   0 -20    4.50    0.74
 -12   0  20    5.22    0.85
  12   0 -21   -0.17    0.77
 -12   0  21    0.68    0.76
  12   0 -22   35.99    2.21
 -12   0  22   33.42    1.52
  12   0 -23   -1.79    1.31
 -12   0  23    0.38    0.85
  12   0 -24   87.17    5.25
 -12   0  24   93.37    3.49
  12   0 -25   -0.23    0.74
 -12   0  25    0.46    0.83
  12   0 -26  196.65    9.37
 -12   0  26  190.44    7.15
  12   0 -27    0.45    1.06
 -12   0  27   -0.26    1.03
  12   0 -28  249.86    9.21
 -12   0  28  233.30    7.62
  12   0 -29   -1.34    0.93
 -12   0  29    0.14    1.13
  12   0 -30   64.25    2.76
 -12   0  30   64.27    3.57
 -12   0  31   -0.19    1.52
  12   0 -32    0.47    1.29
 -12   0  32   -0.45    1.07
  12   0 -33    0.68    1.22
 -12   0  33    1.01    1.54
  12   0 -34  210.74    8.17
 -12   0  34  212.83    7.63
  12   0 -35    0.30    1.37
 -12   0  35    0.13    1.62
  12   0 -36   48.10    3.71
 -12   0  36   51.83    2.52
  12   0 -37    1.09    1.69
 -12   0  37    1.45    1.90
  12   0 -38  129.00    4.58
 -12   0  38  132.24    4.58
  13   0  37    1.72    4.10
  13   0  36    0.65    2.11
 -13   0 -36    0.19    1.74
  13   0  35    1.69    1.89
 -13   0 -35    1.03    1.59
  13   0  34   32.15    2.60
 -13   0 -34   32.54    2.07
  13   0  33   -0.98    2.23
 -13   0 -33    0.06    1.55
  13   0  32   95.99    4.46
 -13   0 -32   83.52    3.57
  13   0  31    0.78    1.05
 -13   0 -31    0.35    0.93
  13   0  30   59.52    2.68
 -13   0 -30   60.73    2.58
  13   0  29   -0.26    0.91
 -13   0 -29    0.60    0.84
 -13   0 -28   48.13    2.04
  13   0  27   -0.94    0.88
 -13   0 -27    0.07    0.76
  13   0  26   -3.64    1.55
 -13   0 -26    2.90    1.14
  13   0  25   -0.65    0.95
 -13   0 -25    0.36    0.85
 -13   0 -24  180.93    5.48
  13   0  23    0.45    0.75
 -13   0 -23    0.36    0.66
  13   0  22   51.53    2.95
 -13   0 -22   48.35    1.93
  13   0  21    0.95    0.77
 -13   0 -21   -0.04    0.75
  13   0  20  346.10   10.03
 -13   0 -20  343.66    8.90
  13   0  19    1.08    1.20
 -13   0 -19    0.14    0.82
  13   0  18    5.18    0.94
 -13   0 -18    4.78    0.71
  13   0  17   -0.18    1.15
 -13   0 -17    0.68    0.61
  13   0  16   18.01    1.07
 -13   0 -16   16.01    1.00
  13   0  15   -0.26    0.60
 -13   0 -15   -0.33    0.58
  13   0  14 1448.56   33.02
 -13   0 -14 1401.67   32.01
  13   0  13    1.12    0.59
 -13   0 -13   -0.18    0.59
  13   0  12  463.95   15.23
 -13   0 -12  455.76   10.85
  13   0  11    0.23    0.93
 -13   0 -11    0.08    0.47
  13   0  10  138.35    3.65
 -13   0 -10  126.31    3.21
  13   0   9    0.92    0.67
 -13   0  -9    0.59    0.42
  13   0   8   36.78    1.31
 -13   0  -8   33.06    1.19
  13   0   7    0.02    0.46
 -13   0  -7    0.79    0.47
  13   0   6  472.91   11.08
 -13   0  -6  516.15   17.74
 -13   0  -5    0.43    0.48
  13   0   4  947.14   30.34
 -13   0  -4  964.59   22.05
  13   0   3   -0.02    0.58
 -13   0  -3    0.44    0.48
  13   0   2  500.81   11.94
 -13   0  -2  470.54   15.98
  13   0   1    0.06    0.44
 -13   0  -1   -0.54    0.72
  13   0   0   -0.30    0.45
 -13   0   0    0.05    0.48
  13   0  -1    0.20    0.45
 -13   0   1    0.26    0.66
  13   0  -2  561.57   13.66
 -13   0   2  517.81   11.90
  13   0  -3   -0.17    0.44
 -13   0   3   -0.18    0.73
  13   0  -4  981.42   22.46
 -13   0   4  939.53   30.14
  13   0  -5    0.56    0.55
 -13   0   5    0.76    0.46
  13   0  -6  508.34   11.95
  13   0  -7    1.20    0.60
 -13   0   7    1.25    0.60
  13   0  -8   37.98    1.32
 -13   0   8   32.97    1.28
  13   0  -9    0.59    0.50
 -13   0   9    0.10    0.49
  13   0 -10  141.17    5.62
 -13   0  10  137.96    3.92
  13   0 -11    0.89    0.95
 -13   0  11   -0.11    0.63
  13   0 -12  518.86   18.21
 -13   0  12  464.76   11.83
  13   0 -13    0.39    1.09
 -13   0  13    0.11    0.58
  13   0 -14 1523.36   52.38
 -13   0  14 1523.21   50.63
  13   0 -15    0.21    0.79
 -13   0  15   -2.02    1.12
  13   0 -16   19.41    1.06
 -13   0  16   19.51    1.43
  13   0 -17    0.73    1.20
 -13   0  17   -0.54    0.69
  13   0 -18    3.69    1.28
 -13   0  18    5.19    0.80
  13   0 -19   -0.42    0.66
 -13   0  19    0.45    0.62
  13   0 -20  357.66    9.19
 -13   0  20  402.90   10.98
  13   0 -21   -1.92    1.35
 -13   0  21    0.74    0.79
  13   0 -22   50.08    2.15
 -13   0  22   53.56    2.33
  13   0 -23    1.84    1.14
 -13   0  23   -0.82    0.72
  13   0 -24  187.81    5.69
 -13   0  24  178.67    5.39
  13   0 -25    0.47    1.48
 -13   0  25    0.53    0.93
  13   0 -26    4.15    0.89
 -13   0  26    3.86    0.89
 -13   0  27   -0.29    0.85
  13   0 -28   50.50    2.81
 -13   0  28   53.31    2.33
  13   0 -29   -1.51    1.21
 -13   0  29    1.21    1.42
  13   0 -30   61.16    2.77
 -13   0  30   58.52    2.69
  13   0 -31    0.28    1.32
 -13   0  31    1.68    1.62
  13   0 -32   94.94    4.66
 -13   0  32   97.21    3.30
  13   0 -33    1.28    1.46
 -13   0  33   -1.06    1.20
  13   0 -34   40.76    2.35
 -13   0  34   38.31    2.37
 -13   0  35   -0.19    1.37
  13   0 -36    1.10    1.46
 -13   0  36    2.77    1.89
 -13   0  37   -2.28    3.10
  13   0 -38  113.23    9.38
 -13   0  38  130.50    7.50
  14   0  37   -0.73    2.25
 -14   0 -37    1.25    1.62
  14   0  36  103.51    5.26
 -14   0 -36  101.77    3.93
  14   0  35    0.42    2.64
 -14   0 -35   -0.63    1.43
  14   0  34   42.11    2.48
 -14   0 -34   38.38    2.36
  14   0  33    2.15    1.67
 -14   0 -33    0.16    1.19
 -14   0 -32  139.89    5.53
  14   0  31   -0.74    1.15
 -14   0 -31   -0.44    0.99
 -14   0 -30   26.06    1.48
  14   0  29   -0.84    1.00
 -14   0 -29    0.50    0.79
  14   0  28    0.16    1.02
 -14   0 -28    3.40    0.97
  14   0  27    0.04    0.83
 -14   0 -27    0.39    0.76
  14   0  26    0.73    1.16
 -14   0 -26    0.16    1.13
  14   0  25    0.97    0.99
 -14   0 -25   -1.17    0.95
  14   0  24   96.28    3.05
 -14   0 -24   91.55    3.08
  14   0  23   -0.40    1.46
 -14   0 -23   -0.05    0.99
  14   0  22    5.62    1.25
 -14   0 -22    5.26    0.97
  14   0  21    0.00    0.75
 -14   0 -21    0.69    0.78
  14   0  20   41.55    1.91
 -14   0 -20   41.21    1.61
  14   0  19   -0.16    0.62
 -14   0 -19    0.26    0.57
  14   0  18  116.49    3.69
 -14   0 -18  111.92    3.22
  14   0  17    0.34    0.57
 -14   0 -17   -0.50    0.55
  14   0  16 1655.29   37.32
 -14   0 -16 1604.03   36.19
  14   0  15   -0.43    0.62
 -14   0 -15    0.31    0.55
  14   0  14  254.73    6.76
 -14   0 -14  255.91    6.40
  14   0  13    0.17    0.60
 -14   0 -13   -0.24    0.54
  14   0  12 1009.74   23.70
 -14   0 -12 1011.90   22.88
  14   0  11   -0.62    0.66
 -14   0 -11   -0.11    0.46
  14   0  10   16.17    0.79
 -14   0 -10   16.06    0.80
  14   0   9    0.32    0.52
 -14   0  -9    0.49    0.50
  14   0   8    1.09    0.54
 -14   0  -8    0.76    0.52
  14   0   7   -0.58    0.59
 -14   0  -7   -0.08    0.40
  14   0   6  218.95    7.90
 -14   0  -6  202.98    5.09
  14   0   5    0.52    0.74
 -14   0  -5   -0.15    0.48
  14   0   4   50.61    2.30
 -14   0  -4   49.96    1.60
  14   0   3    0.23    0.55
 -14   0  -3   -0.19    0.53
  14   0   2  110.44    3.42
 -14   0  -2  102.08    2.81
  14   0   1    0.63    0.56
 -14   0  -1    0.95    0.80
  14   0   0 3025.29   95.67
 -14   0   0 3072.58   96.58
  14   0  -1    0.53    0.45
 -14   0   1    0.36    0.61
  14   0  -2   98.08    2.70
  14   0  -3   -0.26    0.42
 -14   0   3    1.06    0.78
  14   0  -4   46.49    1.42
 -14   0   4   51.79    1.71
  14   0  -5    0.15    0.47
 -14   0   5    0.43    0.56
  14   0  -6  200.16    4.99
 -14   0   6  207.93    5.29
  14   0  -7    0.00    0.49
 -14   0   7    0.06    0.49
  14   0  -8    1.10    0.44
 -14   0   8   -0.01    0.61
  14   0  -9    0.53    1.11
 -14   0   9    2.11    0.74
  14   0 -10   16.56    1.20
 -14   0  10   16.97    1.42
  14   0 -11   -0.17    0.52
 -14   0  11   -0.59    0.55
  14   0 -12 1032.62   24.26
 -14   0  12 1092.69   25.45
  14   0 -13   -0.12    0.55
 -14   0  13   -0.03    0.56
  14   0 -14  286.17   10.75
 -14   0  14  276.91    7.21
  14   0 -15   -0.17    0.60
 -14   0  15    0.41    0.56
  14   0 -16 1728.21   59.06
 -14   0  16 1879.73   44.27
  14   0 -17   -0.37    0.81
 -14   0  17   -0.18    0.60
  14   0 -18  124.68    5.66
 -14   0  18  126.38    5.60
  14   0 -19    0.17    0.87
 -14   0  19    0.57    0.61
  14   0 -20   45.96    2.42
 -14   0  20   44.03    1.82
  14   0 -21    0.73    0.75
 -14   0  21   -0.07    0.68
  14   0 -22    6.34    1.26
 -14   0  22    4.69    0.90
  14   0 -23   -0.30    0.99
 -14   0  23    0.19    0.76
  14   0 -24  109.67    5.92
 -14   0  24   96.63    6.43
  14   0 -25    0.64    0.85
 -14   0  25   -0.44    0.93
  14   0 -26    1.18    1.04
 -14   0  26    0.62    0.86
  14   0 -27   -1.60    1.61
 -14   0  27   -0.85    1.05
  14   0 -28    3.80    1.16
 -14   0  28    2.88    1.16
  14   0 -29    0.47    1.25
 -14   0  29    0.30    1.51
  14   0 -30   29.69    1.84
 -14   0  30   27.95    1.97
  14   0 -31   -2.17    2.06
 -14   0  31    0.05    1.20
  14   0 -32  156.07    6.38
 -14   0  32  175.27    7.52
  14   0 -33   -0.35    1.32
 -14   0  33    0.13    1.37
  14   0 -34   38.60    3.77
 -14   0  34   41.83    2.46
  14   0 -35    0.13    1.48
 -14   0  35   -1.46    2.03
  14   0 -36  127.13    6.70
 -14   0  36  122.18    5.64
  14   0 -37    0.03    3.24
 -14   0  37   -0.95    3.69
  15   0  36   37.20    2.87
 -15   0 -36   39.17    2.45
  15   0  35   -0.15    2.09
 -15   0 -35    0.03    1.37
  15   0  34   -1.47    1.29
 -15   0 -34   14.60    1.68
  15   0  33   -2.81    1.21
 -15   0 -33    1.19    1.22
  15   0  32   -0.63    1.13
 -15   0 -32   43.20    2.21
  15   0  31   -1.27    0.99
 -15   0 -31    0.02    1.09
  15   0  30    7.34    1.17
 -15   0 -30    6.57    0.99
  15   0  29    0.90    1.12
 -15   0 -29    0.88    0.95
  15   0  28  194.11    5.63
 -15   0 -28  185.93    5.20
 -15   0 -27    0.47    0.87
  15   0  26    9.78    1.20
 -15   0 -26   13.56    1.22
  15   0  25   -0.36    0.86
 -15   0 -25    0.03    0.84
  15   0  24   14.35    1.16
 -15   0 -24   16.44    1.09
  15   0  23    0.55    1.56
 -15   0 -23   -0.66    0.84
  15   0  22  286.36    8.06
 -15   0 -22  278.10    6.95
  15   0  21    0.36    0.81
 -15   0 -21   -0.22    0.78
  15   0  20  557.05   20.65
 -15   0 -20  521.88   19.16
  15   0  19    0.78    0.94
 -15   0 -19   -0.55    0.71
  15   0  18    8.20    0.83
 -15   0 -18    8.46    0.74
  15   0  17    0.46    0.71
 -15   0 -17   -0.11    0.71
  15   0  16    0.75    0.83
 -15   0 -16    0.79    0.65
  15   0  15    0.12    0.64
 -15   0 -15    0.42    0.63
  15   0  14    4.25    0.62
 -15   0 -14    4.58    0.61
  15   0  13    0.22    0.59
 -15   0 -13    0.47    0.61
  15   0  12   18.67    1.00
 -15   0 -12   19.18    1.06
  15   0  11    0.40    0.55
 -15   0 -11    0.23    0.45
  15   0  10  801.10   18.63
 -15   0 -10  791.37   18.05
  15   0   9    0.30    0.62
 -15   0  -9    0.06    0.44
  15   0   8  214.24    5.59
 -15   0  -8  223.50    5.98
  15   0   7    0.28    0.46
 -15   0  -7    0.04    0.43
  15   0   6 1030.54   23.80
 -15   0  -6 1004.46   22.70
  15   0   5    0.93    0.53
 -15   0  -5    0.59    0.47
  15   0   4  161.35    4.48
 -15   0  -4  159.51    5.65
  15   0   3   -0.05    0.45
 -15   0  -3    0.14    0.46
  15   0   2  153.73    5.63
 -15   0  -2  153.16    4.05
  15   0   1    0.27    0.50
 -15   0  -1    0.46    0.77
  15   0   0    0.06    0.46
 -15   0   0    0.64    0.80
  15   0  -1    0.43    0.48
 -15   0   1    0.84    0.51
  15   0  -2  154.62    4.11
  15   0  -3   -0.42    0.58
 -15   0   3   -0.78    0.88
  15   0  -4  159.11    4.16
  15   0  -5    0.61    0.52
 -15   0   5    0.42    0.93
  15   0  -6 1035.48   24.32
 -15   0   6  991.51   31.08
  15   0  -7    1.51    0.53
 -15   0   7    0.62    0.53
  15   0  -8  212.93    5.60
 -15   0   8  215.11    7.54
  15   0  -9   -0.08    1.01
 -15   0   9   -0.34    0.64
  15   0 -10  796.35   28.60
 -15   0  10  808.63   18.77
  15   0 -11    0.18    0.46
 -15   0  11    0.53    0.56
  15   0 -12   20.54    1.21
 -15   0  12   21.60    1.05
  15   0 -13   -0.27    1.06
 -15   0  13    0.07    0.59
  15   0 -14    4.13    0.75
 -15   0  14    5.04    0.75
  15   0 -15    0.24    1.10
 -15   0  15    1.26    0.67
  15   0 -16    1.39    0.73
 -15   0  16    1.75    0.67
  15   0 -17    0.31    0.85
 -15   0  17   -0.56    0.72
  15   0 -18   10.64    1.53
 -15   0  18    8.14    0.90
  15   0 -19   -0.12    0.73
 -15   0  19   -0.09    0.65
 -15   0  20  565.47   14.05
  15   0 -21    0.40    0.94
 -15   0  21    0.81    0.78
  15   0 -22  299.90   11.77
 -15   0  22  308.64    8.50
  15   0 -23    0.09    1.03
 -15   0  23    0.44    1.15
  15   0 -24   17.49    1.66
 -15   0  24   17.39    1.29
  15   0 -25    0.61    0.82
 -15   0  25    0.02    0.96
  15   0 -26   11.71    1.90
 -15   0  26   11.92    1.28
  15   0 -27    0.90    1.13
 -15   0  27    0.01    0.95
  15   0 -28  194.69    9.15
 -15   0  28  206.72   11.66
  15   0 -29    0.17    0.95
 -15   0  29    1.00    1.15
  15   0 -30    9.08    1.42
 -15   0  30    9.04    1.45
  15   0 -31   -0.20    1.06
 -15   0  31   -0.13    1.31
  15   0 -32   49.76    2.47
 -15   0  32   47.59    2.66
  15   0 -33   -0.45    1.23
 -15   0  33    0.52    1.57
  15   0 -34   10.67    2.72
 -15   0  34   17.15    2.18
  15   0 -35    0.50    2.42
 -15   0  35    1.20    2.06
  15   0 -36   47.43    3.57
 -15   0  36   50.35    2.59
 -15   0  37    1.69    2.65
 -16   0 -36   51.64    3.00
  16   0  35   -1.06    1.45
 -16   0 -35    0.22    1.43
  16   0  34   19.34    1.91
 -16   0 -34   27.78    1.97
  16   0  33   -0.25    1.84
 -16   0 -33   -1.84    1.44
  16   0  32   60.60    4.21
 -16   0 -32   58.94    2.86
  16   0  31    2.09    2.46
 -16   0 -31   -1.19    1.37
  16   0  30   27.99    1.55
 -16   0 -30   23.95    1.53
  16   0  29    0.12    1.05
 -16   0 -29   -0.18    1.00
  16   0  28  172.75    4.75
 -16   0 -28  170.14    4.97
  16   0  27   -0.09    1.01
 -16   0 -27    0.26    0.91
  16   0  26  397.25   11.22
 -16   0 -26  397.96   10.41
  16   0  25   -0.29    0.94
 -16   0 -25    0.17    1.04
 -16   0 -24  142.93    3.99
  16   0  23    0.59    1.13
 -16   0 -23    0.35    0.86
 -16   0 -22   16.16    1.04
  16   0  21   -0.87    0.80
 -16   0 -21    0.64    0.76
  16   0  20 2093.06   68.54
 -16   0 -20 1962.10   46.73
  16   0  19    0.51    0.92
 -16   0 -19    0.52    0.89
  16   0  18   18.19    1.27
 -16   0 -18   19.90    1.24
  16   0  17    1.00    0.85
 -16   0 -17   -0.05    0.89
  16   0  16  680.79   16.16
 -16   0 -16  690.81   16.97
  16   0  15    0.50    0.54
 -16   0 -15    0.23    0.55
  16   0  14    9.59    0.92
 -16   0 -14    8.01    0.90
  16   0  13   -0.26    0.56
 -16   0 -13   -0.36    0.53
  16   0  12  193.44    6.84
 -16   0 -12  189.17    6.83
  16   0  11    0.64    0.91
 -16   0 -11    0.99    0.69
  16   0  10   17.34    1.16
 -16   0 -10   17.03    0.80
  16   0   9    0.35    0.46
 -16   0  -9    0.47    0.46
  16   0   8  448.22   10.91
 -16   0  -8  416.13    9.86
  16   0   7    0.02    0.90
 -16   0  -7    0.93    0.57
  16   0   6  164.13    5.94
 -16   0  -6  162.10    4.05
  16   0   5   -0.03    0.47
 -16   0  -5    0.50    0.49
  16   0   4 3200.28  100.12
 -16   0  -4 3195.41   99.08
  16   0   3   -0.03    0.61
 -16   0  -3   -0.44    0.62
  16   0   2    5.87    0.54
 -16   0  -2    4.35    0.53
  16   0   1    1.06    0.85
 -16   0  -1   -0.28    0.81
  16   0   0  294.96    7.36
 -16   0   0  310.16    7.75
  16   0  -1    0.06    0.43
 -16   0   1    0.17    0.43
  16   0  -2    5.32    0.61
 -16   0   2    6.03    0.93
  16   0  -3    0.00    0.47
  16   0  -4 3422.39   75.12
 -16   0   4 3357.43  107.25
  16   0  -5   -0.01    0.55
 -16   0   5   -1.21    0.86
  16   0  -6  156.13    3.94
 -16   0   6  156.86    5.89
  16   0  -7    0.22    0.54
 -16   0   7   -0.04    0.65
  16   0  -8  425.75    9.98
 -16   0   8  473.70   17.98
  16   0  -9    0.03    0.56
 -16   0   9   -0.32    0.54
  16   0 -10   17.92    1.80
 -16   0  10   15.32    0.97
  16   0 -11    0.11    0.72
 -16   0  11   -0.98    0.68
 -16   0  12  207.44    5.61
  16   0 -13   -0.30    0.57
 -16   0  13    1.17    1.18
  16   0 -14    7.43    1.03
 -16   0  14    8.85    1.19
  16   0 -15   -0.04    0.62
 -16   0  15   -1.03    1.27
  16   0 -16  705.67   28.79
 -16   0  16  758.84   25.17
  16   0 -17    0.43    0.88
 -16   0  17   -0.98    0.86
  16   0 -18   19.34    1.61
 -16   0  18   20.27    1.29
  16   0 -19   -0.90    1.33
 -16   0  19    0.53    0.98
  16   0 -20 2057.11   68.15
 -16   0  20 2186.79   72.81
  16   0 -21    0.32    1.37
 -16   0  21    0.37    0.85
  16   0 -22   17.05    2.00
 -16   0  22   16.18    1.34
  16   0 -23    0.24    0.89
 -16   0  23   -0.13    0.95
  16   0 -24  162.73    9.42
 -16   0  24  153.01    4.63
  16   0 -25    0.66    1.59
 -16   0  25    1.23    1.26
  16   0 -26  419.78   17.56
 -16   0  26  406.18   11.51
  16   0 -27   -0.33    1.16
 -16   0  27    0.21    0.98
  16   0 -28  192.26    8.84
 -16   0  28  199.30   10.58
  16   0 -29   -0.18    1.07
 -16   0  29    0.04    1.21
  16   0 -30   28.43    1.89
 -16   0  30   29.95    2.15
  16   0 -31    0.88    1.13
 -16   0  31   -0.85    1.18
  16   0 -32   74.15    2.95
 -16   0  32   70.67    3.91
  16   0 -33   -1.20    1.28
 -16   0  33   -0.33    1.35
  16   0 -34   28.77    3.48
 -16   0  34   29.23    2.04
  16   0 -35   -1.26    1.83
 -16   0  35   -1.45    2.05
  16   0 -36   69.53    3.30
 -16   0  36   77.89    3.65
 -17   0 -36    5.89    2.56
  17   0  35    0.54    1.91
 -17   0 -35    0.13    1.70
  17   0  34   10.96    2.20
 -17   0 -34   11.35    1.86
  17   0  33    3.55    2.61
 -17   0 -33    1.52    1.49
  17   0  32   20.88    1.86
 -17   0 -32   24.31    1.68
  17   0  31   -0.72    1.65
 -17   0 -31    0.86    1.42
  17   0  30   35.78    1.88
 -17   0 -30   40.21    2.11
  17   0  29    0.42    2.26
 -17   0 -29    0.28    1.25
  17   0  28  237.06    6.59
 -17   0 -28  222.08    6.03
  17   0  27    0.45    1.03
 -17   0 -27    0.52    0.96
  17   0  26  134.41    4.39
 -17   0 -26  129.11    4.13
  17   0  25    0.51    1.16
 -17   0 -25   -0.26    0.80
  17   0  24   18.79    2.03
 -17   0 -24   20.32    1.35
  17   0  23    0.59    1.15
 -17   0 -23   -0.69    0.76
  17   0  22  976.61   25.09
 -17   0 -22  968.56   23.08
  17   0  21    1.01    1.07
 -17   0 -21    0.73    0.73
  17   0  20   19.22    1.27
 -17   0 -20   19.65    1.48
  17   0  19   -1.59    1.35
 -17   0 -19    0.10    0.98
  17   0  18  102.95    3.39
 -17   0 -18  105.58    4.68
  17   0  17    0.10    0.88
 -17   0 -17    0.53    0.72
  17   0  16    0.27    0.64
 -17   0 -16    0.20    0.59
  17   0  15    0.36    0.93
 -17   0 -15    0.41    0.52
  17   0  14   91.07    4.47
 -17   0 -14   85.87    2.76
  17   0  13    0.02    0.84
 -17   0 -13    0.20    0.55
  17   0  12  862.00   20.43
 -17   0 -12  850.84   19.18
  17   0  11    0.11    0.71
 -17   0 -11    0.23    0.52
  17   0  10 1561.50   50.39
 -17   0 -10 1508.55   34.26
  17   0   9    0.55    0.71
 -17   0  -9    0.59    0.52
  17   0   8    9.79    0.74
 -17   0  -8    8.85    0.76
  17   0   7   -0.64    0.48
 -17   0  -7   -0.16    0.47
  17   0   6  314.98   10.47
 -17   0  -6  310.56   10.59
  17   0   5    0.23    0.87
 -17   0  -5   -0.80    0.69
  17   0   4  313.99   10.88
 -17   0  -4  305.18    7.30
  17   0   3    0.03    0.67
 -17   0  -3   -0.13    0.51
 -17   0  -2  167.09    6.02
  17   0   1   -0.19    0.47
 -17   0  -1   -0.47    0.87
  17   0   0   -0.91    0.53
 -17   0   0   -0.52    0.61
  17   0  -1   -0.39    0.50
 -17   0   1   -0.39    0.82
  17   0  -2  146.54    3.83
 -17   0   2  158.78    4.29
  17   0  -3    0.14    0.49
 -17   0   3    0.14    0.89
  17   0  -4  309.78    7.42
 -17   0   4  305.82   10.06
  17   0  -5   -0.07    0.54
 -17   0   5    0.51    0.57
  17   0  -6  288.19    7.00
 -17   0   6  318.28   10.22
  17   0  -7    0.01    0.57
  17   0  -8    9.59    1.24
 -17   0   8   10.29    0.88
  17   0  -9    0.51    0.59
 -17   0   9    0.30    0.61
  17   0 -10 1623.88   37.63
  17   0 -11    0.60    1.06
 -17   0  11   -0.39    0.61
  17   0 -12  940.59   31.78
 -17   0  12  866.87   28.86
  17   0 -13    0.62    0.52
 -17   0  13    0.04    0.53
  17   0 -14   94.32    3.02
 -17   0  14   86.45    2.85
  17   0 -15    0.35    0.87
 -17   0  15    0.32    0.84
  17   0 -16    0.66    0.88
 -17   0  16    1.25    0.90
  17   0 -17   -0.29    1.01
 -17   0  17    0.43    0.91
  17   0 -18  105.07    5.35
 -17   0  18  119.32    3.59
  17   0 -19    0.90    1.03
 -17   0  19   -0.05    0.68
  17   0 -20   22.77    1.98
 -17   0  20   22.17    1.22
  17   0 -21    1.96    1.09
 -17   0  21    0.90    0.71
  17   0 -22 1017.65   25.63
 -17   0  22 1032.13   25.60
  17   0 -23   -0.44    1.01
 -17   0  23    0.12    0.80
  17   0 -24   20.06    1.82
 -17   0  24   16.74    1.32
  17   0 -25    0.57    1.70
 -17   0  25    2.59    1.82
  17   0 -26  139.05    4.34
 -17   0  26  125.58    4.23
  17   0 -27    0.62    1.36
 -17   0  27   -0.33    0.96
  17   0 -28  238.79   12.29
 -17   0  28  241.75    8.07
  17   0 -29    0.11    1.09
 -17   0  29   -0.26    1.26
  17   0 -30   43.47    2.38
 -17   0  30   41.19    2.33
  17   0 -31   -0.50    1.47
 -17   0  31   -0.31    1.21
  17   0 -32   28.16    2.77
 -17   0  32   24.83    1.94
  17   0 -33    0.27    1.62
 -17   0  33    0.73    1.40
 -17   0  34   11.47    1.90
 -17   0  35   -0.53    2.62
  17   0 -36   12.56    1.96
 -17   0  36    9.99    1.87
  18   0  35    0.91    1.58
 -18   0 -35    0.40    1.45
  18   0  34   15.46    2.31
 -18   0 -34   17.96    1.73
  18   0  33    0.14    1.58
 -18   0 -33    0.13    1.52
  18   0  32   22.05    1.61
 -18   0 -32   20.18    1.54
  18   0  31   -0.15    2.45
 -18   0 -31   -0.12    1.21
  18   0  30    2.05    1.26
 -18   0 -30    3.45    1.07
  18   0  29   -0.62    1.52
 -18   0 -29    1.52    1.36
  18   0  28    5.59    1.40
 -18   0 -28    6.47    1.08
  18   0  27   -0.12    1.03
 -18   0 -27   -0.06    0.92
  18   0  26  308.18    8.96
 -18   0 -26  303.06    8.04
 -18   0 -25   -0.08    0.84
  18   0  24  157.74    6.24
 -18   0 -24  147.66    4.43
 -18   0 -23   -0.65    1.05
  18   0  22  182.01    5.44
 -18   0 -22  179.37    5.01
  18   0  21   -0.31    0.76
 -18   0 -21    0.66    0.76
  18   0  20  104.81    4.73
 -18   0 -20   94.64    3.06
  18   0  19   -0.95    1.38
 -18   0 -19    0.94    0.88
  18   0  18  148.80    6.19
 -18   0 -18  149.81    4.30
  18   0  17   -0.40    0.66
 -18   0 -17    0.23    0.63
  18   0  16   68.35    2.44
 -18   0 -16   67.85    2.39
  18   0  15    1.03    0.69
 -18   0 -15   -0.47    0.66
  18   0  14  119.19    5.13
 -18   0 -14  108.94    3.19
  18   0  13    0.57    0.68
 -18   0 -13    0.25    0.70
  18   0  12  104.31    4.62
 -18   0 -12  104.15    3.32
  18   0  11    0.12    0.56
 -18   0 -11   -0.26    0.55
  18   0  10    7.41    0.70
 -18   0 -10    5.42    0.62
  18   0   9    0.30    1.08
 -18   0  -9    0.71    0.62
  18   0   8   42.46    1.67
 -18   0  -8   41.41    2.31
  18   0   7    0.78    0.97
 -18   0  -7    0.78    0.61
  18   0   6  164.19    4.94
 -18   0  -6  153.19    3.97
  18   0   5   -0.23    1.01
 -18   0  -5    0.16    0.63
  18   0   4    2.41    0.69
 -18   0  -4    1.48    0.50
  18   0   3    0.53    0.63
 -18   0  -3    0.52    0.48
  18   0   2  145.79    5.44
 -18   0  -2  156.78    3.95
  18   0   1   -0.35    0.72
 -18   0  -1    0.11    0.90
  18   0   0   73.52    2.16
 -18   0   0   77.47    3.15
  18   0  -1   -0.23    0.51
 -18   0   1   -0.17    0.66
  18   0  -2  163.44    4.29
 -18   0   2  154.70    5.80
  18   0  -3    0.07    0.52
 -18   0   3    0.57    0.62
  18   0  -4    2.34    0.65
 -18   0   4    3.26    1.06
  18   0  -5   -0.16    0.70
 -18   0   5    0.83    1.08
  18   0  -6  156.04    4.20
 -18   0   6  128.88    5.74
  18   0  -7    0.76    0.50
 -18   0   7    0.89    0.61
  18   0  -8   37.33    1.46
 -18   0   8   37.30    2.18
  18   0  -9    0.55    0.77
 -18   0   9    0.79    0.86
  18   0 -10    5.48    0.66
 -18   0  10    6.23    1.01
  18   0 -11    1.05    0.66
 -18   0  11   -0.67    0.63
  18   0 -12  104.61    3.22
 -18   0  12  104.95    3.52
  18   0 -13    0.87    0.92
 -18   0  13    0.12    0.56
  18   0 -14  108.13    3.16
 -18   0  14  127.41    4.09
  18   0 -15    0.63    0.62
 -18   0  15    0.24    0.58
  18   0 -16   76.96    2.77
 -18   0  16   72.46    2.82
  18   0 -17   -0.52    0.78
 -18   0  17    0.74    0.78
  18   0 -18  146.41    5.50
 -18   0  18  160.70    5.15
  18   0 -19    0.40    1.01
 -18   0  19   -0.04    0.70
  18   0 -20  104.69    4.99
 -18   0  20  105.19    3.45
  18   0 -21    0.55    0.86
 -18   0  21    0.29    0.74
  18   0 -22  189.72    6.08
 -18   0  22  201.91    6.23
  18   0 -23   -0.64    1.05
 -18   0  23   -0.34    0.83
  18   0 -24  145.26    4.43
 -18   0  24  150.60    4.74
  18   0 -25    1.15    1.64
 -18   0  25    0.14    1.02
  18   0 -26  315.96    8.64
 -18   0  26  337.79    9.87
 -18   0  27   -0.23    0.97
  18   0 -28    7.01    2.09
 -18   0  28    7.66    1.54
  18   0 -29    0.50    1.04
 -18   0  29    0.15    1.27
  18   0 -30    5.40    2.02
 -18   0  30    2.78    1.41
  18   0 -31    0.65    1.50
 -18   0  31   -0.38    1.28
  18   0 -32   22.79    2.96
 -18   0  32   23.30    2.19
  18   0 -33   -0.51    1.58
 -18   0  33   -1.20    1.33
  18   0 -34   21.00    2.87
 -18   0  34   24.65    2.15
 -18   0  35    0.79    1.66
 -18   0  36    5.84    2.64
 -19   0 -35    0.99    2.36
  19   0  34    6.63    2.49
 -19   0 -34    9.42    1.53
  19   0  33    1.43    2.76
 -19   0 -33    0.79    1.35
  19   0  32   15.67    1.61
 -19   0 -32   16.80    1.54
  19   0  31    0.45    1.34
 -19   0 -31    0.69    1.30
  19   0  30  136.83    3.92
 -19   0 -30  135.41    4.10
  19   0  29    1.13    1.53
 -19   0 -29    1.73    1.16
  19   0  28  104.64    3.39
 -19   0 -28  110.43    3.81
  19   0  27   -0.34    1.06
 -19   0 -27    0.16    1.03
  19   0  26    7.05    1.75
 -19   0 -26    8.08    1.05
 -19   0 -25   -0.50    1.00
  19   0  24   -0.33    0.97
 -19   0 -24    1.50    0.92
  19   0  23   -0.07    1.05
 -19   0 -23   -0.45    1.07
  19   0  22  127.64    3.82
 -19   0 -22  123.52    4.23
  19   0  21    0.60    0.76
 -19   0 -21    0.10    0.76
  19   0  20  345.99    9.44
 -19   0 -20  336.16    8.91
  19   0  19   -0.27    0.89
 -19   0 -19    0.24    0.79
  19   0  18 1244.61   45.27
 -19   0 -18 1263.69   41.93
  19   0  17    0.39    0.65
 -19   0 -17    0.39    0.64
  19   0  16    2.64    1.01
 -19   0 -16    2.81    0.69
  19   0  15    0.96    0.73
 -19   0 -15   -0.70    0.73
  19   0  14  189.96    5.30
 -19   0 -14  188.22    4.87
  19   0  13    0.30    0.68
 -19   0 -13   -0.67    0.73
  19   0  12  455.41   18.33
 -19   0 -12  472.84   11.71
  19   0  11    0.68    0.54
 -19   0 -11    0.94    0.56
  19   0  10   69.90    3.30
 -19   0 -10   67.19    2.23
  19   0   9    0.54    0.56
 -19   0  -9   -0.28    0.52
  19   0   8    1.84    0.63
 -19   0  -8    2.17    0.56
  19   0   7    1.17    0.75
 -19   0  -7   -0.33    0.60
  19   0   6  130.02    4.98
 -19   0  -6  149.38    5.40
  19   0   5   -0.35    0.66
 -19   0  -5   -0.24    0.69
  19   0   4  670.53   15.94
 -19   0  -4  715.17   23.55
  19   0   3   -0.13    0.57
 -19   0  -3   -0.21    0.96
  19   0   2  783.11   18.50
 -19   0  -2  744.39   17.42
  19   0   1    0.70    0.60
 -19   0  -1   -0.23    0.48
  19   0   0   -0.13    0.59
 -19   0   0   -0.54    0.91
  19   0  -1   -0.09    0.58
 -19   0   1    0.27    0.94
  19   0  -2  789.65   17.93
 -19   0   2  739.08   24.59
  19   0  -3    0.09    0.52
  19   0  -4  677.77   15.79
 -19   0   4  607.82   20.17
  19   0  -5   -0.16    0.53
 -19   0   6  154.93    6.02
  19   0  -7    0.51    0.62
 -19   0   7   -0.23    0.79
  19   0  -8    3.13    0.80
 -19   0   8    2.89    1.25
  19   0  -9    0.71    0.83
  19   0 -10   70.11    2.33
 -19   0  10   62.50    2.98
  19   0 -11    0.22    0.60
 -19   0  11    0.52    0.90
  19   0 -12  477.75   11.82
 -19   0  12  500.58   14.15
  19   0 -13    0.49    0.71
 -19   0  13    1.44    0.94
  19   0 -14  197.56    7.15
 -19   0  14  183.59    5.51
  19   0 -15    0.10    0.92
 -19   0  15    0.13    0.62
  19   0 -16    1.53    1.26
 -19   0  16    1.74    0.81
  19   0 -17    0.48    0.82
 -19   0  17   -1.06    1.00
  19   0 -18 1252.96   32.19
 -19   0  18 1328.75   33.50
  19   0 -19    0.09    0.83
 -19   0  19   -0.24    0.73
  19   0 -20  364.66    9.40
 -19   0  20  362.30   10.31
  19   0 -21    0.03    0.85
 -19   0  21   -0.31    0.86
  19   0 -22  128.20    6.42
 -19   0  22  129.10    4.12
  19   0 -23    0.67    1.13
 -19   0  23    0.16    0.84
  19   0 -24    0.91    1.12
 -19   0  24    0.79    0.98
  19   0 -25    0.39    1.76
 -19   0  25    1.54    1.10
  19   0 -26    8.10    1.20
 -19   0  26    9.30    1.21
  19   0 -27    0.54    1.24
 -19   0  27    0.24    1.01
  19   0 -28  109.39    3.61
 -19   0  28  105.17    3.99
  19   0 -29    0.96    1.44
 -19   0  29    0.47    1.07
  19   0 -30  154.82    7.83
 -19   0  30  133.87    5.29
  19   0 -31    0.04    1.57
 -19   0  31   -0.53    1.21
  19   0 -32   20.61    2.70
 -19   0  32   22.95    3.34
  19   0 -33   -1.73    1.63
 -19   0  33    1.50    1.57
  19   0 -34   10.04    1.93
 -19   0  34   12.66    2.28
  19   0 -35    0.25    1.57
 -19   0  35    0.97    2.06
  20   0  34   21.46    2.19
 -20   0 -34   23.13    2.19
  20   0  33    0.65    2.11
 -20   0 -33   -1.32    1.68
  20   0  32   68.50    4.69
 -20   0 -32   74.12    3.00
 -20   0 -31   -0.97    1.34
  20   0  30    5.69    1.81
 -20   0 -30    4.04    1.55
  20   0  29    0.85    1.66
 -20   0 -29   -0.25    1.26
  20   0  28  355.02   12.36
 -20   0 -28  349.22    9.46
  20   0  27    3.41    2.13
 -20   0 -27   -0.36    1.33
  20   0  26   70.79    2.74
 -20   0 -26   72.02    2.47
  20   0  25    0.14    1.25
 -20   0 -25   -1.33    1.18
  20   0  24  269.85   10.44
 -20   0 -24  236.28    6.65
  20   0  23    0.03    1.33
 -20   0 -23    0.62    0.99
  20   0  22   26.42    1.50
 -20   0 -22   27.23    1.33
  20   0  21    0.54    0.88
 -20   0 -21    0.21    1.05
  20   0  20 1582.39   38.46
 -20   0 -20 1538.08   35.36
  20   0  19    0.14    1.43
 -20   0 -19    0.69    0.85
  20   0  18   62.97    3.24
 -20   0 -18   56.20    2.11
  20   0  17    0.84    0.81
 -20   0 -17    0.38    0.73
  20   0  16  939.82   32.28
 -20   0 -16  931.85   21.75
  20   0  15    0.43    0.79
 -20   0 -15    1.00    0.81
  20   0  14   69.01    2.14
 -20   0 -14   69.27    2.18
  20   0  13   -0.13    0.90
 -20   0 -13    0.48    0.87
  20   0  12    2.25    0.96
 -20   0 -12    2.25    0.66
  20   0  11   -0.68    1.19
 -20   0 -11   -0.03    0.69
  20   0  10   71.98    3.10
 -20   0 -10   71.54    2.19
  20   0   9    1.60    1.26
 -20   0  -9    1.39    0.67
  20   0   8 1662.57   37.44
 -20   0  -8 1641.36   54.33
  20   0   7   -0.09    0.65
 -20   0  -7   -0.20    0.56
  20   0   6  401.17   14.27
 -20   0  -6  418.24   10.19
  20   0   5    1.93    1.18
 -20   0  -5    0.11    0.76
  20   0   4  498.19   16.79
 -20   0  -4  486.42   11.58
  20   0   3    0.80    0.74
 -20   0  -3    0.51    0.76
  20   0   2  268.81    6.90
 -20   0  -2  258.95    6.89
  20   0   1   -0.12    0.77
 -20   0  -1    0.22    0.63
  20   0   0 1450.21   33.60
 -20   0   0 1492.68   34.82
  20   0  -1    0.37    0.56
 -20   0   1   -0.21    1.25
  20   0  -2  253.56    6.39
  20   0  -3    0.28    0.52
 -20   0   3    0.68    0.81
  20   0  -4  478.53   11.60
  20   0  -5    0.41    0.53
 -20   0   5    1.89    1.20
  20   0  -6  450.34   11.06
 -20   0   6  430.30   14.73
  20   0  -7    0.38    0.69
 -20   0   7    0.73    1.19
  20   0  -8 1640.59   37.85
  20   0  -9    0.68    0.60
 -20   0   9    1.12    0.90
  20   0 -10   71.84    2.33
 -20   0  10   68.24    2.38
  20   0 -11    0.27    0.58
 -20   0  11   -0.82    0.88
  20   0 -12    6.00    0.78
 -20   0  12   14.74    1.56
  20   0 -13   -0.07    0.87
 -20   0  13    0.73    0.87
  20   0 -14   82.25    3.82
 -20   0  14   73.56    3.70
  20   0 -15    0.97    0.80
 -20   0  15    0.32    1.02
  20   0 -16  982.05   24.31
 -20   0  16 1052.97   24.81
  20   0 -17    0.59    0.83
 -20   0  17    0.02    1.49
  20   0 -18   67.43    2.47
 -20   0  18   64.44    2.89
  20   0 -19    0.77    0.86
 -20   0  19   -0.05    0.86
  20   0 -20 1624.79   40.47
 -20   0  20 1589.65   41.96
  20   0 -21    0.05    0.87
 -20   0  21    0.51    0.96
  20   0 -22   30.57    2.07
 -20   0  22   28.69    1.84
  20   0 -23   -0.57    1.14
 -20   0  23    0.02    0.89
  20   0 -24  232.36    6.50
 -20   0  24  261.71    7.60
  20   0 -25    0.26    1.73
 -20   0  25    0.23    1.09
  20   0 -26   73.45    3.23
 -20   0  26   71.20    2.58
  20   0 -27   -0.23    1.33
 -20   0  27   -0.33    1.04
  20   0 -28  406.58   11.16
 -20   0  28  376.61   11.15
  20   0 -29    0.06    1.58
 -20   0  29   -0.21    1.11
  20   0 -30    5.10    2.20
 -20   0  30    6.39    1.35
  20   0 -31   -0.27    1.57
 -20   0  31    0.42    1.45
  20   0 -32   79.81    5.53
 -20   0  32   71.31    4.46
  20   0 -33   -0.45    1.40
 -20   0  33   -0.83    1.72
  20   0 -34   26.19    2.60
 -20   0  34   26.55    2.93
  20   0 -35    2.39    3.09
 -20   0  35   -1.76    2.34
  21   0  33    1.59    1.51
 -21   0 -33    0.64    1.32
  21   0  32   46.94    3.97
 -21   0 -32   42.77    2.31
  21   0  31    0.57    1.50
 -21   0 -31    0.78    1.33
  21   0  30    6.95    1.77
 -21   0 -30    5.92    1.61
  21   0  29   -0.46    1.68
 -21   0 -29   -0.68    1.06
  21   0  28   68.61    2.91
 -21   0 -28   64.08    2.77
  21   0  27   -0.50    1.21
 -21   0 -27    0.15    1.17
  21   0  26   18.71    1.85
 -21   0 -26   21.82    1.39
  21   0  25   -1.41    1.43
 -21   0 -25   -0.38    1.26
  21   0  24    0.43    0.88
 -21   0 -24    0.59    0.85
  21   0  23   -0.57    1.02
 -21   0 -23   -0.18    1.00
  21   0  22   23.84    2.62
 -21   0 -22   30.66    1.60
  21   0  21    0.86    0.88
 -21   0 -21   -0.18    0.87
  21   0  20  461.39   16.04
 -21   0 -20  446.74   11.67
  21   0  19    0.81    1.07
 -21   0 -19    0.68    0.93
  21   0  18    0.34    1.07
 -21   0 -18    0.49    0.76
  21   0  17    0.46    0.69
 -21   0 -17    0.04    0.90
  21   0  16   62.77    3.16
 -21   0 -16   67.57    2.31
  21   0  15    0.66    0.94
 -21   0 -15   -0.37    0.95
  21   0  14  319.36   13.19
 -21   0 -14  315.57    8.03
  21   0  13    0.24    0.72
 -21   0 -13   -0.34    0.59
  21   0  12   42.00    1.70
 -21   0 -12   40.25    1.64
  21   0  11    0.23    0.90
 -21   0 -11   -0.31    0.68
  21   0  10    7.11    0.86
 -21   0 -10    7.51    1.00
  21   0   9    0.36    0.69
 -21   0  -9   -0.28    0.69
  21   0   8   49.06    2.74
 -21   0  -8   42.37    1.80
  21   0   7    0.02    0.72
 -21   0  -7   -0.01    0.59
  21   0   6  443.30   16.25
 -21   0  -6  460.66   10.83
  21   0   5   -0.25    0.79
 -21   0  -5    0.77    0.81
  21   0   4   18.97    1.83
 -21   0  -4   20.21    1.08
  21   0   3   -0.20    0.77
 -21   0  -3    0.36    1.10
  21   0   2  199.35    5.69
 -21   0  -2  194.25    5.07
  21   0   1    0.16    0.61
 -21   0  -1   -0.37    0.69
  21   0   0    0.20    0.66
 -21   0   0   -0.58    0.65
  21   0  -1   -0.10    0.69
 -21   0   1    0.52    1.15
  21   0  -2  191.61    5.12
 -21   0   2  217.60    8.06
  21   0  -3    0.12    0.59
 -21   0   3    0.98    1.00
  21   0  -4   20.63    1.18
 -21   0   4   22.04    1.25
  21   0  -5    0.36    0.60
  21   0  -6  470.80   11.34
 -21   0   6  549.41   19.97
  21   0  -7   -0.38    0.60
  21   0  -8   45.37    1.70
 -21   0   8   43.56    1.66
  21   0  -9   -0.30    0.68
 -21   0   9   -0.23    0.69
  21   0 -10    7.34    0.78
  21   0 -11    0.19    0.63
 -21   0  11    0.10    0.73
  21   0 -12   42.51    1.65
 -21   0  12   37.35    2.19
  21   0 -13    1.24    0.79
 -21   0  13    0.79    1.35
  21   0 -14  339.21    9.14
 -21   0  14  320.70   13.98
  21   0 -15    0.01    0.97
 -21   0  15    0.19    0.81
  21   0 -16   61.70    2.17
 -21   0  16   68.53    3.52
  21   0 -17    0.48    1.07
 -21   0  17    0.73    0.85
  21   0 -18    1.11    0.85
 -21   0  18    1.94    0.79
  21   0 -19    0.80    0.98
 -21   0  19   -0.26    1.59
  21   0 -20  513.37   12.82
 -21   0  20  527.40   14.67
  21   0 -21    0.42    0.85
 -21   0  21    0.14    0.99
  21   0 -22   30.98    2.39
 -21   0  22   31.05    1.81
  21   0 -23    0.04    0.80
 -21   0  23   -0.41    0.90
  21   0 -24   -0.24    0.94
 -21   0  24    0.32    0.89
  21   0 -25    0.77    1.70
 -21   0  25   -0.10    1.36
  21   0 -26   25.52    2.60
 -21   0  26   24.49    1.69
  21   0 -27   -0.36    1.35
 -21   0  27   -0.46    1.23
  21   0 -28   57.93    3.07
 -21   0  28   71.65    3.31
  21   0 -29   -0.04    1.34
 -21   0  29   -0.35    1.11
  21   0 -30    5.43    1.88
 -21   0  30    6.44    1.51
  21   0 -31    1.37    1.57
 -21   0  31    0.92    1.89
  21   0 -32   49.93    2.45
 -21   0  32   46.31    2.40
  21   0 -33   -0.17    2.60
 -21   0  33   -0.38    1.68
  21   0 -34   36.67    3.25
 -21   0  34   38.32    2.68
  22   0  33   -0.32    2.42
 -22   0 -33   -0.54    1.54
  22   0  32    1.27    1.93
 -22   0 -32    0.54    1.70
  22   0  31    1.00    1.87
 -22   0 -31    1.81    1.24
 -22   0 -30   65.39    3.48
  22   0  29   -0.06    2.17
 -22   0 -29    0.33    1.35
  22   0  28   39.25    2.64
 -22   0 -28   41.73    2.16
  22   0  27   -0.21    1.51
 -22   0 -27    0.04    1.01
  22   0  26   44.51    3.35
 -22   0 -26   39.01    2.07
  22   0  25   -0.02    1.42
 -22   0 -25    0.30    1.10
  22   0  24    5.54    1.30
 -22   0 -24    4.75    0.92
  22   0  23   -0.24    1.19
 -22   0 -23    0.71    1.25
  22   0  22   17.31    1.27
 -22   0 -22   14.92    1.23
  22   0  21   -0.14    0.73
 -22   0 -21    0.22    0.78
  22   0  20   33.31    2.13
 -22   0 -20   29.02    1.53
  22   0  19    0.04    1.15
 -22   0 -19    0.24    0.89
  22   0  18  183.88    7.18
 -22   0 -18  176.63    5.17
  22   0  17   -0.57    1.00
 -22   0 -17    0.63    0.74
  22   0  16  233.66    6.72
 -22   0 -16  235.12    5.98
  22   0  15    0.09    0.84
 -22   0 -15    0.37    0.66
  22   0  14  103.83    4.74
 -22   0 -14  104.55    3.13
  22   0  13   -0.48    1.31
 -22   0 -13   -0.32    0.77
  22   0  12   74.98    3.27
 -22   0 -12   74.56    2.33
  22   0  11   -0.40    0.74
 -22   0 -11    0.41    0.75
  22   0  10  129.57    3.83
 -22   0 -10  127.69    3.63
  22   0   9   -0.42    0.88
 -22   0  -9    0.28    0.65
  22   0   8   27.54    1.42
 -22   0  -8   27.43    1.68
  22   0   7    0.88    0.78
 -22   0  -7    0.90    0.74
  22   0   6    9.21    1.04
 -22   0  -6   10.60    0.94
  22   0   5   -0.07    0.72
 -22   0  -5   -0.17    0.66
  22   0   4   17.59    1.03
 -22   0  -4   17.88    1.07
  22   0   3   -0.75    0.59
 -22   0  -3   -0.38    0.77
  22   0   2 1135.88   26.99
 -22   0  -2 1119.00   26.72
  22   0   1    0.66    0.57
 -22   0  -1    0.32    0.76
  22   0   0   48.00    1.60
 -22   0   0   49.80    2.65
  22   0  -1    0.09    0.82
 -22   0   1   -0.08    0.80
  22   0  -2 1044.29   24.25
  22   0  -3   -0.38    0.67
 -22   0   3    0.33    0.79
  22   0  -4   19.94    1.04
 -22   0   4   15.89    1.46
  22   0  -5   -0.30    0.83
 -22   0   5    0.37    0.84
  22   0  -6   13.29    0.83
  22   0  -7    0.78    0.67
  22   0  -8   28.75    1.51
 -22   0   8   28.96    1.45
  22   0  -9    0.63    0.70
 -22   0   9    0.29    1.21
  22   0 -10  123.88    3.43
 -22   0  10  136.79    6.48
  22   0 -11    0.50    0.75
 -22   0  11    2.11    1.34
  22   0 -12   71.03    2.48
 -22   0  12   78.41    3.64
  22   0 -13    0.07    0.80
 -22   0  13   -0.37    0.96
  22   0 -14  103.85    3.35
 -22   0  14  108.76    3.73
  22   0 -15   -0.05    0.72
 -22   0  15    1.40    1.02
  22   0 -16  254.76    6.49
 -22   0  16  256.34    7.18
  22   0 -17    0.45    0.87
 -22   0  17    1.97    1.65
  22   0 -18  197.43    5.65
 -22   0  18  194.46    5.54
  22   0 -19    0.45    1.14
 -22   0  19   -0.41    1.12
  22   0 -20   35.55    1.91
 -22   0  20   33.00    1.86
  22   0 -21   -0.70    1.12
 -22   0  21    0.05    1.19
  22   0 -22   17.33    2.19
 -22   0  22   17.67    1.60
  22   0 -23   -0.01    1.30
 -22   0  23    0.38    0.88
  22   0 -24    4.69    1.34
 -22   0  24    3.91    1.03
  22   0 -25    1.50    1.10
 -22   0  25    0.88    1.18
  22   0 -26   39.17    2.02
 -22   0  26   45.61    2.42
  22   0 -27    0.39    1.18
 -22   0  27   -0.07    1.33
  22   0 -28   41.69    2.59
 -22   0  28   46.09    2.88
  22   0 -29   -0.03    2.04
 -22   0  29   -0.83    1.39
  22   0 -30   75.83    3.44
 -22   0  30   64.55    3.44
  22   0 -31   -1.47    2.44
 -22   0  31   -1.14    1.56
  22   0 -32    1.65    1.74
 -22   0  32   -1.29    1.56
 -22   0  33    0.16    1.53
  23   0  32    1.20    1.72
 -23   0 -32    0.91    1.64
  23   0  31    0.54    2.95
 -23   0 -31    0.55    1.90
  23   0  30    0.14    1.26
 -23   0 -30    0.48    1.16
  23   0  29    0.95    2.64
 -23   0 -29    0.11    1.29
  23   0  28   43.50    2.64
 -23   0 -28   44.51    2.32
  23   0  27    1.58    1.21
 -23   0 -27    0.66    1.18
  23   0  26  114.65    6.99
 -23   0 -26  125.62    5.29
  23   0  25    0.39    0.99
 -23   0 -25   -0.26    0.94
  23   0  24   35.88    1.98
 -23   0 -24   39.73    2.20
 -23   0 -23   -0.13    1.19
  23   0  22  344.97    8.66
 -23   0 -22  343.86    8.71
  23   0  21    0.68    1.14
 -23   0 -21    0.25    0.99
  23   0  20    0.43    0.96
 -23   0 -20    0.41    0.92
  23   0  19   -0.34    1.13
 -23   0 -19   -1.25    1.14
  23   0  18  184.59    5.77
 -23   0 -18  187.33    5.27
  23   0  17    0.66    1.06
 -23   0 -17    0.64    1.10
  23   0  16    1.31    1.59
 -23   0 -16    2.37    0.90
  23   0  15   -0.02    1.45
 -23   0 -15    0.50    0.79
  23   0  14   14.14    1.04
 -23   0 -14   12.17    1.01
  23   0  13    0.35    0.71
 -23   0 -13    0.51    0.70
  23   0  12  187.34    5.29
 -23   0 -12  212.02    5.56
  23   0  11    0.92    1.35
 -23   0 -11   -0.83    0.75
  23   0  10  388.57    9.86
 -23   0 -10  394.23    9.66
  23   0   9    0.33    0.91
 -23   0  -9    0.05    0.65
  23   0   8  138.29    5.98
 -23   0  -8  144.42    5.99
  23   0   7   -0.51    0.91
 -23   0  -7    0.18    0.64
  23   0   6  953.98   22.27
 -23   0  -6  992.44   33.05
  23   0   5    0.71    0.74
 -23   0  -5   -0.33    0.74
  23   0   4  456.91   11.13
 -23   0  -4  514.83   17.77
  23   0   3   -0.16    0.72
 -23   0  -3    0.03    0.69
  23   0   2   13.52    0.94
 -23   0  -2   12.97    0.93
  23   0   1   -0.05    0.71
 -23   0  -1   -0.63    0.65
  23   0   0    0.41    0.71
 -23   0   0    0.62    1.12
  23   0  -1   -0.06    0.76
 -23   0   1   -0.36    0.69
  23   0  -2   14.11    0.88
 -23   0   2   14.94    1.54
  23   0  -3   -0.10    0.85
 -23   0   3    1.41    1.27
  23   0  -4  456.05   11.50
  23   0  -5   -0.38    0.77
 -23   0   5   -0.05    0.89
  23   0  -6 1066.79   36.47
 -23   0   6 1012.99   33.19
  23   0  -7    0.07    0.71
  23   0  -8  154.92    4.77
 -23   0   8  161.04    6.82
  23   0  -9   -0.60    0.61
  23   0 -10  381.09   10.09
 -23   0  10  473.72   17.68
  23   0 -11   -0.26    0.78
 -23   0  11    1.21    0.84
  23   0 -12  212.02    5.65
 -23   0  12  199.68    7.73
  23   0 -13    0.42    0.68
 -23   0  13    0.68    1.08
  23   0 -14   14.79    1.17
 -23   0  14   15.08    1.26
  23   0 -15    1.07    0.84
 -23   0  15   -0.43    1.07
  23   0 -16    2.17    0.86
 -23   0  16    3.70    0.94
  23   0 -17   -0.14    0.84
 -23   0  17   -0.82    1.08
  23   0 -18  176.81    5.01
 -23   0  18  181.83    8.39
  23   0 -19   -0.16    0.94
 -23   0  19    0.28    0.83
  23   0 -20    0.57    0.95
 -23   0  20   -0.23    1.15
  23   0 -21   -0.16    0.95
 -23   0  21   -0.23    1.05
  23   0 -22  345.79    8.61
 -23   0  22  352.33   11.11
  23   0 -23    1.63    1.75
 -23   0  23   -0.32    1.86
  23   0 -24   35.59    1.77
 -23   0  24   36.27    1.80
  23   0 -25    0.31    1.07
 -23   0  25   -0.26    1.25
  23   0 -26  119.28    5.52
 -23   0  26  132.04    4.43
  23   0 -27   -0.20    1.50
 -23   0  27    0.88    1.70
  23   0 -28   48.43    2.14
 -23   0  28   50.10    3.06
  23   0 -29    0.57    1.32
 -23   0  29    0.64    1.44
  23   0 -30    0.64    2.38
 -23   0  30   -1.85    1.71
  23   0 -31   -0.85    1.28
 -23   0  31    0.17    1.51
  23   0 -32    1.13    2.62
 -23   0  32   -2.58    3.51
  23   0 -33   -0.08    1.71
 -23   0  33    1.00    2.05
  24   0  31   -0.83    1.70
 -24   0 -31   -0.38    1.19
  24   0  30   36.50    2.41
 -24   0 -30   36.36    2.29
  24   0  29    0.27    1.34
 -24   0 -29   -0.65    1.19
  24   0  28  217.47    5.90
 -24   0 -28  228.54    6.09
 -24   0 -27   -1.46    1.98
  24   0  26   39.05    2.73
 -24   0 -26   43.70    1.90
  24   0  25   -2.26    2.16
 -24   0 -25   -1.41    1.41
  24   0  24   66.79    2.47
 -24   0 -24   62.90    3.16
  24   0  23   -0.34    0.90
 -24   0 -23    0.64    0.94
  24   0  22   33.95    3.00
 -24   0 -22   35.70    2.04
  24   0  21    0.48    1.19
 -24   0 -21   -0.44    1.29
  24   0  20   43.22    1.83
 -24   0 -20   40.88    1.69
  24   0  19   -0.15    0.94
 -24   0 -19   -0.14    0.79
  24   0  18   17.82    1.30
 -24   0 -18   17.24    1.16
  24   0  17    0.58    0.89
 -24   0 -17    0.42    0.92
  24   0  16  231.41    6.16
 -24   0 -16  230.59    6.28
  24   0  15   -0.46    1.00
 -24   0 -15    0.17    0.73
  24   0  14   20.26    1.64
 -24   0 -14   19.31    1.10
  24   0  13    0.32    0.98
 -24   0 -13    0.35    1.00
  24   0  12  223.19    9.47
 -24   0 -12  204.07    5.67
  24   0  11   -0.55    0.95
 -24   0 -11   -0.74    0.65
  24   0  10  112.14    3.56
 -24   0 -10  125.52    3.64
  24   0   9    0.72    0.98
 -24   0  -9    0.17    0.94
  24   0   8   10.25    1.03
 -24   0  -8    9.06    0.87
  24   0   7    0.38    0.71
 -24   0  -7    0.59    0.65
  24   0   6  200.60    5.64
 -24   0  -6  181.54    4.77
  24   0   5   -0.35    0.74
 -24   0  -5   -0.24    0.73
  24   0   4   30.81    2.09
 -24   0  -4   31.53    1.43
  24   0   3    0.33    0.67
 -24   0  -3    0.23    0.59
  24   0   2    2.32    0.90
 -24   0  -2    1.92    0.92
  24   0   1    0.70    0.66
 -24   0  -1    0.10    0.87
  24   0   0    0.40    0.76
 -24   0   0   -0.49    1.39
  24   0  -1    0.36    0.96
  24   0  -2    0.93    0.98
  24   0  -3   -0.52    0.74
 -24   0   3   -1.80    1.31
  24   0  -4   29.30    1.40
  24   0  -5   -0.47    0.66
 -24   0   5   -0.12    0.90
  24   0  -6  182.68    5.30
 -24   0   6  197.37    7.34
  24   0  -7    0.91    0.67
 -24   0   7    0.38    1.39
  24   0  -8    8.48    0.98
 -24   0   8   10.38    1.08
  24   0  -9    0.99    0.71
  24   0 -10  115.70    3.88
 -24   0  10  115.76    5.11
  24   0 -11   -0.34    0.68
 -24   0  11   -0.56    1.49
  24   0 -12  228.37    6.33
 -24   0  12  205.33    5.48
  24   0 -13    0.20    0.88
 -24   0  13   -0.62    0.84
  24   0 -14   16.83    1.39
 -24   0  14   19.03    1.96
  24   0 -15   -0.16    0.77
 -24   0  15   -1.09    1.13
  24   0 -16  225.12    5.69
 -24   0  16  232.16    6.78
  24   0 -17    0.70    0.90
 -24   0  17    0.81    0.94
  24   0 -18   15.55    1.13
 -24   0  18   17.33    1.78
  24   0 -19   -0.59    0.79
 -24   0  19    1.23    1.33
  24   0 -20   41.17    3.67
 -24   0  20   45.59    3.34
  24   0 -21    0.75    1.32
 -24   0  21    0.63    0.94
  24   0 -22   38.62    1.99
 -24   0  22   35.48    1.94
  24   0 -23   -0.25    1.05
 -24   0  23    0.92    1.14
  24   0 -24   64.04    2.56
 -24   0  24   70.99    2.77
  24   0 -25    0.32    1.41
 -24   0  25   -0.23    1.20
  24   0 -26   42.90    3.85
 -24   0  26   46.26    2.42
  24   0 -27    0.02    1.65
 -24   0  27   -0.12    1.22
  24   0 -28  261.90   12.17
 -24   0  28  298.23   13.60
  24   0 -29   -0.40    1.33
 -24   0  29    1.04    1.35
  24   0 -30   39.59    2.92
 -24   0  30   46.41    2.56
  24   0 -31   -1.09    1.96
 -24   0  31   -1.14    1.70
  24   0 -32    0.89    1.57
 -24   0  32    1.63    1.99
  25   0  31   -1.08    3.20
 -25   0 -31    2.05    3.06
  25   0  30   49.11    3.45
 -25   0 -30   43.19    2.38
  25   0  29   -0.85    1.87
 -25   0 -29   -0.19    2.15
  25   0  28   25.31    2.25
 -25   0 -28   28.71    2.22
  25   0  27    0.50    2.23
 -25   0 -27   -0.03    1.37
  25   0  26  129.92    7.66
 -25   0 -26  136.55    4.21
  25   0  25   -0.22    1.20
 -25   0 -25   -0.82    1.28
  25   0  24    9.49    1.65
 -25   0 -24   10.36    1.84
  25   0  23   -0.62    1.95
 -25   0 -23    0.36    1.38
  25   0  22    3.60    1.16
 -25   0 -22    2.42    1.12
  25   0  21   -1.39    1.27
 -25   0 -21    0.87    0.98
  25   0  20    9.13    1.59
 -25   0 -20    6.56    1.02
  25   0  19    0.73    0.95
 -25   0 -19   -0.04    0.94
  25   0  18  159.20    4.72
 -25   0 -18  154.81    4.54
  25   0  17   -0.65    1.74
 -25   0 -17    0.34    0.94
  25   0  16  117.21    3.53
 -25   0 -16  123.96    3.50
  25   0  15    0.33    1.07
 -25   0 -15    0.33    1.18
  25   0  14  109.32    5.29
 -25   0 -14  106.16    3.63
  25   0  13   -0.39    1.02
 -25   0 -13    0.59    0.82
  25   0  12   52.62    2.73
 -25   0 -12   55.35    1.90
  25   0  11   -0.39    0.83
 -25   0 -11   -0.61    0.80
  25   0  10   12.55    1.25
 -25   0 -10   12.72    0.97
  25   0   9   -1.41    1.37
 -25   0  -9   -0.21    0.77
  25   0   8  100.45    4.69
 -25   0  -8   96.87    4.34
  25   0   7   -0.81    0.96
 -25   0  -7   -0.41    0.79
  25   0   6   19.34    1.60
 -25   0  -6   17.51    1.28
  25   0   5    0.16    1.33
 -25   0  -5    0.67    0.89
  25   0   4  139.97    4.13
 -25   0  -4  142.45    3.86
  25   0   3    0.01    0.77
 -25   0  -3    0.18    0.75
  25   0   2  378.89    9.63
  25   0   1    0.35    0.70
 -25   0  -1    1.03    1.27
  25   0   0    0.34    0.73
 -25   0   0    1.26    0.77
  25   0  -1    0.67    0.77
 -25   0   1    0.56    1.18
  25   0  -2  354.32    9.17
  25   0  -3   -0.23    0.99
 -25   0   3    1.88    1.44
  25   0  -4  144.43    4.25
 -25   0   4  135.65    3.73
  25   0  -5    0.59    0.67
  25   0  -6   18.02    1.12
 -25   0   6   19.23    1.84
  25   0  -7   -0.60    0.71
  25   0  -8  104.64    3.58
 -25   0   8  110.45    4.99
  25   0  -9    0.57    0.82
  25   0 -10   13.90    1.16
 -25   0  10   11.71    1.73
  25   0 -11    1.26    0.83
 -25   0  11   -0.80    1.41
  25   0 -12   56.41    2.15
  25   0 -13   -0.04    0.94
 -25   0  13    0.19    0.87
  25   0 -14   99.06    3.01
 -25   0  14   99.36    4.49
  25   0 -15    0.49    0.93
 -25   0  15    0.27    1.16
  25   0 -16  128.37    4.18
 -25   0  16  138.77    4.34
  25   0 -17    0.00    0.80
 -25   0  17   -0.41    0.96
  25   0 -18  159.42    4.86
 -25   0  18  154.49    5.44
  25   0 -19    0.02    0.85
 -25   0  19   -0.41    1.05
  25   0 -20    7.35    1.15
 -25   0  20    5.48    1.16
  25   0 -21    0.91    1.35
 -25   0  21    0.71    1.12
  25   0 -22    3.51    1.83
 -25   0  22    2.46    1.26
  25   0 -23    0.90    1.09
 -25   0  23   -0.15    1.23
  25   0 -24   11.09    1.77
 -25   0  24   10.88    1.48
  25   0 -25    0.25    1.00
 -25   0  25   -0.17    1.13
  25   0 -26  160.82    5.31
 -25   0  26  147.27    5.47
  25   0 -27    0.13    1.09
 -25   0  27    0.57    1.23
  25   0 -28   30.71    2.04
 -25   0  28   28.54    2.52
  25   0 -29    0.93    2.51
 -25   0  29    1.02    1.61
  25   0 -30   48.69    3.50
 -25   0  30   48.53    3.09
  25   0 -31   -0.97    1.89
 -25   0  31   -0.19    2.07
  26   0  30    3.18    3.24
 -26   0 -30    4.54    1.69
 -26   0 -29    1.15    1.31
  26   0  28  306.46   11.48
 -26   0 -28  320.37    8.69
  26   0  27    0.58    1.71
 -26   0 -27   -0.43    1.37
  26   0  26  197.61    6.58
 -26   0 -26  222.34    6.66
  26   0  25   -2.65    2.35
 -26   0 -25    0.76    1.27
 -26   0 -24  515.07   17.41
  26   0  23    0.05    1.22
 -26   0 -23    0.37    1.20
  26   0  22    1.18    1.90
 -26   0 -22    0.17    1.10
  26   0  21   -0.35    1.03
 -26   0 -21    0.84    1.08
  26   0  20   22.60    1.97
 -26   0 -20   24.16    1.45
  26   0  19    1.09    1.26
 -26   0 -19   -0.55    0.87
  26   0  18    3.37    1.29
 -26   0 -18    4.42    0.94
  26   0  17   -0.58    1.20
 -26   0 -17    0.09    0.87
  26   0  16  301.37    8.80
 -26   0 -16  316.28    8.19
  26   0  15    0.90    1.26
 -26   0 -15   -0.15    0.86
  26   0  14  217.67    5.84
 -26   0 -14  230.49    5.98
  26   0  13   -0.37    0.72
 -26   0 -13    0.47    0.81
  26   0  12  578.62   14.88
 -26   0 -12  552.98   13.15
  26   0  11    0.23    0.76
 -26   0 -11   -0.05    0.73
  26   0  10    1.88    1.08
 -26   0 -10    4.63    0.95
  26   0   9   -0.35    1.00
 -26   0  -9    0.10    0.79
  26   0   8  115.58    5.38
 -26   0  -8  116.47    3.56
  26   0   7    0.53    0.69
 -26   0  -7    0.02    0.69
  26   0   6   18.27    1.14
 -26   0  -6   18.76    1.07
  26   0   5   -0.35    0.82
 -26   0  -5    0.22    0.74
  26   0   4  674.64   16.89
 -26   0  -4  704.76   22.87
  26   0   3   -0.02    0.70
 -26   0  -3    0.39    0.74
  26   0   2   42.99    2.02
  26   0   1   -0.13    0.92
 -26   0  -1   -1.31    0.94
  26   0   0  198.60    8.13
  26   0  -1    0.56    0.71
 -26   0   1    0.92    1.00
  26   0  -2   47.30    1.97
 -26   0   2   46.94    2.65
  26   0  -3    0.46    0.73
 -26   0   3    0.72    1.43
  26   0  -4  669.10   17.41
 -26   0   4  703.20   25.63
  26   0  -5    0.03    1.01
 -26   0   5   -0.21    0.97
  26   0  -6   20.11    1.21
 -26   0   6   19.78    2.04
  26   0  -7   -0.21    0.80
 -26   0   7    0.19    1.51
  26   0  -8  108.88    3.68
 -26   0   8  118.50    4.05
  26   0  -9    0.47    0.72
  26   0 -10    3.05    0.83
 -26   0  10    3.16    1.21
  26   0 -11    0.73    1.10
 -26   0  11    0.60    1.47
  26   0 -12  579.90   14.97
 -26   0  12  570.03   14.68
  26   0 -13   -0.11    0.76
  26   0 -14  230.45    6.72
 -26   0  14  227.90   10.15
  26   0 -15   -0.63    0.96
 -26   0  15    0.96    1.69
  26   0 -16  312.20    8.61
 -26   0  16  327.42   12.32
  26   0 -17   -0.52    0.82
 -26   0  17    1.31    1.29
  26   0 -18    3.28    0.90
 -26   0  18    2.10    1.41
  26   0 -19   -0.39    0.87
 -26   0  19    0.96    1.98
  26   0 -20   21.22    1.58
 -26   0  20   25.37    2.73
  26   0 -21    0.40    1.00
 -26   0  21    0.93    1.03
  26   0 -22    0.36    0.99
 -26   0  22    0.21    1.06
  26   0 -23   -0.04    1.40
 -26   0  23    0.72    1.50
 -26   0  24  565.05   17.09
  26   0 -25   -0.36    1.48
 -26   0  25   -0.24    1.14
  26   0 -26  199.05    9.98
 -26   0  26  239.71    7.62
  26   0 -27   -0.58    2.46
 -26   0  27   -1.52    1.92
  26   0 -28  370.76   17.40
 -26   0  28  339.65   10.96
  26   0 -29    0.85    1.86
 -26   0  29    0.31    1.42
  26   0 -30    6.30    1.95
 -26   0  30    6.73    2.19
  26   0 -31   -0.01    1.97
 -26   0  31    0.01    2.22
  27   0  29   -1.68    2.84
 -27   0 -29   -0.16    1.70
 -27   0 -28    8.21    1.63
 -27   0 -27    1.31    1.46
  27   0  26    0.42    2.58
 -27   0 -26    0.44    1.34
  27   0  25    0.91    1.69
 -27   0 -25    0.56    1.18
  27   0  24  252.02    7.51
 -27   0 -24  240.81    6.80
  27   0  23    1.17    1.41
 -27   0 -23    0.31    1.22
  27   0  22   39.18    2.63
 -27   0 -22   38.08    1.83
  27   0  21    0.62    1.13
 -27   0 -21   -0.33    1.14
  27   0  20   11.70    1.55
 -27   0 -20    9.41    1.49
  27   0  19    0.89    1.24
 -27   0 -19    0.11    1.34
  27   0  18  280.70    8.47
 -27   0 -18  280.36    6.98
  27   0  17   -0.42    0.96
 -27   0 -17   -1.21    1.05
  27   0  16    4.33    1.31
 -27   0 -16    3.40    1.12
  27   0  15    0.23    1.21
 -27   0 -15    0.18    0.86
  27   0  14  285.37    9.99
 -27   0 -14  270.43    6.56
  27   0  13    0.06    0.90
 -27   0 -13    0.56    0.96
  27   0  12  107.62    3.29
 -27   0 -12  105.51    3.17
  27   0  11    0.13    0.95
 -27   0 -11    0.97    1.00
  27   0  10   20.60    1.66
 -27   0 -10   21.77    1.22
  27   0   9    0.59    1.10
 -27   0  -9    0.25    0.77
  27   0   8   66.40    2.49
 -27   0  -8   72.95    2.65
  27   0   7   -0.06    1.07
 -27   0  -7   -0.04    0.85
  27   0   6   23.54    1.70
 -27   0  -6   27.30    1.68
  27   0   5   -0.38    0.76
 -27   0  -5   -0.65    0.77
  27   0   4   74.56    2.71
 -27   0  -4   71.80    2.33
  27   0   3    0.04    0.85
 -27   0  -3   -0.24    0.78
  27   0   2  617.84   14.73
 -27   0  -2  631.19   15.80
  27   0   1    0.58    0.83
 -27   0  -1   -0.25    1.29
  27   0   0   -0.07    0.83
 -27   0   0    0.35    0.83
  27   0  -1    0.22    0.72
  27   0  -2  678.55   16.18
 -27   0   2  662.31   23.09
  27   0  -3    0.36    0.87
 -27   0   3    0.72    1.51
  27   0  -4   73.45    2.57
 -27   0   4   81.00    2.72
  27   0  -5    0.61    0.86
 -27   0   5   -1.31    1.53
  27   0  -6   24.66    1.25
 -27   0   6   25.12    2.09
  27   0  -7   -0.25    0.90
 -27   0   7   -0.62    1.41
  27   0  -8   63.18    2.23
 -27   0   8   73.11    2.51
  27   0  -9    0.43    0.76
  27   0 -10   21.48    1.30
 -27   0  10   25.89    2.24
  27   0 -11   -1.04    0.87
  27   0 -12  119.47    3.89
 -27   0  12   85.39    4.32
  27   0 -13    0.33    0.79
 -27   0  13   -0.97    1.59
  27   0 -14  290.62    7.62
 -27   0  14  277.60   10.02
  27   0 -15   -0.45    0.86
 -27   0  15    0.19    1.29
  27   0 -16    2.94    0.87
 -27   0  16    3.63    1.25
  27   0 -17    0.18    1.00
 -27   0  17    0.27    1.03
  27   0 -18  294.42    8.18
 -27   0  18  283.46    8.30
  27   0 -19   -0.05    1.02
 -27   0  19    0.44    1.10
  27   0 -20   13.32    1.56
 -27   0  20    9.41    2.15
  27   0 -21   -0.40    1.41
 -27   0  21    0.08    1.51
  27   0 -22   40.19    2.02
 -27   0  22   40.89    2.52
  27   0 -23    0.50    1.12
 -27   0  23   -2.01    1.67
  27   0 -24  249.30    7.17
 -27   0  24  272.22    7.58
  27   0 -25    0.58    1.32
 -27   0  25    0.74    1.40
  27   0 -26    1.77    1.38
 -27   0  26    1.18    1.50
  27   0 -27   -0.87    1.44
 -27   0  27    0.94    1.55
  27   0 -28    7.21    1.42
 -27   0  28    7.73    1.61
  27   0 -29    1.16    1.93
 -27   0  29   -2.16    2.16
  27   0 -30  132.24    4.28
 -27   0  30  127.49    5.08
  28   0  28   19.07    3.39
 -28   0 -28   21.10    1.86
  28   0  27    0.26    1.49
 -28   0 -27    0.93    1.62
 -28   0 -26   17.36    1.59
  28   0  25    0.73    1.61
 -28   0 -25   -0.25    1.69
  28   0  24    9.75    1.36
 -28   0 -24   10.15    1.28
 -28   0 -23   -0.11    1.28
  28   0  22   84.70    3.84
 -28   0 -22   86.09    3.45
  28   0  21    0.72    1.51
 -28   0 -21   -0.27    1.03
  28   0  20    5.50    1.62
 -28   0 -20    7.49    1.18
  28   0  19   -0.35    1.07
 -28   0 -19    1.19    1.37
  28   0  18  139.07    4.15
 -28   0 -18  146.02    4.35
  28   0  17    0.33    1.31
 -28   0 -17    0.08    1.05
  28   0  16    5.23    1.50
 -28   0 -16    7.11    1.10
  28   0  15    0.67    0.96
 -28   0 -15    0.41    1.02
  28   0  14    0.64    1.34
 -28   0 -14    0.73    1.02
  28   0  13    0.03    0.83
 -28   0 -13   -0.42    0.87
  28   0  12   94.04    3.22
 -28   0 -12   95.62    2.96
  28   0  11   -0.08    0.76
 -28   0 -11   -0.09    0.84
  28   0  10  109.27    3.35
 -28   0 -10  109.64    3.39
  28   0   9    1.12    1.26
 -28   0  -9   -0.04    0.81
  28   0   8    2.08    1.09
 -28   0  -8    1.59    0.85
  28   0   7   -0.27    0.88
 -28   0  -7    0.23    1.16
  28   0   6   56.16    2.28
 -28   0  -6   58.28    2.39
  28   0   5    0.20    1.03
 -28   0  -5   -0.79    0.89
  28   0   4   50.67    2.18
 -28   0  -4   57.15    2.69
  28   0   3    0.63    0.80
 -28   0  -3   -0.10    0.92
  28   0   2   24.72    1.30
 -28   0  -2   24.39    1.85
  28   0   1    0.62    0.90
 -28   0  -1   -0.23    1.22
  28   0   0  175.61    5.16
  28   0  -1    0.27    0.85
 -28   0   1   -1.72    1.40
  28   0  -2   22.65    1.25
 -28   0   2   22.69    1.42
  28   0  -3    0.62    0.79
 -28   0   3    2.02    1.75
  28   0  -4   53.48    2.11
 -28   0   4   45.67    3.20
  28   0  -5    1.77    1.18
  28   0  -6   59.11    2.31
 -28   0   6   62.34    2.27
  28   0  -7    0.77    0.74
 -28   0   7    0.86    1.54
  28   0  -8    2.26    0.96
  28   0  -9    0.18    0.89
 -28   0   9   -1.10    1.70
  28   0 -10  121.03    4.08
 -28   0  10  106.11    4.87
  28   0 -11    0.17    1.11
  28   0 -12   94.58    3.28
 -28   0  12   75.89    3.80
  28   0 -13   -0.93    1.28
 -28   0  13    0.44    1.22
  28   0 -14   -0.46    0.99
 -28   0  14    0.92    1.02
  28   0 -15    0.19    0.90
 -28   0  15   -0.15    1.26
  28   0 -16    8.68    1.19
 -28   0  16    6.40    1.41
  28   0 -17    0.52    1.04
 -28   0  17    0.83    1.78
  28   0 -18  141.75    4.35
 -28   0  18  143.96    4.87
  28   0 -19    0.31    1.20
 -28   0  19    0.09    1.24
  28   0 -20    8.58    1.33
 -28   0  20    6.77    1.38
  28   0 -21    0.81    1.28
 -28   0  21    0.65    1.51
  28   0 -22   93.93    3.19
 -28   0  22   88.21    3.12
  28   0 -23    0.91    1.69
 -28   0  23    0.49    1.45
  28   0 -24    8.46    1.54
 -28   0  24   11.77    1.70
  28   0 -25    1.82    2.31
 -28   0  25    1.91    1.91
  28   0 -26   17.38    2.28
 -28   0  26   16.76    1.92
  28   0 -27   -0.41    1.27
 -28   0  27   -0.06    1.38
  28   0 -28   24.63    2.27
 -28   0  28   22.51    2.86
  28   0 -29   -0.55    2.18
 -28   0  29   -1.65    1.50
  29   0  27    0.95    2.93
 -29   0 -27   -0.55    1.50
  29   0  26   63.34    3.29
 -29   0 -26   69.43    2.72
  29   0  25    0.01    1.66
 -29   0 -25    0.96    1.72
  29   0  24   48.92    2.45
 -29   0 -24   53.63    2.55
  29   0  23   -0.51    1.36
 -29   0 -23    0.30    1.22
  29   0  22  247.30    8.99
 -29   0 -22  236.84    8.41
  29   0  21   -1.90    2.23
 -29   0 -21    1.23    1.18
  29   0  20   48.39    2.90
 -29   0 -20   48.93    2.18
  29   0  19   -0.39    1.38
 -29   0 -19    0.30    1.23
  29   0  18   39.25    2.00
 -29   0 -18   40.71    1.88
  29   0  17   -1.01    1.99
 -29   0 -17   -1.18    1.34
  29   0  16  116.03    4.76
 -29   0 -16  112.55    3.36
  29   0  15    0.24    0.83
 -29   0 -15    0.51    0.91
  29   0  14   31.38    2.23
 -29   0 -14   29.86    1.48
  29   0  13    0.33    0.98
 -29   0 -13    0.50    1.00
  29   0  12  135.91    3.96
 -29   0 -12  137.31    3.74
  29   0  11   -1.02    0.91
 -29   0 -11   -0.48    1.04
  29   0  10  102.06    3.14
 -29   0 -10  108.86    3.23
  29   0   9   -0.98    0.94
 -29   0  -9    0.28    0.98
  29   0   8    8.03    0.91
 -29   0  -8    6.98    0.94
  29   0   7   -0.11    0.78
 -29   0  -7   -0.11    0.86
  29   0   6  306.48    8.57
 -29   0  -6  331.58    8.40
  29   0   5    0.48    0.89
 -29   0  -5    0.19    0.99
  29   0   4    1.93    0.92
 -29   0  -4    1.78    1.13
  29   0   3    0.58    0.78
 -29   0  -3   -0.07    0.89
  29   0   2   32.15    1.47
 -29   0  -2   33.04    1.68
  29   0   1   -0.21    0.78
 -29   0  -1   -0.18    0.92
  29   0   0   -0.51    0.86
 -29   0   0   -1.15    1.65
  29   0  -1    0.42    0.85
 -29   0   1   -0.86    1.70
  29   0  -2   35.26    1.67
 -29   0   2   34.70    2.51
  29   0  -3   -0.25    0.90
 -29   0   3    0.17    1.16
  29   0  -4    1.92    0.94
 -29   0   4    3.96    1.60
  29   0  -5   -0.35    0.79
 -29   0   5   -0.15    0.97
  29   0  -6  328.57    8.36
  29   0  -7    0.18    0.86
  29   0  -8    6.60    1.11
 -29   0   8    9.12    1.88
  29   0  -9    0.36    0.79
 -29   0   9    0.38    1.24
  29   0 -10  103.07    3.67
  29   0 -11   -0.38    0.98
 -29   0  11    0.66    1.76
  29   0 -12  126.87    4.08
 -29   0  12  113.48    5.30
  29   0 -13   -0.01    1.06
 -29   0  13    0.52    1.73
  29   0 -14   28.55    1.86
 -29   0  14   32.55    2.15
  29   0 -15    1.19    1.37
 -29   0  15   -1.05    1.87
  29   0 -16  122.43    3.78
 -29   0  16  129.60    4.14
  29   0 -17   -0.46    1.10
 -29   0  17   -0.04    1.13
  29   0 -18   37.69    1.81
 -29   0  18   41.76    1.98
  29   0 -19   -0.30    1.01
  29   0 -20   51.40    2.22
 -29   0  20   49.71    2.04
  29   0 -21    1.26    1.17
 -29   0  21    0.14    1.08
  29   0 -22  232.30    6.00
 -29   0  22  250.76    6.96
  29   0 -23   -0.48    1.70
 -29   0  23    0.30    1.45
  29   0 -24   54.12    2.78
 -29   0  24   55.99    3.28
  29   0 -25    1.09    1.31
 -29   0  25   -0.83    1.31
  29   0 -26   71.54    3.15
 -29   0  26   69.23    3.71
  29   0 -27    1.00    1.52
 -29   0  27   -2.02    2.21
  29   0 -28   53.09    4.68
 -29   0  28   53.47    3.16
  30   0  26    0.31    1.52
 -30   0 -26   -0.02    1.43
  30   0  25    0.47    1.50
 -30   0 -25    0.06    1.49
  30   0  24    1.49    2.57
 -30   0 -24    0.51    1.47
 -30   0 -23    0.41    1.56
  30   0  22  107.16    4.67
 -30   0 -22  109.90    3.74
  30   0  21   -0.50    1.54
 -30   0 -21   -1.29    1.73
  30   0  20  192.40    5.44
 -30   0 -20  189.44    5.51
  30   0  19   -0.76    1.45
 -30   0 -19    0.23    1.00
  30   0  18    7.44    1.56
 -30   0 -18    6.46    1.16
  30   0  17    1.45    2.07
 -30   0 -17    0.49    1.13
  30   0  16  667.12   16.38
 -30   0 -16  685.37   16.32
  30   0  15   -0.81    1.08
 -30   0 -15    0.64    1.18
  30   0  14    5.13    1.40
 -30   0 -14    4.19    1.18
  30   0  13    0.09    0.86
 -30   0 -13    0.15    0.95
  30   0  12  129.10    3.84
 -30   0 -12  122.83    3.49
  30   0  11   -1.53    1.29
 -30   0 -11    0.70    0.93
  30   0  10   54.60    3.00
 -30   0 -10   58.81    2.09
  30   0   9   -0.32    1.27
 -30   0  -9    0.06    0.87
  30   0   8  131.48    4.12
 -30   0  -8  130.44    6.05
  30   0   7   -0.88    0.97
 -30   0  -7    1.54    1.16
  30   0   6   50.01    1.97
  30   0   5    0.19    1.15
 -30   0  -5   -0.15    1.57
  30   0   4  342.45    9.15
  30   0   3    0.25    0.91
  30   0   2  181.01    4.89
 -30   0  -2  179.52    6.93
  30   0   1    0.11    0.94
 -30   0  -1   -0.12    0.98
  30   0   0   36.87    1.70
 -30   0   0   35.61    1.68
  30   0  -1    0.35    0.95
 -30   0   1    0.87    0.94
  30   0  -2  162.76    4.83
 -30   0   2  191.18    8.77
  30   0  -3    0.62    0.82
 -30   0   3   -2.92    1.76
  30   0  -4  357.20    9.12
  30   0  -5   -0.03    0.80
  30   0  -6   52.49    3.00
  30   0  -7    1.03    1.21
 -30   0   7    0.41    1.71
  30   0  -8  133.13    3.86
  30   0  -9   -1.54    1.24
 -30   0   9   -1.06    1.70
  30   0 -10   55.68    2.18
 -30   0  10   60.23    2.44
  30   0 -11    0.19    1.06
 -30   0  11   -0.98    1.84
  30   0 -12  129.00    4.30
 -30   0  12   91.64    5.00
  30   0 -13   -0.91    1.37
 -30   0  13    0.86    1.31
  30   0 -14    2.70    1.17
 -30   0  14    4.49    1.92
  30   0 -15   -0.51    1.15
 -30   0  15   -0.59    1.88
  30   0 -16  709.87   17.78
 -30   0  16  664.19   17.37
  30   0 -17   -0.15    1.42
 -30   0  17   -1.79    2.05
  30   0 -18    8.29    1.30
 -30   0  18   10.20    2.40
  30   0 -19    0.15    1.21
 -30   0  19   -0.50    1.22
 -30   0  20  191.67    5.52
  30   0 -21    1.36    1.43
 -30   0  21   -2.29    1.68
  30   0 -22  117.11    3.99
 -30   0  22  112.10    4.11
  30   0 -23   -0.28    1.24
 -30   0  23    0.34    1.34
  30   0 -24    1.13    1.32
 -30   0  24    0.84    2.01
  30   0 -25    0.76    1.84
 -30   0  25   -0.75    1.78
  30   0 -26    0.48    1.53
 -30   0  26    2.29    1.44
  30   0 -27    1.56    1.67
 -30   0  27   -0.09    1.66
 -31   0 -25    0.88    1.72
  31   0  24    2.75    1.99
 -31   0 -24    1.56    1.39
  31   0  23    0.16    1.68
 -31   0 -23    0.34    1.91
  31   0  22    6.02    2.01
 -31   0 -22    6.97    1.31
  31   0  21   -0.03    1.09
 -31   0 -21    0.70    1.20
  31   0  20    4.26    2.45
 -31   0 -20    2.17    1.27
  31   0  19   -0.77    1.59
 -31   0 -19    1.21    1.14
  31   0  18   22.56    2.37
 -31   0 -18   19.27    1.62
  31   0  17    1.10    2.14
 -31   0 -17   -0.27    1.04
  31   0  16    1.32    2.20
 -31   0 -16    3.43    1.21
  31   0  15    0.86    0.96
 -31   0 -15    0.20    1.00
  31   0  14   11.20    1.64
 -31   0 -14   11.36    1.20
  31   0  13   -0.02    1.10
 -31   0 -13    1.01    1.17
  31   0  12   12.85    1.75
 -31   0 -12   14.69    1.22
  31   0  11   -0.85    1.89
 -31   0 -11   -0.08    1.12
  31   0  10   37.19    1.86
 -31   0 -10   39.36    2.04
  31   0   9   -0.07    0.98
 -31   0  -9    0.26    0.95
  31   0   8   35.37    2.68
 -31   0  -8   38.46    1.83
  31   0   7   -0.49    1.22
 -31   0  -7   -0.20    1.06
  31   0   6   14.48    1.15
 -31   0  -6   12.22    1.52
  31   0   5   -0.11    1.03
 -31   0  -5   -0.69    1.69
  31   0   4   60.09    2.28
 -31   0  -4   58.17    3.13
  31   0   3   -0.09    0.88
 -31   0  -3   -0.13    0.88
  31   0   2   14.29    1.13
 -31   0  -2   14.39    1.19
  31   0   1    0.16    0.85
 -31   0  -1   -0.30    1.32
  31   0   0    0.38    0.86
  31   0  -1    0.24    1.01
 -31   0   1    0.13    1.64
  31   0  -2   14.56    1.28
 -31   0   2   13.80    1.46
  31   0  -3    0.01    0.90
 -31   0   3   -0.33    1.29
  31   0  -4   58.66    2.20
 -31   0   4   58.72    2.25
  31   0  -5    0.29    0.86
 -31   0   5    0.99    1.79
  31   0  -6   13.45    1.28
 -31   0   6   14.17    1.48
  31   0  -7    0.09    0.91
 -31   0   7   -2.34    1.68
  31   0  -8   33.95    1.58
 -31   0   8   36.55    2.70
  31   0  -9   -0.28    1.03
 -31   0   9   -0.34    1.37
  31   0 -10   36.71    1.69
 -31   0  10   30.12    2.52
  31   0 -11   -1.19    1.09
 -31   0  11   -0.40    1.41
  31   0 -12   15.07    1.42
 -31   0  12   14.36    2.32
  31   0 -13   -0.67    1.16
 -31   0  13   -1.44    1.89
  31   0 -14   10.56    1.56
 -31   0  14   14.11    1.69
  31   0 -15   -0.64    1.48
 -31   0  15   -0.49    2.17
  31   0 -16    1.94    1.30
  31   0 -17   -0.19    1.07
 -31   0  17    0.33    1.59
  31   0 -18   20.59    1.47
 -31   0  18   18.20    1.52
  31   0 -19   -0.85    1.13
 -31   0  19   -0.66    1.17
  31   0 -20    1.76    1.17
 -31   0  20    2.03    1.41
  31   0 -21    1.46    1.53
 -31   0  21   -0.77    1.42
  31   0 -22    6.65    1.52
  31   0 -23   -0.14    1.50
 -31   0  23    1.54    1.70
  31   0 -24    2.38    1.36
 -31   0  24    1.49    1.57
  31   0 -25    1.64    1.64
 -31   0  25   -1.51    2.71
  31   0 -26   20.83    1.99
 -31   0  26   23.75    2.12
  32   0  24   27.59    2.75
 -32   0 -24   28.72    2.86
  32   0  23    0.53    1.45
 -32   0 -23    0.09    1.61
 -32   0 -22   29.19    2.64
  32   0  21   -0.04    1.45
 -32   0 -21    0.49    1.46
  32   0  20   33.96    2.18
 -32   0 -20   32.76    2.34
  32   0  19   -0.50    1.68
 -32   0 -19   -0.66    1.15
  32   0  18   67.75    4.08
 -32   0 -18   63.19    2.38
  32   0  17    0.34    1.68
 -32   0 -17    0.35    1.07
  32   0  16    7.01    1.55
 -32   0 -16    7.25    1.43
  32   0  15    0.86    1.17
 -32   0 -15   -0.48    1.24
  32   0  14   60.56    2.29
 -32   0 -14   66.37    2.79
  32   0  13    1.34    1.43
 -32   0 -13    0.85    1.07
  32   0  12   95.30    4.45
 -32   0 -12  104.34    3.36
  32   0  11    0.56    1.27
 -32   0 -11   -0.65    1.39
  32   0  10  118.60    3.45
 -32   0 -10  114.14    3.47
  32   0   9   -0.48    1.10
 -32   0  -9    0.09    0.94
  32   0   8   63.77    2.25
 -32   0  -8   63.22    2.29
  32   0   7   -0.12    1.06
 -32   0  -7    0.88    1.12
  32   0   6   18.31    1.29
 -32   0  -6   18.22    1.31
  32   0   5    0.16    0.99
 -32   0  -5    0.82    1.86
  32   0   4   25.18    1.76
 -32   0  -4   23.18    1.73
  32   0   3   -0.73    0.97
 -32   0  -3   -0.03    1.04
  32   0   2   94.76    3.00
 -32   0  -2   92.56    3.26
  32   0   1    0.42    0.90
 -32   0  -1    0.08    1.08
  32   0   0  125.75    3.80
 -32   0   0  121.27    3.66
  32   0  -1   -0.97    1.05
 -32   0   1    0.21    1.67
  32   0  -2  105.44    3.37
 -32   0   2   99.38    4.70
  32   0  -3   -0.39    1.08
 -32   0   3    1.32    2.00
  32   0  -4   22.08    1.33
 -32   0   4   24.48    2.13
  32   0  -5    0.83    1.27
  32   0  -6   17.29    1.37
 -32   0   6   21.16    2.49
  32   0  -7   -0.25    0.95
 -32   0   7   -0.16    1.44
  32   0  -8   61.00    2.22
 -32   0   8   64.24    3.72
  32   0  -9    0.17    1.02
 -32   0   9    0.69    1.42
  32   0 -10  106.88    3.31
 -32   0  10  110.98    4.90
  32   0 -11    1.02    1.04
 -32   0  11   -0.67    1.59
  32   0 -12  100.03    3.23
 -32   0  12  108.62    5.25
  32   0 -13    0.88    1.25
 -32   0  13    0.53    2.02
  32   0 -14   58.86    2.48
 -32   0  14   63.41    4.51
  32   0 -15   -0.87    1.27
 -32   0  15   -1.92    2.23
  32   0 -16    5.77    1.39
 -32   0  16    5.40    2.17
  32   0 -17    0.43    1.29
 -32   0  17   -1.64    2.23
  32   0 -18   63.87    2.52
 -32   0  18   69.21    2.94
  32   0 -19   -0.74    1.42
 -32   0  19    0.91    2.45
  32   0 -20   33.69    2.30
 -32   0  20   33.18    2.32
  32   0 -21   -0.29    1.59
  32   0 -22   27.87    1.96
 -32   0  22   31.25    1.92
  32   0 -23    0.44    1.34
 -32   0  23   -0.33    1.43
  32   0 -24   29.71    2.63
 -32   0  24   26.87    2.73
  33   0  22   11.30    3.08
 -33   0 -22    8.42    1.68
  33   0  21    0.85    1.27
 -33   0 -21    0.04    1.30
  33   0  20    4.66    2.82
 -33   0 -20    7.07    1.56
  33   0  19    1.94    1.77
 -33   0 -19   -0.56    1.68
  33   0  18  390.75   15.65
 -33   0 -18  381.21    9.40
  33   0  17    1.11    2.48
 -33   0 -17    0.05    1.35
  33   0  16   16.35    2.77
 -33   0 -16   19.24    1.92
  33   0  15    0.36    1.64
 -33   0 -15    0.87    1.14
  33   0  14  315.38    7.79
 -33   0 -14  320.05    7.94
  33   0  13    0.03    2.34
 -33   0 -13   -0.89    1.19
  33   0  12    0.87    1.48
 -33   0 -12    1.64    1.55
  33   0  11    0.71    1.06
 -33   0 -11    0.20    1.13
  33   0  10   73.04    2.54
 -33   0 -10   75.50    2.55
  33   0   9   -0.50    1.12
 -33   0  -9    0.94    1.22
  33   0   8    3.79    1.16
 -33   0  -8    4.14    1.24
  33   0   7   -0.55    1.42
 -33   0  -7   -0.75    1.41
  33   0   6  179.32    5.03
 -33   0  -6  178.66    5.12
  33   0   5    0.25    0.95
 -33   0  -5    1.23    1.53
  33   0   4   87.27    2.86
 -33   0  -4   73.96    2.60
  33   0   3   -0.21    0.97
 -33   0  -3   -0.25    1.31
  33   0   2  237.13    6.12
 -33   0  -2  229.04    8.44
  33   0   1    1.16    1.36
 -33   0  -1   -1.00    1.39
  33   0   0   -0.31    1.09
 -33   0   0    0.04    1.90
  33   0  -1    0.28    0.92
 -33   0   1    0.38    1.41
  33   0  -2  240.80    6.59
  33   0  -3    0.22    1.02
 -33   0   3    0.54    2.07
  33   0  -4   75.60    2.58
 -33   0   4   70.70    3.55
  33   0  -5    0.23    1.17
 -33   0   5   -0.06    1.78
  33   0  -6  183.79    4.96
  33   0  -7   -0.55    1.17
 -33   0   7    0.53    2.04
  33   0  -8    4.13    1.55
 -33   0   8    5.09    1.50
  33   0  -9   -0.41    1.53
  33   0 -10   72.39    2.75
 -33   0  10   74.40    4.11
  33   0 -11   -0.33    1.30
  33   0 -12    1.09    1.10
 -33   0  12    0.30    1.13
  33   0 -13    0.60    1.10
 -33   0  13    1.82    2.26
 -33   0  14  349.23    9.71
  33   0 -15    0.50    1.68
 -33   0  15    1.21    2.18
  33   0 -16   18.74    1.73
  33   0 -17    0.40    1.22
  33   0 -18  414.30   10.27
 -33   0  18  425.86   15.89
  33   0 -19   -0.07    1.26
 -33   0  19    1.34    1.91
  33   0 -20    9.64    1.68
 -33   0  20   12.76    2.85
  33   0 -21    1.39    1.68
  33   0 -22    7.15    1.74
 -33   0  22    7.07    1.63
  33   0 -23   -0.12    1.80
 -33   0  23   -0.72    1.93
  34   0  21   -0.57    1.54
 -34   0 -21    0.19    1.56
  34   0  20   25.45    2.19
 -34   0 -20   22.13    2.44
  34   0  19   -1.95    1.86
 -34   0 -19    0.30    1.77
  34   0  18  152.02    6.91
 -34   0 -18  150.31    4.41
  34   0  17    2.32    2.70
 -34   0 -17    0.13    1.45
  34   0  16  118.68    5.37
 -34   0 -16  121.93    3.90
  34   0  15    0.50    1.75
 -34   0 -15    0.10    1.20
  34   0  14    1.52    1.37
 -34   0 -14    0.77    1.43
  34   0  13    1.03    1.54
 -34   0 -13   -0.87    1.58
  34   0  12   21.72    1.56
 -34   0 -12   23.40    1.61
  34   0  11    0.69    1.14
 -34   0 -11   -0.44    1.15
  34   0  10   49.93    2.19
 -34   0 -10   47.86    2.19
  34   0   9    0.69    1.24
 -34   0  -9   -0.25    1.29
  34   0   8   46.24    1.95
 -34   0  -8   41.89    1.88
  34   0   7   -0.06    1.05
 -34   0  -7    0.04    1.32
  34   0   6   21.15    1.55
 -34   0  -6   24.03    1.52
  34   0   5   -0.19    1.21
 -34   0  -5   -0.21    2.21
  34   0   4   33.86    2.03
 -34   0  -4   31.20    1.98
  34   0   3    0.81    1.03
 -34   0  -3   -0.10    1.08
  34   0   2   33.44    1.62
 -34   0  -2   33.57    2.45
  34   0   1    0.37    1.45
 -34   0  -1   -1.32    1.52
  34   0   0   11.16    1.21
 -34   0   0   10.04    2.38
  34   0  -1   -0.73    1.01
 -34   0   1   -0.34    1.56
  34   0  -2   35.37    1.84
 -34   0   2   38.25    2.94
  34   0  -3    1.22    1.47
 -34   0   3    2.36    1.46
  34   0  -4   34.18    1.88
 -34   0   4   31.65    2.41
  34   0  -5    0.30    2.17
 -34   0   5   -0.27    2.18
  34   0  -6   23.06    1.49
  34   0  -7    0.42    1.25
  34   0  -8   45.34    1.94
  34   0  -9    0.19    1.58
 -34   0   9    0.54    1.56
  34   0 -10   57.06    2.41
 -34   0  10   51.62    2.21
  34   0 -11    0.12    1.29
 -34   0  11   -0.76    2.20
  34   0 -12   26.21    1.85
  34   0 -13   -0.68    1.17
 -34   0  13   -0.41    1.61
  34   0 -14    2.91    1.20
  34   0 -15   -1.28    1.42
 -34   0  15    0.97    1.67
  34   0 -16  123.24    4.56
 -34   0  16  129.06    4.59
  34   0 -17    0.94    1.46
 -34   0  17   -1.33    2.54
  34   0 -18  164.30    4.79
 -34   0  18  173.65    5.95
  34   0 -19    0.45    1.60
 -34   0  19   -0.72    2.58
  34   0 -20   31.93    2.26
 -34   0  20   26.02    2.39
  34   0 -21    0.68    1.57
  34   0 -22   33.61    2.19
 -34   0  22   28.41    2.06
  35   0  19   -1.54    2.07
 -35   0 -19    0.50    1.75
  35   0  18    4.85    1.66
 -35   0 -18    3.99    1.69
  35   0  17    1.42    1.76
 -35   0 -17   -0.52    1.74
  35   0  16   -0.01    1.49
 -35   0 -16    0.44    1.54
  35   0  15   -0.75    1.43
 -35   0 -15   -0.64    1.51
  35   0  14   15.03    2.94
 -35   0 -14   16.46    2.06
  35   0  13    1.07    1.19
 -35   0 -13   -0.05    1.20
  35   0  12   47.34    2.13
 -35   0 -12   53.47    2.26
  35   0  11    1.36    1.66
 -35   0 -11    0.44    1.32
  35   0  10   48.13    2.27
 -35   0 -10   47.26    2.43
  35   0   9    0.19    1.16
 -35   0  -9    0.82    1.19
  35   0   8   20.67    1.70
 -35   0  -8   20.48    1.76
  35   0   7   -0.35    1.27
 -35   0  -7    0.23    1.54
  35   0   6  333.92    8.33
 -35   0  -6  311.41   11.61
  35   0   5    0.31    1.06
 -35   0  -5    0.53    1.19
  35   0   4    2.40    1.41
 -35   0  -4    3.47    2.31
  35   0   3    0.17    1.23
 -35   0  -3   -0.13    1.25
  35   0   2    9.94    1.23
 -35   0  -2   11.49    1.47
  35   0   1   -1.25    1.30
  35   0   0   -1.55    1.16
 -35   0   0   -0.62    2.27
  35   0  -1   -0.98    1.04
 -35   0   1   -0.47    2.12
  35   0  -2   11.82    1.51
 -35   0   2   12.22    2.30
  35   0  -3    1.27    2.47
 -35   0   3   -0.22    2.27
  35   0  -4    2.11    1.15
 -35   0   4    1.17    1.69
  35   0  -5   -0.66    1.30
 -35   0   5    3.45    2.47
  35   0  -6  327.39    8.42
 -35   0   6  334.68    9.32
  35   0  -7   -0.33    1.59
 -35   0   7   -1.44    1.62
  35   0  -8   19.58    1.51
 -35   0   8   20.21    2.31
  35   0  -9    0.33    1.36
 -35   0   9    0.26    1.41
  35   0 -10   42.64    2.81
  35   0 -11   -1.09    1.49
 -35   0  11    0.33    1.30
  35   0 -12   52.72    2.49
 -35   0  12   54.54    2.67
  35   0 -13    0.89    1.47
 -35   0  13    1.75    2.44
  35   0 -14   15.18    1.75
 -35   0  14   16.90    2.29
  35   0 -15    0.37    1.35
  35   0 -16   -0.73    1.58
 -35   0  16   -1.24    2.51
  35   0 -17    1.16    1.43
 -35   0  17   -0.37    1.70
  35   0 -18    3.14    1.41
 -35   0  18    5.34    1.56
  35   0 -19   -0.23    1.47
  35   0 -20    2.52    1.80
 -35   0  20    1.39    3.33
  36   0  17   -1.40    1.51
 -36   0 -17   -0.27    1.70
  36   0  16   42.66    2.27
 -36   0 -16   44.13    2.18
  36   0  15   -0.14    1.41
 -36   0 -15   -0.33    1.58
  36   0  14    0.61    1.27
 -36   0 -14    0.41    1.37
  36   0  13    0.42    1.96
 -36   0 -13    1.39    1.37
  36   0  12  231.18    6.78
 -36   0 -12  235.64    6.50
  36   0  11   -0.07    1.47
 -36   0 -11   -0.03    1.54
  36   0  10   12.40    1.45
 -36   0 -10   13.12    1.51
  36   0   9    1.18    1.34
 -36   0  -9   -0.23    1.46
  36   0   8   32.63    2.12
 -36   0  -8   34.05    2.25
  36   0   7    0.89    1.21
 -36   0  -7   -1.08    1.22
  36   0   6   27.08    1.80
 -36   0  -6   28.02    2.85
  36   0   5   -0.70    1.29
 -36   0  -5   -0.51    1.36
  36   0   4  117.25    3.73
 -36   0  -4  111.99    3.48
  36   0   3    1.44    1.16
 -36   0  -3    1.04    1.57
  36   0   2    1.34    1.64
 -36   0  -2    0.63    1.65
  36   0   1    0.10    1.18
 -36   0  -1    2.72    1.74
  36   0   0  507.72   12.80
  36   0  -1   -0.02    1.33
 -36   0   1   -0.12    1.59
  36   0  -2    1.28    1.16
 -36   0   2    2.63    1.72
  36   0  -3    0.22    1.31
 -36   0   3    0.12    2.52
  36   0  -4  114.73    3.41
 -36   0   4  106.81    3.51
  36   0  -5    0.64    1.73
 -36   0   5    0.33    1.78
  36   0  -6   25.34    1.73
 -36   0   6   27.85    2.50
  36   0  -7   -0.89    1.37
 -36   0   7    0.41    2.42
  36   0  -8   39.69    2.05
 -36   0   8   27.79    3.04
  36   0  -9   -1.70    1.44
 -36   0   9    1.01    2.46
  36   0 -10   13.34    1.71
 -36   0  10   19.57    2.96
  36   0 -11   -0.71    1.36
 -36   0  11    2.08    1.76
  36   0 -12  241.50    7.10
 -36   0  12  243.83    6.63
  36   0 -13   -0.87    1.55
 -36   0  13   -1.87    2.61
  36   0 -14    1.52    1.58
 -36   0  14    0.60    2.88
  36   0 -15    1.73    1.65
 -36   0  15    0.48    1.67
  36   0 -16   45.52    2.57
 -36   0  16   43.77    3.06
  36   0 -17   -0.49    2.08
 -36   0  17    1.15    1.98
  36   0 -18   33.86    2.40
 -36   0  18   29.29    2.24
  37   0  15   -1.15    2.03
 -37   0 -15    0.64    1.63
  37   0  14    2.86    1.56
 -37   0 -14    2.45    1.77
  37   0  13   -0.01    1.86
 -37   0 -13   -0.29    1.90
  37   0  12   49.92    2.41
 -37   0 -12   52.64    2.50
  37   0  11    0.76    1.36
 -37   0 -11    0.99    1.42
  37   0  10  129.79    4.02
 -37   0 -10  125.87    4.05
  37   0   9   -0.16    1.54
 -37   0  -9   -0.78    1.68
  37   0   8   81.67    2.93
 -37   0  -8   74.95    2.82
  37   0   7    0.61    1.46
 -37   0  -7   -0.37    1.55
  37   0   6  448.43   10.83
 -37   0  -6  479.12   11.90
  37   0   5    0.70    1.23
 -37   0  -5   -0.66    1.24
  37   0   4   25.28    2.11
 -37   0  -4   24.64    2.12
  37   0   3   -0.30    1.24
 -37   0  -3   -0.22    1.23
  37   0   2    6.66    1.81
 -37   0  -2    7.08    2.39
  37   0   1    1.51    1.20
 -37   0  -1   -1.24    2.45
  37   0   0   -1.91    1.18
 -37   0   0   -2.79    2.45
  37   0  -1   -0.23    1.69
 -37   0   1    3.82    2.52
  37   0  -2    7.10    1.35
 -37   0   2    8.52    2.05
  37   0  -3    0.28    1.72
 -37   0   3   -0.21    1.88
  37   0  -4   21.17    1.89
 -37   0   4   23.29    2.31
  37   0  -5   -0.72    1.41
 -37   0   5    1.32    2.53
  37   0  -6  452.75   11.57
 -37   0   6  502.44   17.45
  37   0  -7   -0.11    1.54
 -37   0   7    0.53    1.78
  37   0  -8   72.81    2.94
 -37   0   8   72.58    4.50
  37   0  -9    0.89    1.43
  37   0 -10  138.35    4.47
 -37   0  10  132.10    4.56
  37   0 -11    1.51    2.10
 -37   0  11   -4.80    3.01
  37   0 -12   52.32    2.61
 -37   0  12   49.60    3.39
  37   0 -13   -1.36    1.32
  37   0 -14    6.15    1.76
 -37   0  14    1.47    1.61
  37   0 -15   -0.70    1.60
  37   0 -16    7.48    1.76
  38   0  13   -0.69    1.45
 -38   0 -13   -1.37    2.21
  38   0  12   74.89    3.01
 -38   0 -12   79.21    3.01
  38   0  11    0.08    1.56
 -38   0 -11    1.02    1.63
  38   0  10  165.51    4.98
 -38   0 -10  159.93    6.72
  38   0   9    1.60    1.62
 -38   0  -9   -0.33    1.52
  38   0   8   28.35    1.99
 -38   0  -8   31.80    2.08
  38   0   7    0.17    1.42
 -38   0  -7   -0.76    2.18
  38   0   6   10.88    1.97
 -38   0  -6   15.33    3.17
  38   0   5    0.32    1.35
 -38   0  -5   -1.05    1.31
  38   0   4    1.74    1.58
 -38   0  -4    1.82    1.57
  38   0   3   -0.06    1.32
 -38   0  -3    0.34    1.56
  38   0   2   43.60    2.35
 -38   0  -2   33.62    2.22
  38   0   1    0.26    1.41
 -38   0  -1   -2.10    2.86
  38   0   0    0.62    1.57
 -38   0   0    0.60    1.55
  38   0  -1   -1.24    1.52
 -38   0   1    0.07    2.94
  38   0  -2   31.04    1.86
 -38   0   2   37.77    2.21
  38   0  -3   -0.44    1.86
 -38   0   3   -0.06    2.75
  38   0  -4    3.89    1.45
 -38   0   4    3.80    1.92
  38   0  -5    0.43    2.94
 -38   0   5   -0.30    1.84
  38   0  -6   11.88    1.84
  38   0  -7    0.51    1.43
  38   0  -8   35.03    2.30
 -38   0   8   38.89    2.55
  38   0  -9   -0.47    2.80
 -38   0   9    0.14    2.92
  38   0 -10  177.41    5.22
 -38   0  10  164.42    6.80
  38   0 -11    0.59    1.48
 -38   0  11    1.05    2.14
  38   0 -12   80.45    3.45
 -38   0  12   89.27    3.84
  38   0 -13   -0.13    1.89
 -38   0  13    2.01    3.24
  38   0 -14   14.53    2.07
  39   0  10  374.95   13.63
 -39   0 -10  338.23   12.49
  39   0   9    0.10    1.50
 -39   0  -9    0.13    2.20
  39   0   8    2.97    1.52
 -39   0  -8    5.21    1.63
  39   0   7    0.88    1.97
 -39   0  -7   -0.20    3.15
  39   0   6   44.47    2.34
 -39   0  -6   47.61    2.53
  39   0   5    0.99    1.56
 -39   0  -5   -1.28    1.51
  39   0   4   51.64    2.70
 -39   0  -4   46.69    2.55
  39   0   3    0.35    1.55
 -39   0  -3   -1.93    2.99
  39   0   2  104.00    3.64
 -39   0  -2  106.63    5.40
  39   0   1    1.06    1.55
  39   0   0   -2.38    1.70
 -39   0   0    0.76    2.03
  39   0  -1   -1.26    1.47
 -39   0   1    1.06    2.72
  39   0  -2  106.55    3.81
 -39   0   2  105.71    4.09
  39   0  -3   -0.34    1.69
 -39   0   3   -2.06    2.97
  39   0  -4   47.45    2.29
 -39   0   4   44.91    2.44
  39   0  -5    1.16    1.77
 -39   0   5   -3.34    3.12
  39   0  -6   48.79    2.61
  39   0  -7   -1.04    1.76
 -39   0   7   -0.18    1.69
  39   0  -8    4.79    1.63
 -39   0   8    7.46    3.14
  39   0  -9   -0.93    1.81
 -39   0   9    1.19    3.01
  39   0 -10  405.65   10.82
 -39   0  10  405.00   15.35
  39   0 -11   -1.11    2.55
 -39   0  11    1.38    2.32
  40   0   5    1.47    1.49
 -40   0  -5    0.70    2.18
  40   0   4   16.47    2.33
 -40   0  -4   14.00    2.37
  40   0   3   -1.19    1.44
 -40   0  -3   -0.04    2.09
  40   0   2   17.18    2.25
 -40   0  -2   15.87    3.52
  40   0   1   -0.74    1.47
 -40   0  -1    0.30    1.77
  40   0   0   64.63    4.05
 -40   0   0   59.67    4.44
  40   0  -1   -0.43    1.87
 -40   0   1   -0.14    2.79
  40   0  -2   15.87    2.06
  40   0  -3    0.95    1.74
 -40   0   3   -0.80    2.75
  40   0  -4   13.99    2.03
 -40   0   4   14.27    1.93
  40   0  -5   -0.20    1.51
 -40   0   5    2.87    3.01
  40   0  -6   14.98    2.42
 -40   0   6   14.30    2.30
 -40   0   7   -0.81    2.52
 -40   1   4    6.58    3.10
  40  -1  -4   10.67    3.53
 -40   1   3   -0.22    1.74
  40  -1  -3   -0.28    1.51
  40  -1  -2   34.80    3.02
 -40   1   1    7.09    2.12
  40  -1  -1    3.67    1.52
 -40   1   0    9.68    2.44
  40  -1   0    9.23    1.74
 -40   1  -1    4.52    2.23
  40  -1   1    4.87    1.78
 -40   1  -2   40.70    3.47
  40  -1   2   36.83    2.12
 -40   1  -3    0.53    3.15
  40  -1   3    0.28    3.21
 -40   1  -4    4.19    2.38
  39  -1 -10    6.57    2.67
 -39   1   9   36.53    2.49
  39  -1  -9   34.20    2.44
  39  -1  -8   13.53    1.76
 -39   1   7   32.83    3.83
  39  -1  -7   30.65    2.51
 -39   1   6   27.73    3.45
  39  -1  -6   25.23    1.91
  39  -1  -5    8.48    1.60
 -39   1   4  100.81    3.89
  39  -1  -4   93.92    3.51
 -39   1   3   17.35    2.55
  39  -1  -3   15.31    1.78
  39  -1  -2   -0.06    1.99
  39  -1  -1   10.99    1.57
  39  -1   0    0.95    1.70
 -39   1  -1    8.70    2.96
  39  -1   1   11.20    1.57
  39  -1   2    2.22    1.66
  39  -1   3   18.77    1.76
 -39   1  -4   86.05    4.81
  39  -1   4   87.71    3.46
 -39   1  -5    7.79    1.57
  39  -1   5    7.81    1.54
 -39   1  -6   28.33    3.15
  39  -1   6   24.51    2.09
 -39   1  -7   31.40    2.36
  39  -1   7   31.50    2.27
 -39   1  -8   16.26    2.07
  39  -1   8   14.82    1.89
 -39   1  -9   35.78    2.99
  39  -1   9   34.49    3.21
 -38   1  13   28.34    3.63
  38  -1 -13   28.84    2.13
 -38   1  12   29.94    2.76
  38  -1 -12   31.75    2.12
 -38   1  11    1.62    3.02
  38  -1 -11    1.34    2.24
 -38   1  10   49.98    3.13
  38  -1 -10   40.64    2.39
  38  -1  -9    6.52    1.51
 -38   1   8   95.97    4.92
  38  -1  -8   97.19    3.54
 -38   1   7   34.24    3.72
  38  -1  -7   34.01    2.26
 -38   1   6    7.71    2.93
  38  -1  -6    8.41    1.58
 -38   1   5   -1.22    1.53
  38  -1  -5    1.03    1.63
 -38   1   4  122.66    5.76
  38  -1  -4  115.38    3.80
 -38   1   3   10.83    2.28
  38  -1  -3   10.22    1.51
 -38   1   2   -0.08    1.79
  38  -1  -2    2.30    1.83
 -38   1   1    1.17    2.08
  38  -1  -1    4.53    1.35
 -38   1   0    6.92    1.90
  38  -1   0    7.51    1.99
 -38   1  -1    3.54    2.08
  38  -1   1    2.26    1.32
 -38   1  -2   -1.06    1.80
  38  -1   2    1.55    1.84
 -38   1  -3   11.92    1.58
  38  -1   3   10.64    1.50
 -38   1  -4  122.48    4.32
  38  -1   4  108.14    4.00
 -38   1  -5    0.58    1.29
  38  -1   5   -0.30    1.39
 -38   1  -6    6.16    2.72
  38  -1   6    6.13    1.37
 -38   1  -7   32.58    3.73
  38  -1   7   40.71    2.50
 -38   1  -8   98.49    3.25
  38  -1   8   92.15    3.11
 -38   1  -9    6.39    1.97
  38  -1   9    7.30    1.63
 -38   1 -10   38.71    2.40
  38  -1  10   39.51    2.43
 -38   1 -11    4.36    1.53
  38  -1  11    3.93    1.51
 -38   1 -12   32.68    2.37
  38  -1  12   30.10    2.15
 -37   1  16    6.29    3.11
  37  -1 -16    8.01    3.65
 -37   1  15   62.02    4.76
  37  -1 -15   50.01    2.67
 -37   1  14    0.85    2.99
  37  -1 -14    0.74    1.69
 -37   1  13   13.98    3.05
  37  -1 -13   11.98    1.91
 -37   1  12    2.83    2.74
  37  -1 -12    2.13    1.44
 -37   1  11   -0.38    1.80
  37  -1 -11   -0.42    1.45
  37  -1 -10  171.33    5.17
 -37   1   9    2.05    2.10
  37  -1  -9    2.46    1.98
 -37   1   8    0.87    1.92
  37  -1  -8    1.03    1.36
  37  -1  -7    6.76    1.88
 -37   1   6   68.29    3.02
  37  -1  -6   65.38    2.89
 -37   1   5   23.15    2.37
  37  -1  -5   24.31    1.79
 -37   1   4    1.48    2.64
  37  -1  -4    1.91    1.43
 -37   1   3   -0.57    1.47
  37  -1  -3    0.63    1.47
 -37   1   2   70.14    4.25
  37  -1  -2   65.00    2.73
 -37   1   1   27.65    2.45
  37  -1  -1   27.94    2.43
 -37   1   0    0.01    1.62
  37  -1   0   -1.09    1.64
 -37   1  -1   28.90    2.58
  37  -1   1   29.34    1.82
 -37   1  -2   63.58    2.83
  37  -1   2   60.24    2.63
 -37   1  -3    0.44    1.65
  37  -1   3   -1.02    1.35
 -37   1  -4    1.66    1.52
  37  -1   4    3.38    1.42
 -37   1  -5   21.32    1.88
  37  -1   5   24.39    1.85
 -37   1  -6   68.55    2.83
  37  -1   6   62.28    2.61
 -37   1  -7    7.66    2.28
  37  -1   7    6.90    1.46
 -37   1  -8    1.45    1.50
  37  -1   8    0.67    1.46
 -37   1  -9    1.89    1.72
  37  -1   9    0.41    1.49
 -37   1 -10  174.61    4.90
  37  -1  10  182.65    5.24
 -37   1 -11   -0.37    1.56
  37  -1  11    1.58    1.50
 -37   1 -12    0.83    1.33
  37  -1  12    2.34    1.36
 -37   1 -13   12.71    2.20
  37  -1  13   11.96    3.13
 -37   1 -14    0.87    1.71
  37  -1  14    2.24    1.61
 -37   1 -15   48.81    3.36
  37  -1  15   53.40    3.70
  36  -1 -18   13.58    2.66
 -36   1  17    0.81    2.14
  36  -1 -17    0.79    1.51
  36  -1 -16    2.17    1.60
 -36   1  15   11.12    2.83
  36  -1 -15   15.97    1.96
  36  -1 -14    7.15    1.59
 -36   1  13    1.68    2.55
  36  -1 -13    1.36    1.55
 -36   1  12   86.08    5.08
  36  -1 -12   84.72    3.48
 -36   1  11   13.23    2.78
  36  -1 -11   13.11    1.68
  36  -1 -10    1.25    1.37
 -36   1   9   12.83    2.94
  36  -1  -9   12.57    1.69
 -36   1   8   26.26    2.80
  36  -1  -8   30.46    2.03
 -36   1   7   13.19    2.62
  36  -1  -7   12.00    1.46
 -36   1   6    2.81    2.61
  36  -1  -6    2.08    1.48
 -36   1   5   14.61    2.09
  36  -1  -5   15.48    1.54
 -36   1   4    7.88    1.80
  36  -1  -4    7.99    1.80
 -36   1   3  192.29    7.54
  36  -1  -3  175.56    4.92
 -36   1   2   23.12    2.91
  36  -1  -2   16.01    1.59
 -36   1   1    0.60    1.37
  36  -1  -1    0.71    1.33
 -36   1   0  256.52    9.72
  36  -1   0  264.88    7.30
  36  -1   1    1.21    1.34
 -36   1  -2   19.29    1.67
  36  -1   2   21.35    1.71
 -36   1  -3  192.70    5.64
  36  -1   3  177.65    5.08
 -36   1  -4    6.88    2.46
  36  -1   4    8.04    1.51
 -36   1  -5   15.44    1.42
  36  -1   5   14.48    1.45
 -36   1  -6    4.79    1.85
  36  -1   6    4.01    1.72
 -36   1  -7   15.65    1.47
  36  -1   7   14.06    1.44
 -36   1  -8   26.58    2.56
  36  -1   8   24.89    1.65
 -36   1  -9   12.31    1.93
  36  -1   9    9.55    1.78
 -36   1 -10    0.56    1.15
  36  -1  10    0.15    1.21
 -36   1 -11   12.51    1.53
  36  -1  11   12.14    1.45
 -36   1 -12   81.29    3.22
  36  -1  12   81.41    3.44
 -36   1 -13    0.63    1.57
  36  -1  13    0.99    1.58
 -36   1 -14    6.14    1.45
  36  -1  14    4.42    1.52
 -36   1 -15   14.47    1.71
  36  -1  15    8.66    3.07
 -36   1 -16    3.74    1.52
  36  -1  16    5.89    2.37
 -36   1 -17    1.19    1.43
  36  -1  17    3.29    2.23
 -35   1  20   16.90    2.51
  35  -1 -20   17.64    2.70
  35  -1 -19    0.44    1.49
 -35   1  18    2.87    2.99
  35  -1 -18    3.20    1.64
 -35   1  17    8.77    1.66
  35  -1 -17    9.17    1.54
  35  -1 -16   54.82    2.70
 -35   1  15    1.32    2.56
  35  -1 -15    2.66    1.57
 -35   1  14   19.21    1.73
  35  -1 -14   18.94    1.80
  35  -1 -13    4.31    1.35
 -35   1  12    0.52    1.85
  35  -1 -12    1.16    1.48
 -35   1  11    7.82    2.37
  35  -1 -11    2.55    1.77
 -35   1  10    9.73    2.40
  35  -1 -10    9.07    1.55
 -35   1   9  518.78   18.42
  35  -1  -9  438.92   10.49
 -35   1   8    7.01    2.55
  35  -1  -8    3.10    1.39
 -35   1   7   79.08    3.96
  35  -1  -7   78.87    2.80
 -35   1   6   16.34    1.86
  35  -1  -6   15.99    1.87
 -35   1   5   10.34    1.51
  35  -1  -5   10.55    1.50
 -35   1   4   12.45    2.66
  35  -1  -4   12.59    1.53
 -35   1   3  114.82    5.20
  35  -1  -3  111.56    3.30
 -35   1   2   68.36    2.74
  35  -1  -2   73.35    2.87
 -35   1   1    1.15    2.15
  35  -1  -1   -0.53    1.03
 -35   1   0    0.77    1.58
  35  -1   0    0.54    1.05
 -35   1  -1   -0.01    2.29
  35  -1   1    0.98    1.53
 -35   1  -2   67.39    3.80
  35  -1   2   71.67    2.63
 -35   1  -3  108.05    3.36
  35  -1   3  112.05    3.32
 -35   1  -4   10.37    1.83
  35  -1   4   10.90    1.67
 -35   1  -5   12.37    1.80
  35  -1   5   11.03    1.44
 -35   1  -6   14.83    1.71
  35  -1   6   12.51    1.55
 -35   1  -7   75.40    3.72
  35  -1   7   75.22    2.66
 -35   1  -8    3.71    1.75
  35  -1   8    3.66    1.64
 -35   1  -9  433.94   10.26
  35  -1   9  430.62   10.61
 -35   1 -10    8.78    1.35
  35  -1  10    7.93    1.33
 -35   1 -11    1.92    1.69
  35  -1  11    2.49    1.72
 -35   1 -12    0.63    1.24
  35  -1  12    1.94    1.65
 -35   1 -13    4.99    1.37
  35  -1  13    3.71    1.22
 -35   1 -14   20.55    1.63
  35  -1  14   20.37    1.54
 -35   1 -15    5.06    1.57
  35  -1  15    4.64    1.38
 -35   1 -16   56.33    2.42
  35  -1  16   55.54    3.51
 -35   1 -17    9.67    1.40
  35  -1  17    9.91    2.15
 -35   1 -18    0.81    1.55
  35  -1  18    2.47    1.53
 -35   1 -19    0.30    1.39
  35  -1  19    1.48    1.38
 -34   1  21   66.51    3.30
  34  -1 -21   72.09    3.37
 -34   1  20   24.67    2.16
  34  -1 -20   23.90    1.99
  34  -1 -19   73.70    3.14
 -34   1  18   17.06    2.77
  34  -1 -18   12.47    2.05
  34  -1 -17   13.67    1.73
 -34   1  16   29.50    2.58
  34  -1 -16   27.27    2.07
 -34   1  15    4.32    2.58
  34  -1 -15    4.13    1.41
 -34   1  14   22.75    2.10
  34  -1 -14   21.58    1.97
 -34   1  13   19.50    2.56
  34  -1 -13   27.29    1.89
 -34   1  12    1.72    1.59
  34  -1 -12    1.08    1.20
 -34   1  11  101.86    4.63
  34  -1 -11   91.30    3.58
 -34   1  10   34.48    3.16
  34  -1 -10   30.64    1.80
 -34   1   9   17.16    2.20
  34  -1  -9   16.68    1.67
 -34   1   8   12.08    1.77
  34  -1  -8   12.75    1.67
 -34   1   7   92.73    4.49
  34  -1  -7   97.49    3.31
  34  -1  -6    5.02    1.27
  34  -1  -5   59.66    2.24
 -34   1   4    2.71    2.29
  34  -1  -4    3.43    2.30
 -34   1   3    1.43    1.24
  34  -1  -3    1.36    1.22
 -34   1   2    9.84    1.57
  34  -1  -2    8.25    1.13
  34  -1  -1    8.82    1.35
 -34   1   0   12.81    1.79
  34  -1   0   13.99    1.30
 -34   1  -1    8.31    2.19
  34  -1   1    9.71    1.36
 -34   1  -2   11.19    2.41
  34  -1   2   10.17    1.36
 -34   1  -3    1.59    1.47
  34  -1   3    0.14    0.97
 -34   1  -4    3.06    1.34
  34  -1   4    4.14    1.27
 -34   1  -5   59.39    2.43
  34  -1   5   62.57    2.31
 -34   1  -6    6.17    1.56
  34  -1   6    5.23    1.53
 -34   1  -7   96.14    3.03
  34  -1   7  100.45    3.22
 -34   1  -8   13.56    1.48
  34  -1   8   13.64    1.50
 -34   1  -9   16.53    1.45
  34  -1   9   14.61    1.35
 -34   1 -10   34.85    2.15
  34  -1  10   35.39    3.22
 -34   1 -11   91.64    3.10
  34  -1  11   83.74    2.83
 -34   1 -12    0.69    1.13
  34  -1  12    0.81    1.12
 -34   1 -13   26.33    1.54
  34  -1  13   25.05    1.59
 -34   1 -14   21.73    1.97
  34  -1  14   22.78    2.90
 -34   1 -15    2.65    1.42
  34  -1  15    2.40    1.37
 -34   1 -16   28.91    1.94
  34  -1  16   25.91    1.90
 -34   1 -17   14.65    1.86
  34  -1  17   11.69    1.88
 -34   1 -18   12.53    1.73
  34  -1  18   12.05    1.70
 -34   1 -19   71.56    2.96
  34  -1  19   67.95    3.15
 -34   1 -20   19.84    2.28
  34  -1  20   21.57    3.29
 -33   1  23    1.75    1.69
  33  -1 -23    0.06    1.60
 -33   1  22   19.15    3.39
  33  -1 -22   22.31    2.60
 -33   1  21    7.27    3.04
  33  -1 -21    5.93    1.61
 -33   1  20   16.13    1.64
  33  -1 -20   18.42    1.62
  33  -1 -19    1.49    1.25
 -33   1  18   37.83    3.54
  33  -1 -18   35.86    2.09
 -33   1  17   22.12    2.95
  33  -1 -17   18.44    1.58
 -33   1  16   20.62    2.28
  33  -1 -16   23.44    1.67
 -33   1  15   87.79    3.25
  33  -1 -15   83.58    3.01
  33  -1 -14  195.98    5.45
 -33   1  13    2.21    1.62
  33  -1 -13    2.92    1.61
 -33   1  12   12.85    1.72
  33  -1 -12   11.32    1.50
 -33   1  11   26.85    1.79
  33  -1 -11   22.29    1.53
  33  -1 -10   25.76    1.72
 -33   1   9    7.80    1.74
  33  -1  -9    4.95    1.14
  33  -1  -8    0.97    1.01
 -33   1   7    8.37    2.29
  33  -1  -7    6.45    1.75
 -33   1   6    2.39    2.07
  33  -1  -6    2.52    1.98
 -33   1   5   39.86    3.04
  33  -1  -5   34.27    1.80
 -33   1   4   33.28    1.94
  33  -1  -4   32.49    1.80
  33  -1  -3    9.64    1.12
  33  -1  -2  147.45    4.19
 -33   1   1  270.26   10.07
  33  -1  -1  280.82    7.58
 -33   1   0   -2.84    1.96
  33  -1   0    0.40    1.15
 -33   1  -1  270.28    7.06
  33  -1   1  269.93    6.98
  33  -1   2  158.94    4.28
 -33   1  -3   10.53    2.36
  33  -1   3    8.95    1.25
 -33   1  -4   32.50    2.76
  33  -1   4   31.63    1.82
 -33   1  -5   35.94    1.69
  33  -1   5   36.49    1.70
 -33   1  -6    1.88    1.66
  33  -1   6    1.81    1.16
 -33   1  -7    9.98    1.22
  33  -1   7    8.43    1.18
 -33   1  -8    0.66    1.28
  33  -1   8    2.14    1.39
 -33   1  -9    5.54    1.31
  33  -1   9    4.83    1.22
 -33   1 -10   25.64    1.75
  33  -1  10   27.74    1.74
 -33   1 -11   27.19    1.69
  33  -1  11   25.62    1.51
 -33   1 -12   11.70    1.26
  33  -1  12   10.76    1.90
 -33   1 -13    1.13    1.55
  33  -1  13    1.66    1.42
 -33   1 -14  176.79    4.87
  33  -1  14  176.91    4.98
 -33   1 -15   88.09    2.85
  33  -1  15   80.40    3.98
 -33   1 -16   22.82    1.59
  33  -1  16   20.61    1.50
 -33   1 -17   20.93    1.72
  33  -1  17   23.92    1.79
 -33   1 -18   35.36    1.90
  33  -1  18   32.80    1.86
 -33   1 -19    2.79    1.30
  33  -1  19    2.96    1.88
 -33   1 -20   15.13    1.84
  33  -1  20   14.72    2.85
 -33   1 -21    5.07    1.57
  33  -1  21    6.02    1.57
 -33   1 -22   18.84    1.96
  33  -1  22   19.25    2.47
 -32   1  24   27.31    3.15
  32  -1 -24   22.10    2.03
 -32   1  23   10.48    1.52
  32  -1 -23    7.84    1.49
 -32   1  22   -1.73    2.78
  32  -1 -22    0.98    1.53
 -32   1  21    8.01    2.58
  32  -1 -21    5.05    1.70
 -32   1  20   27.84    2.19
  32  -1 -20   30.60    2.10
  32  -1 -19   10.04    1.63
 -32   1  18   46.01    3.61
  32  -1 -18   38.73    2.26
 -32   1  17   39.76    3.06
  32  -1 -17   35.23    2.00
 -32   1  16   44.42    3.31
  32  -1 -16   36.53    2.03
 -32   1  15    6.40    1.35
  32  -1 -15    5.79    1.32
  32  -1 -14    6.60    1.17
 -32   1  13   23.55    2.17
  32  -1 -13   22.76    1.74
 -32   1  12  337.07   14.80
  32  -1 -12  358.11    8.92
 -32   1  11   38.60    2.15
  32  -1 -11   35.98    1.87
 -32   1  10    3.40    1.95
  32  -1 -10    2.83    1.23
 -32   1   9    2.20    1.39
  32  -1  -9    1.69    1.16
 -32   1   8   40.47    2.56
  32  -1  -8   37.08    1.77
 -32   1   7    0.65    1.91
  32  -1  -7    1.25    1.16
  32  -1  -6   -0.02    0.96
  32  -1  -5    8.38    1.04
 -32   1   4   39.13    2.88
  32  -1  -4   39.96    1.91
  32  -1  -3   16.00    1.23
  32  -1  -2    0.94    1.16
 -32   1   1    0.60    1.29
  32  -1  -1    0.77    1.29
 -32   1   0  213.04    5.81
  32  -1   0  228.28    6.17
  32  -1   1    0.32    0.90
 -32   1  -2    0.56    0.93
  32  -1   2    0.97    0.90
 -32   1  -3   17.25    1.88
  32  -1   3   14.11    1.18
 -32   1  -4   40.94    2.69
  32  -1   4   39.04    1.81
 -32   1  -5    8.04    1.21
  32  -1   5    9.00    1.31
 -32   1  -6   -0.60    1.05
  32  -1   6    0.38    1.04
 -32   1  -7   -0.23    1.83
  32  -1   7    0.05    1.03
 -32   1  -8   40.90    1.78
  32  -1   8   37.89    1.75
 -32   1  -9    2.03    1.13
  32  -1   9    1.84    1.15
 -32   1 -10    2.91    1.09
  32  -1  10    2.54    1.01
 -32   1 -11   36.20    1.71
  32  -1  11   38.91    2.54
 -32   1 -12  347.46    8.43
  32  -1  12  356.81    9.50
 -32   1 -13   22.07    1.58
  32  -1  13   19.29    2.43
 -32   1 -14    5.88    1.17
  32  -1  14    6.29    1.12
 -32   1 -15    6.16    1.15
  32  -1  15    5.75    1.77
 -32   1 -16   34.63    1.93
  32  -1  16   34.48    2.73
 -32   1 -17   45.94    2.32
  32  -1  17   40.78    2.23
 -32   1 -18   35.36    2.03
  32  -1  18   36.23    1.98
 -32   1 -19    9.44    1.53
  32  -1  19    8.95    2.08
 -32   1 -20   26.58    1.93
  32  -1  20   25.16    3.03
 -32   1 -21    5.71    1.34
  32  -1  21    6.56    2.06
 -32   1 -22    0.67    1.28
  32  -1  22    0.45    1.92
 -32   1 -23    7.31    1.97
  32  -1  23    5.60    1.92
 -31   1  25    9.07    1.55
  31  -1 -25   10.30    1.58
 -31   1  24    1.25    1.91
  31  -1 -24    1.14    1.36
 -31   1  23    8.08    2.19
  31  -1 -23   11.62    1.92
 -31   1  22   87.83    5.70
  31  -1 -22   85.32    3.05
 -31   1  21   73.14    3.07
  31  -1 -21   63.91    2.61
 -31   1  20    4.70    1.28
  31  -1 -20    5.34    1.29
 -31   1  19    0.66    2.26
  31  -1 -19   -0.36    1.35
 -31   1  18    3.54    2.36
  31  -1 -18    3.71    1.37
  31  -1 -17  166.65    4.98
 -31   1  16   16.44    1.92
  31  -1 -16   18.32    1.45
 -31   1  15    1.82    1.49
  31  -1 -15    0.96    1.05
  31  -1 -14   76.94    2.76
 -31   1  13  158.00    7.74
  31  -1 -13  134.60    4.58
  31  -1 -12    2.46    1.04
  31  -1 -11   15.57    1.60
 -31   1  10   98.53    3.18
  31  -1 -10  101.77    3.59
 -31   1   9   10.83    2.05
  31  -1  -9    6.53    1.24
 -31   1   8    1.71    1.83
  31  -1  -8    2.34    1.06
 -31   1   7   12.52    2.08
  31  -1  -7   15.56    1.50
 -31   1   6   38.45    1.91
  31  -1  -6   43.95    2.09
 -31   1   5   25.98    1.72
  31  -1  -5   26.52    1.55
 -31   1   4   21.74    1.58
  31  -1  -4   19.77    1.57
 -31   1   3   89.29    4.54
  31  -1  -3   79.17    2.63
 -31   1   2    4.42    1.10
  31  -1  -2    3.25    1.02
 -31   1   1  103.59    4.63
  31  -1  -1  108.30    3.32
 -31   1   0    3.17    1.89
  31  -1   0   -1.11    1.00
 -31   1  -1  117.31    3.57
  31  -1   1  116.02    3.54
 -31   1  -2    3.44    1.33
  31  -1   2    3.11    0.93
  31  -1   3   78.34    2.61
 -31   1  -4   18.64    1.41
  31  -1   4   17.36    1.37
 -31   1  -5   27.63    1.45
  31  -1   5   31.17    1.57
 -31   1  -6   43.08    1.75
  31  -1   6   36.35    1.65
 -31   1  -7   16.43    1.31
  31  -1   7   14.90    1.33
 -31   1  -8    3.48    0.97
  31  -1   8    3.35    0.91
 -31   1  -9    6.52    1.07
  31  -1   9    7.68    1.16
 -31   1 -10  105.61    3.36
  31  -1  10  106.56    3.35
 -31   1 -11   17.16    1.65
  31  -1  11   19.63    1.62
 -31   1 -12    2.62    1.18
  31  -1  12    3.29    1.08
 -31   1 -13  129.52    3.81
  31  -1  13  129.31    5.45
 -31   1 -14   72.83    2.64
  31  -1  14   72.27    2.62
 -31   1 -15    1.54    1.04
  31  -1  15    1.56    1.16
 -31   1 -16   15.72    1.37
  31  -1  16   17.48    1.95
 -31   1 -17  178.24    5.41
  31  -1  17  180.06    8.40
 -31   1 -18    3.45    1.17
  31  -1  18    5.15    1.64
 -31   1 -19    1.13    1.11
  31  -1  19    1.70    1.66
 -31   1 -20    7.15    1.76
  31  -1  20    7.08    1.43
 -31   1 -21   69.74    2.95
  31  -1  21   67.88    3.32
 -31   1 -22   84.27    3.12
  31  -1  22   80.30    4.24
 -31   1 -23   10.47    2.02
 -31   1 -24    2.60    1.48
  31  -1  24    0.30    2.71
 -31   1 -25    9.60    2.36
  31  -1  25    6.17    2.26
 -30   1  26   31.88    2.07
  30  -1 -26   31.43    1.93
 -30   1  25    0.49    1.41
  30  -1 -25    0.38    1.45
 -30   1  24    9.13    2.05
  30  -1 -24    6.76    1.63
 -30   1  23   71.05    3.28
  30  -1 -23   75.89    2.94
 -30   1  22  236.33    7.13
  30  -1 -22  224.37    6.03
 -30   1  21   33.20    2.16
  30  -1 -21   28.08    2.03
  30  -1 -20    6.92    1.67
 -30   1  19  390.32   18.03
  30  -1 -19  310.28    8.23
 -30   1  18    3.04    2.19
  30  -1 -18    6.95    1.17
  30  -1 -17   11.61    1.36
 -30   1  16   48.96    2.29
  30  -1 -16   55.35    2.30
 -30   1  15  193.78    5.93
  30  -1 -15  189.14    5.52
  30  -1 -14   99.29    3.07
  30  -1 -13   94.71    3.44
 -30   1  12    7.24    2.10
  30  -1 -12    6.52    1.22
 -30   1  11    1.44    1.38
  30  -1 -11    1.12    0.94
 -30   1  10    7.12    1.93
  30  -1 -10    6.00    1.12
  30  -1  -9    1.45    0.87
 -30   1   8    0.38    1.77
  30  -1  -8    0.14    0.99
  30  -1  -7  135.63    4.17
  30  -1  -6   36.02    1.76
 -30   1   5   14.37    2.09
  30  -1  -5   13.01    1.19
  30  -1  -4   14.63    1.27
  30  -1  -3   56.90    2.11
 -30   1   2    0.68    1.32
  30  -1  -2    0.74    0.81
 -30   1   1   29.88    1.97
  30  -1  -1   29.46    1.46
 -30   1   0   54.88    2.88
  30  -1   0   56.64    2.09
 -30   1  -1   28.95    1.53
  30  -1   1   30.14    1.47
 -30   1  -2   -1.65    1.76
  30  -1   2    0.48    0.79
 -30   1  -3   61.40    3.43
  30  -1   3   62.08    2.46
 -30   1  -4   15.69    1.50
  30  -1   4   15.79    1.43
 -30   1  -5   11.92    1.37
  30  -1   5   12.16    1.17
 -30   1  -6   36.15    1.84
  30  -1   6   34.03    1.68
 -30   1  -7  131.69    4.00
  30  -1   7  135.06    3.87
 -30   1  -8    0.56    1.27
  30  -1   8    0.38    1.59
 -30   1  -9    0.76    1.02
  30  -1   9    1.14    0.98
 -30   1 -10    6.92    1.40
  30  -1  10    7.50    1.29
 -30   1 -11   -0.07    1.06
  30  -1  11    1.66    1.83
 -30   1 -12    4.94    1.20
  30  -1  12    6.26    1.48
 -30   1 -13  100.01    3.15
  30  -1  13  100.26    3.45
 -30   1 -14   94.19    2.95
  30  -1  14   91.13    3.82
 -30   1 -15  177.55    4.98
  30  -1  15  185.44    7.32
 -30   1 -16   51.73    2.04
  30  -1  16   53.39    2.97
 -30   1 -17   13.19    1.65
  30  -1  17   11.35    2.31
 -30   1 -18    3.43    1.54
  30  -1  18    2.79    2.30
 -30   1 -19  286.85    7.78
  30  -1  19  298.41   12.67
 -30   1 -20    6.26    1.24
  30  -1  20    5.42    1.70
 -30   1 -21   29.43    1.87
  30  -1  21   25.12    2.70
 -30   1 -22  212.52    5.59
  30  -1  22  215.69    8.20
 -30   1 -23   62.90    2.78
  30  -1  23   62.31    2.68
 -30   1 -24    8.82    1.91
  30  -1  24    7.48    2.75
 -30   1 -25    1.71    1.29
  30  -1  25    1.42    1.89
 -30   1 -26   31.44    3.34
  30  -1  26   21.77    3.01
 -29   1  27   12.89    2.32
  29  -1 -27    9.97    1.51
 -29   1  26   13.32    1.52
  29  -1 -26   11.51    1.64
 -29   1  25   11.21    2.19
  29  -1 -25   11.55    1.64
 -29   1  24   27.79    2.52
  29  -1 -24   32.02    2.28
 -29   1  23    1.45    1.27
  29  -1 -23    3.67    1.80
 -29   1  22   73.84    2.92
  29  -1 -22   79.25    3.05
 -29   1  21  106.99    4.44
  29  -1 -21   94.84    3.42
 -29   1  20   42.99    2.48
  29  -1 -20   42.93    2.15
 -29   1  19    4.69    2.26
  29  -1 -19    3.08    1.08
 -29   1  18    0.83    1.13
  29  -1 -18    0.33    0.98
 -29   1  17   22.59    2.05
  29  -1 -17   20.78    1.37
 -29   1  16   49.43    2.95
  29  -1 -16   52.95    2.28
 -29   1  15    5.18    1.02
  29  -1 -15    4.33    1.02
  29  -1 -14    4.19    1.08
 -29   1  13   59.44    3.73
  29  -1 -13   63.25    2.40
 -29   1  12  117.88    4.83
  29  -1 -12  120.58    3.77
 -29   1  11    7.94    1.85
  29  -1 -11    8.07    1.22
 -29   1  10   21.31    1.32
  29  -1 -10   20.18    1.30
 -29   1   9    1.99    1.86
  29  -1  -9    0.10    0.92
  29  -1  -8    0.73    0.82
 -29   1   7   27.82    2.39
  29  -1  -7   26.68    1.52
 -29   1   6   33.70    1.71
  29  -1  -6   36.30    1.60
 -29   1   5  111.87    3.54
  29  -1  -5  108.53    3.59
 -29   1   4   21.55    2.08
  29  -1  -4   18.95    1.43
 -29   1   3   33.69    2.27
  29  -1  -3   35.37    1.66
 -29   1   2    3.59    1.29
  29  -1  -2    4.31    0.99
 -29   1   1   71.90    3.49
  29  -1  -1   69.01    3.51
 -29   1   0   -0.62    1.15
  29  -1   0   -0.41    0.77
 -29   1  -1   68.01    3.04
  29  -1   1   70.03    2.33
 -29   1  -2    3.58    1.26
  29  -1   2    3.36    1.01
 -29   1  -3   35.03    2.19
  29  -1   3   32.31    1.60
 -29   1  -4   21.03    1.38
  29  -1   4   21.33    1.44
 -29   1  -5  108.29    3.29
  29  -1   5  107.03    3.24
 -29   1  -6   35.96    1.61
  29  -1   6   34.13    1.62
 -29   1  -7   28.31    1.40
  29  -1   7   27.10    1.37
 -29   1  -8   -0.39    0.98
  29  -1   8    0.04    0.92
 -29   1  -9    1.38    0.85
  29  -1   9   -0.43    1.20
 -29   1 -10   19.21    1.21
  29  -1  10   15.72    1.61
 -29   1 -11    8.75    0.99
  29  -1  11    9.00    1.50
 -29   1 -12  117.98    3.54
  29  -1  12  110.66    3.58
 -29   1 -13   57.72    2.12
  29  -1  13   56.32    1.97
 -29   1 -14    4.98    1.20
  29  -1  14    6.24    1.60
 -29   1 -15    6.41    1.24
  29  -1  15    4.65    1.10
 -29   1 -16   47.17    1.87
  29  -1  16   51.74    2.88
 -29   1 -17   21.09    1.57
  29  -1  17   19.70    1.98
 -29   1 -18    1.41    1.12
  29  -1  18   -3.05    2.03
 -29   1 -19    2.35    1.08
  29  -1  19    2.18    1.70
 -29   1 -20   43.06    1.93
  29  -1  20   41.49    2.85
 -29   1 -21   94.97    3.27
  29  -1  21   95.71    3.22
 -29   1 -22   77.44    3.08
  29  -1  22   76.04    3.17
 -29   1 -23    3.90    1.24
  29  -1  23    3.77    1.78
 -29   1 -24   27.92    1.79
  29  -1  24   32.57    2.86
 -29   1 -25   13.39    2.01
  29  -1  25   11.91    1.94
 -29   1 -26   12.67    1.52
  29  -1  26   12.89    1.50
 -29   1 -27   11.01    1.98
  29  -1  27    5.51    2.79
 -28   1  28   -0.72    1.77
  28  -1 -28    0.21    1.54
 -28   1  27   37.97    2.11
  28  -1 -27   33.69    2.18
 -28   1  26   53.34    2.76
  28  -1 -26   60.07    2.85
 -28   1  25   12.65    1.50
  28  -1 -25   16.07    1.58
 -28   1  24  122.42    4.69
  28  -1 -24  124.65    3.91
 -28   1  23   70.65    3.81
  28  -1 -23   62.94    2.86
 -28   1  22   25.65    1.76
  28  -1 -22   22.12    1.94
 -28   1  21   13.64    1.56
  28  -1 -21   12.87    1.36
 -28   1  20   46.50    2.16
  28  -1 -20   43.65    1.90
 -28   1  19    3.16    1.06
  28  -1 -19    3.53    1.03
 -28   1  18  116.47    3.75
  28  -1 -18  113.24    3.67
 -28   1  17   -0.16    1.46
  28  -1 -17    0.99    0.95
  28  -1 -16  175.94    5.59
 -28   1  15    0.23    1.86
  28  -1 -15   -0.03    1.01
  28  -1 -14   -0.23    0.90
  28  -1 -13    1.09    0.89
 -28   1  12   26.89    1.60
  28  -1 -12   23.07    1.49
 -28   1  11   61.09    3.41
  28  -1 -11   72.80    2.55
 -28   1  10    2.97    1.75
  28  -1 -10    4.59    0.90
  28  -1  -9   43.55    1.80
 -28   1   8   30.09    2.27
  28  -1  -8   34.65    1.60
 -28   1   7   75.93    2.68
  28  -1  -7   85.62    2.99
 -28   1   6   24.92    2.23
  28  -1  -6   23.30    1.49
  28  -1  -5   28.02    1.51
  28  -1  -4  158.90    4.90
  28  -1  -3   10.57    0.97
 -28   1   2    6.85    1.51
  28  -1  -2    5.83    0.87
 -28   1   1    1.99    1.40
  28  -1  -1    2.14    0.91
 -28   1   0  399.15   13.56
  28  -1   0  421.12   11.00
 -28   1  -1    1.96    1.59
  28  -1   1    1.60    0.90
  28  -1   2    6.72    1.16
 -28   1  -3   12.57    1.27
  28  -1   3   11.63    1.24
 -28   1  -4  168.70    4.96
  28  -1   4  163.93    4.89
 -28   1  -5   26.41    1.54
  28  -1   5   27.64    1.51
 -28   1  -6   21.21    1.93
  28  -1   6   21.65    1.84
 -28   1  -7   78.93    2.73
  28  -1   7   80.96    2.80
 -28   1  -8   33.40    1.50
  28  -1   8   34.78    2.33
 -28   1  -9   43.84    1.79
  28  -1   9   45.14    1.92
 -28   1 -10    3.37    0.90
  28  -1  10    2.86    0.81
 -28   1 -11   64.34    2.29
  28  -1  11   68.76    2.54
 -28   1 -12   21.39    1.26
  28  -1  12   22.37    1.85
 -28   1 -13    0.37    1.06
  28  -1  13    0.20    0.93
 -28   1 -14    0.65    0.89
  28  -1  14    0.99    1.35
 -28   1 -15    0.60    0.90
  28  -1  15    0.62    1.21
 -28   1 -16  160.40    4.35
  28  -1  16  163.20    6.35
 -28   1 -17   -0.15    1.14
  28  -1  17    0.12    1.05
 -28   1 -18  116.01    3.83
  28  -1  18  112.38    3.56
 -28   1 -19    4.72    1.51
  28  -1  19    3.79    1.37
 -28   1 -20   43.20    2.16
  28  -1  20   42.88    2.65
 -28   1 -21   12.60    1.28
  28  -1  21   15.36    1.96
 -28   1 -22   22.23    1.51
  28  -1  22   21.76    1.48
 -28   1 -23   71.58    2.67
  28  -1  23   74.15    4.46
 -28   1 -24  120.50    3.88
  28  -1  24  116.85    4.38
 -28   1 -25   14.86    1.95
  28  -1  25   14.10    1.99
 -28   1 -26   51.17    2.88
  28  -1  26   51.92    2.62
 -28   1 -27   31.57    1.93
  28  -1  27   29.30    2.99
 -28   1 -28    0.10    1.87
  28  -1  28   -0.56    2.03
 -27   1  29    0.93    1.74
  27  -1 -29    1.24    1.59
 -27   1  28    7.55    1.58
  27  -1 -28    7.28    1.43
 -27   1  27   17.06    2.32
  27  -1 -27   14.09    2.01
 -27   1  26   67.48    2.65
  27  -1 -26   69.45    2.78
 -27   1  25    1.03    1.44
  27  -1 -25    1.23    1.29
 -27   1  24    1.91    1.45
  27  -1 -24    1.65    1.25
 -27   1  23  127.37    4.64
  27  -1 -23  119.71    3.85
 -27   1  22  113.70    3.83
  27  -1 -22  107.14    5.22
 -27   1  21    1.03    1.25
  27  -1 -21    0.38    1.22
 -27   1  20   85.53    4.28
  27  -1 -20   80.96    3.09
 -27   1  19   47.58    3.31
  27  -1 -19   44.10    2.16
 -27   1  18   78.90    3.01
  27  -1 -18   79.97    2.85
 -27   1  17   15.87    1.57
  27  -1 -17   13.41    1.47
 -27   1  16   24.43    1.72
  27  -1 -16   24.13    1.60
 -27   1  15   62.06    2.37
  27  -1 -15   58.13    2.23
  27  -1 -14  129.17    4.20
 -27   1  13   45.11    2.69
  27  -1 -13   45.45    2.19
 -27   1  12   25.05    2.01
  27  -1 -12   27.12    1.53
 -27   1  11    9.29    1.08
  27  -1 -11    9.69    1.09
  27  -1 -10   66.79    2.30
 -27   1   9    1.35    1.57
  27  -1  -9    2.18    0.93
 -27   1   8   39.28    1.83
  27  -1  -8   35.87    1.86
 -27   1   7    5.95    1.71
  27  -1  -7    5.46    1.04
  27  -1  -6   21.02    1.27
 -27   1   5   -1.37    1.38
  27  -1  -5    0.36    0.76
 -27   1   4    9.64    1.61
  27  -1  -4    7.02    1.00
  27  -1  -3    0.30    0.86
 -27   1   2  177.56    6.76
  27  -1  -2  186.34    5.19
  27  -1  -1   34.79    2.05
 -27   1   0    0.02    1.08
  27  -1   0   -0.36    0.81
 -27   1  -1   36.92    1.86
  27  -1   1   34.38    1.67
 -27   1  -2  172.28    4.75
 -27   1  -3    0.34    0.84
  27  -1   3    0.75    0.84
 -27   1  -4    7.49    1.02
  27  -1   4    7.21    0.96
 -27   1  -5   -1.05    1.37
  27  -1   5   -0.51    0.82
 -27   1  -6   21.22    1.76
  27  -1   6   25.80    1.55
 -27   1  -7    6.83    1.18
  27  -1   7    6.48    1.60
 -27   1  -8   32.16    2.12
  27  -1   8   33.38    1.50
 -27   1  -9    0.60    0.77
  27  -1   9    2.48    1.13
 -27   1 -10   71.76    2.35
  27  -1  10   72.72    2.57
 -27   1 -11    8.52    0.91
  27  -1  11    8.82    0.93
 -27   1 -12   23.80    1.38
  27  -1  12   22.83    1.42
 -27   1 -13   46.72    1.74
  27  -1  13   44.97    1.74
 -27   1 -14  128.36    3.55
  27  -1  14  133.30    5.47
 -27   1 -15   58.21    2.21
  27  -1  15   56.60    2.23
 -27   1 -16   22.60    1.36
  27  -1  16   24.37    2.02
 -27   1 -17   14.23    1.20
  27  -1  17   15.59    1.18
 -27   1 -18   80.26    2.65
  27  -1  18   78.98    2.70
 -27   1 -19   42.04    1.77
  27  -1  19   41.62    1.74
 -27   1 -20   86.24    3.12
  27  -1  20   80.85    2.73
 -27   1 -21    0.87    1.15
  27  -1  21    1.17    1.97
 -27   1 -22  100.15    3.15
  27  -1  22  101.26    3.51
 -27   1 -23  118.59    3.69
  27  -1  23  112.42    3.53
 -27   1 -24    1.65    1.25
  27  -1  24    2.11    1.21
 -27   1 -25    0.66    1.19
  27  -1  25    1.91    1.31
 -27   1 -26   57.55    3.64
  27  -1  26   65.25    3.72
 -27   1 -27   11.03    1.68
  27  -1  27   14.44    2.86
 -27   1 -28    4.87    1.34
  27  -1  28    6.19    2.21
 -27   1 -29   -0.54    1.95
  27  -1  29    0.77    1.99
 -26   1  30   22.10    2.55
  26  -1 -30   28.65    2.03
 -26   1  29   47.62    2.76
  26  -1 -29   49.66    2.57
 -26   1  28    1.24    1.66
  26  -1 -28    1.52    2.59
 -26   1  27  193.53    6.75
  26  -1 -27  184.68    7.79
 -26   1  26   45.74    2.75
  26  -1 -26   37.49    2.29
 -26   1  25    4.10    1.45
  26  -1 -25    2.09    1.29
 -26   1  24  299.25    9.66
  26  -1 -24  306.37    8.03
 -26   1  23   33.46    1.98
  26  -1 -23   34.45    2.60
 -26   1  22    4.42    1.58
  26  -1 -22    5.11    1.07
 -26   1  21    6.97    1.35
  26  -1 -21    4.58    1.23
 -26   1  20   54.10    2.62
  26  -1 -20   47.26    2.21
 -26   1  19    3.50    1.37
  26  -1 -19    3.72    1.26
 -26   1  18    1.99    1.29
  26  -1 -18    1.73    0.89
 -26   1  17   14.33    1.68
  26  -1 -17   12.39    1.10
 -26   1  16    0.24    1.00
  26  -1 -16    1.76    0.86
 -26   1  15    3.09    1.70
  26  -1 -15    2.44    1.18
 -26   1  14   16.98    1.49
  26  -1 -14   14.12    1.36
 -26   1  13  315.44    8.08
  26  -1 -13  321.80    9.22
 -26   1  12   80.54    4.05
  26  -1 -12   73.57    2.65
 -26   1  11   67.48    3.63
  26  -1 -11   72.82    2.63
 -26   1  10  118.47    5.03
  26  -1 -10  121.74    3.38
 -26   1   9   39.58    1.85
  26  -1  -9   43.70    1.94
  26  -1  -8  128.63    3.98
  26  -1  -7   12.65    0.97
 -26   1   6   12.07    0.99
  26  -1  -6   11.73    0.94
 -26   1   5  180.21    6.89
  26  -1  -5  176.09    4.85
 -26   1   4  145.94    5.34
  26  -1  -4  146.23    4.30
  26  -1  -3  194.69    5.54
 -26   1   2   10.58    1.51
  26  -1  -2   10.48    1.11
 -26   1   1   17.90    1.98
  26  -1  -1   15.49    1.13
 -26   1   0    4.74    0.90
  26  -1   0    3.65    0.88
 -26   1  -1   16.99    1.62
  26  -1   1   15.33    1.12
 -26   1  -2   11.11    0.98
  26  -1   2   11.42    1.08
 -26   1  -3  201.79    7.69
  26  -1   3  201.97    5.75
 -26   1  -4  147.14    4.26
  26  -1   4  140.70    4.42
 -26   1  -5  186.76    4.90
  26  -1   5  179.91    5.27
 -26   1  -6   13.73    1.04
  26  -1   6   11.78    1.05
 -26   1  -7   12.78    1.70
  26  -1   7   12.63    1.25
 -26   1  -8  139.76    4.33
  26  -1   8  123.08    3.76
 -26   1  -9   41.34    1.62
  26  -1   9   43.24    2.60
 -26   1 -10  116.88    3.46
  26  -1  10  121.76    5.08
 -26   1 -11   67.78    2.35
  26  -1  11   71.84    2.59
 -26   1 -12   67.00    2.19
  26  -1  12   69.62    2.39
 -26   1 -13  297.01    7.50
  26  -1  13  299.44    8.10
 -26   1 -14   14.73    1.23
  26  -1  14   12.04    1.85
 -26   1 -15    1.04    1.01
  26  -1  15    1.26    1.61
 -26   1 -16    0.70    1.16
  26  -1  16    0.95    1.15
 -26   1 -17   11.25    1.25
  26  -1  17   11.60    1.13
 -26   1 -18    2.68    0.92
  26  -1  18    2.32    1.06
 -26   1 -19    2.88    0.95
  26  -1  19    2.69    1.02
 -26   1 -20   48.37    2.09
  26  -1  20   45.99    2.09
 -26   1 -21    6.24    1.27
  26  -1  21    6.55    1.17
 -26   1 -22    6.61    2.28
  26  -1  22    2.97    2.25
 -26   1 -23   30.75    1.60
  26  -1  23   32.37    1.71
 -26   1 -24  263.25    7.19
  26  -1  24  274.43    7.36
 -26   1 -25    2.44    1.64
  26  -1  25    2.10    2.40
 -26   1 -26   39.34    2.63
 -26   1 -27  165.30    5.02
  26  -1  27  164.43    4.94
 -26   1 -28    2.19    1.41
  26  -1  28   -1.00    2.75
 -26   1 -29   37.71    1.97
  26  -1  29   36.89    3.07
 -26   1 -30   22.26    2.24
  26  -1  30   19.18    2.38
 -25   1  31    0.14    1.64
  25  -1 -31    0.99    1.49
 -25   1  30    3.98    1.59
  25  -1 -30    3.03    2.54
 -25   1  29    2.14    1.44
  25  -1 -29    2.24    1.86
 -25   1  28   49.42    3.02
  25  -1 -28   48.25    2.48
 -25   1  27   -0.72    1.38
  25  -1 -27    0.02    1.34
 -25   1  26   -0.07    1.32
  25  -1 -26    1.42    1.26
 -25   1  25   29.85    1.90
  25  -1 -25   30.12    1.70
 -25   1  24    1.44    1.30
  25  -1 -24    0.76    2.04
 -25   1  23   22.97    2.00
  25  -1 -23   22.87    1.81
 -25   1  22   29.63    1.92
  25  -1 -22   31.84    2.14
 -25   1  21   62.55    2.80
  25  -1 -21   65.98    2.55
 -25   1  20   45.89    2.13
  25  -1 -20   43.74    2.08
 -25   1  19    4.39    1.00
  25  -1 -19    4.77    0.94
 -25   1  18    0.93    0.91
  25  -1 -18    1.50    0.83
 -25   1  17  124.37    4.27
  25  -1 -17  131.21    3.66
 -25   1  16   25.00    1.32
  25  -1 -16   22.74    1.52
 -25   1  15    3.40    0.97
  25  -1 -15    3.45    0.96
 -25   1  14   35.60    2.13
  25  -1 -14   31.78    1.51
 -25   1  13   29.25    1.64
  25  -1 -13   27.07    1.58
 -25   1  12    0.34    0.90
  25  -1 -12    0.11    0.89
 -25   1  11    9.39    1.55
  25  -1 -11   10.57    1.13
  25  -1 -10   42.59    1.70
 -25   1   9   21.90    1.24
  25  -1  -9   16.83    1.17
  25  -1  -8   -0.08    0.76
  25  -1  -7   -0.24    0.70
 -25   1   6   35.86    1.65
  25  -1  -6   32.31    1.57
  25  -1  -5  189.83    5.15
 -25   1   4   68.28    3.45
  25  -1  -4   70.72    2.60
  25  -1  -3   47.07    2.49
  25  -1  -2    1.93    0.76
 -25   1   1    8.83    1.10
  25  -1  -1    8.08    1.15
 -25   1   0    0.14    0.81
  25  -1   0    0.56    0.68
 -25   1  -1    8.88    0.84
  25  -1   1    9.86    0.87
 -25   1  -2    1.27    0.96
  25  -1   2    1.47    0.98
 -25   1  -3   44.43    2.45
  25  -1   3   46.25    1.86
 -25   1  -4   64.62    2.10
  25  -1   4   67.05    3.11
 -25   1  -5  193.00    5.29
  25  -1   5  190.46    5.35
 -25   1  -6   37.55    2.23
  25  -1   6   34.29    1.49
 -25   1  -7    0.81    0.69
  25  -1   7    1.12    0.73
 -25   1  -8    0.47    0.79
  25  -1   8    0.22    1.45
 -25   1  -9   21.00    1.24
  25  -1   9   18.85    1.23
 -25   1 -10   49.28    1.89
  25  -1  10   44.39    2.51
 -25   1 -11    8.73    0.85
  25  -1  11    9.93    0.94
 -25   1 -12    0.72    1.07
  25  -1  12    0.13    1.06
 -25   1 -13   27.00    1.50
  25  -1  13   31.79    2.43
 -25   1 -14   30.49    1.63
  25  -1  14   30.79    1.63
 -25   1 -15    3.95    0.96
  25  -1  15    1.68    1.68
 -25   1 -16   21.47    1.43
  25  -1  16   21.22    1.20
 -25   1 -17  114.58    3.52
  25  -1  17  116.28    5.56
 -25   1 -18    1.85    1.25
  25  -1  18    0.83    1.71
 -25   1 -19    1.95    1.19
  25  -1  19    6.03    1.80
 -25   1 -20   45.19    2.92
  25  -1  20   49.63    3.17
 -25   1 -21   57.05    2.06
  25  -1  21   60.36    2.89
 -25   1 -22   27.32    1.51
  25  -1  22   29.78    1.57
 -25   1 -23   22.57    1.99
  25  -1  23   18.16    2.33
 -25   1 -24    3.03    1.49
  25  -1  24    2.20    2.24
 -25   1 -25   28.44    1.71
  25  -1  25   27.74    1.58
 -25   1 -26   -1.83    2.01
  25  -1  26    0.79    2.16
 -25   1 -27   -0.35    1.28
  25  -1  27    0.87    1.42
 -25   1 -28   45.01    2.35
  25  -1  28   45.86    2.32
 -25   1 -29    1.69    1.53
  25  -1  29    2.32    2.94
 -25   1 -30    3.59    1.34
  25  -1  30    4.54    1.45
 -25   1 -31   -2.82    3.14
 -24   1  32    1.46    1.90
  24  -1 -32    1.03    1.66
 -24   1  31  100.41    4.13
  24  -1 -31  100.94    5.97
 -24   1  30    2.96    1.40
  24  -1 -30    2.76    1.71
 -24   1  29   13.60    2.23
  24  -1 -29   11.57    1.87
 -24   1  28   12.15    1.57
  24  -1 -28   13.63    2.21
 -24   1  27   57.66    2.41
  24  -1 -27   57.02    2.88
 -24   1  26    0.05    1.29
  24  -1 -26    1.80    2.07
 -24   1  25    2.71    1.12
  24  -1 -25    2.45    1.20
 -24   1  24   72.03    2.81
  24  -1 -24   65.38    2.25
 -24   1  23   62.02    2.83
  24  -1 -23   61.99    3.96
 -24   1  22   68.68    3.79
  24  -1 -22   72.09    2.83
 -24   1  21   23.07    1.78
  24  -1 -21   23.38    1.68
 -24   1  20   87.09    3.44
  24  -1 -20   88.09    4.72
 -24   1  19  276.71    8.10
  24  -1 -19  264.24   11.11
 -24   1  18    9.23    1.15
  24  -1 -18    8.34    1.11
 -24   1  17   -1.05    0.98
  24  -1 -17    1.19    1.09
 -24   1  16   44.51    2.28
  24  -1 -16   49.01    2.07
 -24   1  15  335.81   12.08
  24  -1 -15  376.25   13.72
  24  -1 -14    0.04    0.78
 -24   1  13  338.74   11.93
  24  -1 -13  352.90    8.75
 -24   1  12   58.30    3.33
  24  -1 -12   52.48    2.13
 -24   1  11   65.25    2.97
  24  -1 -11   59.96    2.17
 -24   1  10  337.98    8.77
  24  -1 -10  350.04    8.78
 -24   1   9   19.70    1.34
  24  -1  -9   17.91    1.32
 -24   1   8  165.77    6.18
  24  -1  -8  180.65    5.21
 -24   1   7    4.29    1.31
  24  -1  -7    3.53    0.84
 -24   1   6   55.83    2.70
  24  -1  -6   61.11    3.16
 -24   1   5   88.73    4.51
  24  -1  -5   69.67    2.33
  24  -1  -4   31.33    1.49
 -24   1   3  806.15   26.07
  24  -1  -3  808.15   18.87
  24  -1  -2  111.54    3.28
 -24   1   1   78.01    3.41
  24  -1  -1   83.55    2.66
 -24   1   0   14.96    1.00
  24  -1   0   15.12    1.00
 -24   1  -1   81.22    2.58
  24  -1   1   78.83    2.55
 -24   1  -2  114.88    4.68
  24  -1   2  109.18    3.49
 -24   1  -3  836.38   27.66
  24  -1   3  796.20   27.41
 -24   1  -4   30.80    1.42
  24  -1   4   30.78    1.33
 -24   1  -5   74.08    2.40
  24  -1   5   72.04    2.30
 -24   1  -6   51.61    1.90
  24  -1   6   49.42    2.82
 -24   1  -7    6.66    0.77
  24  -1   7    3.63    1.00
 -24   1  -8  166.62    6.47
  24  -1   8  170.67    6.93
 -24   1  -9   20.12    1.07
  24  -1   9   19.03    1.19
 -24   1 -10  332.65    8.17
  24  -1  10  321.63   11.98
 -24   1 -11   57.38    2.08
  24  -1  11   62.58    2.37
 -24   1 -12   59.52    2.23
  24  -1  12   55.70    3.30
 -24   1 -13  339.98    8.37
  24  -1  13  328.83    9.04
 -24   1 -14    0.57    0.77
  24  -1  14    1.43    1.05
 -24   1 -15  337.27    8.16
  24  -1  15  348.43    8.82
 -24   1 -16   44.93    1.74
  24  -1  16   48.61    3.10
 -24   1 -17   -0.27    0.82
  24  -1  17   -0.16    0.78
 -24   1 -18   10.66    1.04
  24  -1  18    9.03    0.96
 -24   1 -19  268.13    7.06
  24  -1  19  266.11    6.88
 -24   1 -20   77.35    2.42
  24  -1  20   77.44    2.94
 -24   1 -21   19.41    1.41
 -24   1 -22   70.43    2.62
  24  -1  22   68.58    2.71
 -24   1 -23   61.37    2.42
  24  -1  23   61.73    2.54
 -24   1 -24   63.04    2.32
  24  -1  24   66.78    2.33
 -24   1 -25    1.71    1.49
  24  -1  25    3.33    1.47
 -24   1 -26    0.45    1.38
 -24   1 -27   53.81    2.27
  24  -1  27   51.85    2.24
 -24   1 -28   10.54    1.48
  24  -1  28    8.70    1.57
 -24   1 -29    9.77    1.58
  24  -1  29    9.15    1.70
 -24   1 -30    1.99    1.44
 -24   1 -31   78.61    3.19
  24  -1  31   77.73    4.43
 -23   1  32   13.60    1.92
 -23   1  31    1.89    1.50
  23  -1 -31    1.75    1.87
 -23   1  30    1.84    1.97
  23  -1 -30   -0.15    1.58
 -23   1  29  121.73    4.73
  23  -1 -29  127.10    5.76
 -23   1  28    4.90    1.60
  23  -1 -28    6.45    2.43
 -23   1  27   16.23    1.78
  23  -1 -27   16.60    1.70
 -23   1  26    8.27    1.28
  23  -1 -26    8.03    1.16
 -23   1  25   91.33    3.81
  23  -1 -25   89.66    3.68
 -23   1  24   -1.30    1.12
  23  -1 -24    0.82    1.86
 -23   1  23   48.58    2.25
  23  -1 -23   45.86    3.03
 -23   1  22  419.09   10.82
  23  -1 -22  421.53   10.86
 -23   1  21   94.24    3.66
  23  -1 -21   94.58    3.25
 -23   1  20   31.57    1.56
  23  -1 -20   32.16    2.00
 -23   1  19   18.39    1.99
  23  -1 -19   21.81    1.44
 -23   1  18   28.85    1.70
  23  -1 -18   26.34    1.49
 -23   1  17  123.17    4.56
  23  -1 -17  116.85    3.78
 -23   1  16   16.97    1.21
  23  -1 -16   16.99    1.12
 -23   1  15    0.70    1.13
  23  -1 -15    0.70    0.76
 -23   1  14  114.13    3.65
  23  -1 -14  117.79    3.63
 -23   1  13  170.87    6.71
  23  -1 -13  167.18    4.87
 -23   1  12   10.85    0.98
  23  -1 -12    9.45    1.02
 -23   1  11  109.20    5.18
  23  -1 -11   84.64    2.84
 -23   1  10  293.54   10.60
  23  -1 -10  289.95    7.48
 -23   1   9   43.16    1.68
  23  -1  -9   44.58    1.74
  23  -1  -8    8.27    0.89
 -23   1   7  127.91    3.56
  23  -1  -7  134.87    4.14
  23  -1  -6  222.14    6.06
 -23   1   5  163.87    6.31
  23  -1  -5  148.73    4.18
 -23   1   4  224.67    9.16
  23  -1  -4  204.82    5.47
  23  -1  -3   92.48    2.78
  23  -1  -2    3.90    0.79
  23  -1  -1    6.82    0.74
 -23   1   0    0.71    1.13
  23  -1   0   -0.55    0.59
 -23   1  -1    7.01    0.98
  23  -1   1    7.05    0.74
 -23   1  -2    4.16    1.33
  23  -1   2    3.95    0.98
 -23   1  -3   86.19    3.54
  23  -1   3   86.38    2.69
 -23   1  -4  199.12    7.92
  23  -1   4  195.19    5.43
 -23   1  -5  141.11    4.02
  23  -1   5  141.10    6.02
 -23   1  -6  217.14    5.66
  23  -1   6  213.36    5.83
 -23   1  -7  134.79    3.93
  23  -1   7  142.38    4.36
 -23   1  -8    8.17    1.07
  23  -1   8    6.68    1.02
 -23   1  -9   40.42    1.58
  23  -1   9   41.56    1.85
 -23   1 -10  300.14    7.40
  23  -1  10  286.07    7.13
 -23   1 -11   88.66    2.91
  23  -1  11  100.81    4.77
 -23   1 -12   10.56    0.90
  23  -1  12   10.34    1.30
 -23   1 -13  153.63    4.27
  23  -1  13  155.38    4.82
 -23   1 -14  108.49    3.17
  23  -1  14  105.00    4.34
 -23   1 -15    0.58    0.85
  23  -1  15    1.74    1.54
 -23   1 -16   16.19    1.31
  23  -1  16   16.88    1.34
 -23   1 -17  114.22    3.68
  23  -1  17  125.09    3.73
 -23   1 -18   26.43    1.46
  23  -1  18   29.52    2.42
 -23   1 -19   20.83    1.32
  23  -1  19   23.88    2.37
 -23   1 -20   28.47    1.59
  23  -1  20   27.88    2.66
 -23   1 -21   86.93    2.86
  23  -1  21   92.19    3.02
 -23   1 -22  432.93   11.37
  23  -1  22  409.82   10.60
 -23   1 -23   44.29    1.90
  23  -1  23   45.19    1.92
 -23   1 -24    0.96    1.09
  23  -1  24    0.84    1.87
 -23   1 -25   92.86    4.77
  23  -1  25   86.81    4.33
 -23   1 -26    6.35    1.05
  23  -1  26    6.15    1.65
 -23   1 -27   18.55    1.65
  23  -1  27   17.12    2.53
 -23   1 -28    5.08    1.17
  23  -1  28    4.76    1.79
 -23   1 -29  106.49    5.07
  23  -1  29  112.87    5.10
 -23   1 -30   -0.17    2.02
  23  -1  30   -1.84    2.49
 -23   1 -31    2.65    1.23
  23  -1  31    4.92    2.60
 -23   1 -32    9.26    1.80
 -22   1  33    2.19    1.58
  22  -1 -33    3.48    2.09
 -22   1  32   94.96    3.83
  22  -1 -32   85.56    6.25
 -22   1  31    2.47    1.52
  22  -1 -31    1.67    1.44
 -22   1  30    7.88    2.00
  22  -1 -30    7.89    2.42
 -22   1  29    5.54    1.34
  22  -1 -29    5.27    1.62
 -22   1  28   16.07    1.60
  22  -1 -28   13.03    1.51
 -22   1  27    3.67    1.61
  22  -1 -27    5.70    2.11
 -22   1  26    4.43    1.16
  22  -1 -26    3.88    1.47
 -22   1  25   20.32    1.99
  22  -1 -25   22.56    2.34
 -22   1  24   70.32    2.83
  22  -1 -24   69.67    2.63
 -22   1  23  103.08    3.86
  22  -1 -23   93.43    3.09
 -22   1  22  138.22    8.27
  22  -1 -22  144.54    5.84
 -22   1  21   86.50    3.97
  22  -1 -21   83.86    2.81
 -22   1  20  110.08    4.18
  22  -1 -20  112.78    3.52
 -22   1  19    7.40    1.14
  22  -1 -19    8.49    1.11
 -22   1  18   59.02    3.13
  22  -1 -18   64.41    2.25
 -22   1  17   13.48    1.23
  22  -1 -17   12.41    1.34
  22  -1 -16  377.82    9.66
 -22   1  15   35.57    2.34
  22  -1 -15   32.74    2.26
 -22   1  14   13.53    1.19
  22  -1 -14   12.08    1.42
 -22   1  13   66.01    2.25
  22  -1 -13   63.55    2.22
 -22   1  12  319.66   12.47
  22  -1 -12  351.04    9.04
 -22   1  11  203.66    8.43
  22  -1 -11  196.39    5.60
 -22   1  10    2.43    0.90
  22  -1 -10    2.93    0.95
  22  -1  -9    5.15    0.77
  22  -1  -8   52.45    2.80
 -22   1   7  332.25    8.17
  22  -1  -7  337.99    8.43
 -22   1   6  165.43    6.23
  22  -1  -6  163.40    4.31
 -22   1   5  350.90   11.76
  22  -1  -5  345.69    8.59
 -22   1   4    1.34    1.15
  22  -1  -4    1.59    0.86
 -22   1   3  200.99    7.42
  22  -1  -3  198.47    5.21
  22  -1  -2   45.66    2.39
 -22   1   1    0.92    1.14
  22  -1  -1   -0.08    0.72
 -22   1   0 1115.65   25.17
  22  -1   0 1160.44   27.39
 -22   1  -1    0.81    0.91
  22  -1   1    0.22    0.72
 -22   1  -2   43.22    2.47
  22  -1   2   40.94    1.55
 -22   1  -3  205.47    7.49
  22  -1   3  200.18    7.17
 -22   1  -4    0.97    0.61
  22  -1   4    1.26    0.58
 -22   1  -5  348.17    8.82
  22  -1   5  364.91    9.42
 -22   1  -6  179.29    6.73
  22  -1   6  168.56    6.06
 -22   1  -7  334.69    8.17
  22  -1   7  328.64    8.57
 -22   1  -8   52.47    2.48
  22  -1   8   52.73    2.74
 -22   1  -9    4.79    0.71
  22  -1   9    4.88    1.02
 -22   1 -10    3.48    0.77
  22  -1  10    2.93    0.82
 -22   1 -11  182.61    4.83
  22  -1  11  179.48    6.84
 -22   1 -12  346.11    8.78
  22  -1  12  337.55    8.77
 -22   1 -13   66.00    2.21
  22  -1  13   62.14    3.60
 -22   1 -14   12.42    1.17
  22  -1  14   11.85    1.20
 -22   1 -15   32.05    1.35
  22  -1  15   31.14    1.48
 -22   1 -16  352.63    8.82
  22  -1  16  368.47   12.68
 -22   1 -17   11.71    1.06
  22  -1  17   13.35    1.14
 -22   1 -18   57.75    2.16
  22  -1  18   61.67    2.33
 -22   1 -19   10.10    1.09
  22  -1  19    9.07    1.00
 -22   1 -20  102.70    3.33
  22  -1  20  108.16    3.60
 -22   1 -21   79.41    2.66
  22  -1  21   78.70    2.73
 -22   1 -22  124.58    5.58
 -22   1 -23   96.14    3.19
  22  -1  23  101.02    5.63
 -22   1 -24   65.46    2.46
  22  -1  24   67.88    4.77
 -22   1 -25   17.12    1.31
  22  -1  25   17.75    1.28
 -22   1 -26    3.93    1.42
  22  -1  26    4.71    1.46
 -22   1 -27    2.24    1.03
  22  -1  27    2.11    1.42
 -22   1 -28   14.11    1.60
  22  -1  28   12.19    1.71
 -22   1 -29    5.12    1.44
  22  -1  29    3.16    2.66
 -22   1 -30    8.89    1.36
  22  -1  30    6.59    1.37
 -22   1 -31    2.35    1.69
  22  -1  31    1.65    3.00
 -22   1 -32   82.10    3.38
  22  -1  32   76.31    3.24
 -22   1 -33    4.79    2.01
  22  -1  33    5.31    2.25
 -21   1  34    6.73    1.89
  21  -1 -34    5.92    2.09
 -21   1  33    2.97    1.43
  21  -1 -33    3.08    2.60
 -21   1  32   -0.41    1.59
  21  -1 -32    0.36    1.33
 -21   1  31    5.70    1.91
  21  -1 -31    7.23    2.48
 -21   1  30    1.62    1.35
  21  -1 -30    0.02    1.57
 -21   1  29    2.14    1.45
  21  -1 -29    1.76    2.04
 -21   1  28    0.83    1.35
  21  -1 -28    1.25    1.13
 -21   1  27   95.00    3.68
  21  -1 -27   94.68    5.28
 -21   1  26   25.24    1.94
  21  -1 -26   23.50    1.74
 -21   1  25    0.56    0.97
  21  -1 -25    0.27    1.29
 -21   1  24   18.74    1.53
  21  -1 -24   17.77    1.32
 -21   1  23    1.57    0.96
  21  -1 -23    1.36    1.32
 -21   1  22  126.78    3.83
  21  -1 -22  120.37    5.10
 -21   1  21   19.22    1.61
  21  -1 -21   19.05    2.19
 -21   1  20    9.05    1.27
  21  -1 -20    7.50    1.16
 -21   1  19    0.58    1.09
  21  -1 -19   -0.09    1.08
 -21   1  18   61.35    2.43
  21  -1 -18   52.26    2.24
 -21   1  17   74.52    3.67
  21  -1 -17   77.73    3.67
 -21   1  16   51.67    2.76
  21  -1 -16   55.00    2.05
 -21   1  15  264.03   10.61
  21  -1 -15  264.24    7.50
 -21   1  14  178.83    6.09
  21  -1 -14  183.79    5.57
 -21   1  13   12.78    1.34
  21  -1 -13   14.27    1.10
 -21   1  12   11.28    1.18
  21  -1 -12   12.86    1.00
  21  -1 -11    0.27    0.78
 -21   1  10   28.60    1.34
  21  -1 -10   28.86    1.36
 -21   1   9  111.16    4.82
  21  -1  -9  119.41    3.36
 -21   1   8   32.33    2.02
  21  -1  -8   34.68    1.38
 -21   1   7    3.66    0.80
  21  -1  -7    2.74    0.60
  21  -1  -6    1.86    0.59
 -21   1   5  224.93    7.95
  21  -1  -5  225.48    5.94
 -21   1   4    1.62    1.13
  21  -1  -4    3.01    0.68
 -21   1   3  114.90    3.26
  21  -1  -3  126.38    3.41
  21  -1  -2  231.63    5.75
 -21   1   1  124.32    3.41
  21  -1  -1  121.56    3.25
 -21   1   0    0.62    0.70
  21  -1   0   -0.68    0.57
 -21   1  -1  113.92    3.33
  21  -1   1  126.18    3.79
 -21   1  -2  229.86    8.30
  21  -1   2  236.48    8.37
 -21   1  -3  107.00    2.96
  21  -1   3  111.73    3.24
 -21   1  -4    1.00    0.84
  21  -1   4    2.19    0.72
 -21   1  -5  231.81    5.84
  21  -1   5  256.07   10.25
 -21   1  -6    1.65    0.62
  21  -1   6    2.55    0.96
 -21   1  -7    3.49    0.71
  21  -1   7    2.88    0.72
 -21   1  -8   29.58    1.30
  21  -1   8   34.03    1.51
 -21   1  -9  116.14    3.26
  21  -1   9  114.55    4.86
 -21   1 -10   28.74    1.35
  21  -1  10   28.65    1.39
 -21   1 -11    0.01    0.72
  21  -1  11   -0.24    0.72
 -21   1 -12   12.11    1.02
  21  -1  12   13.69    1.52
 -21   1 -13   14.25    0.95
  21  -1  13   14.00    1.40
 -21   1 -14  183.94    4.84
  21  -1  14  169.96    4.96
 -21   1 -15  258.16    6.67
  21  -1  15  267.96   10.15
 -21   1 -16   48.97    1.85
  21  -1  16   54.65    2.08
 -21   1 -17   70.91    2.49
  21  -1  17   71.84    3.50
 -21   1 -18   51.53    2.02
  21  -1  18   52.20    2.00
 -21   1 -19    0.07    0.86
  21  -1  19    0.88    0.90
 -21   1 -20    6.86    1.18
  21  -1  20    4.91    1.61
 -21   1 -21   19.03    1.32
  21  -1  21   17.47    2.03
 -21   1 -22  117.44    3.62
  21  -1  22  114.34    3.69
 -21   1 -23    1.08    0.79
  21  -1  23    2.32    1.63
 -21   1 -24   14.28    1.34
  21  -1  24   12.39    1.87
 -21   1 -25    0.30    1.02
  21  -1  25    0.25    1.19
 -21   1 -26   20.70    2.24
  21  -1  26   23.47    1.72
 -21   1 -27   84.12    2.98
  21  -1  27   81.20    4.15
 -21   1 -28    1.91    1.20
  21  -1  28    2.62    1.31
 -21   1 -29    0.86    1.27
  21  -1  29    1.43    1.26
 -21   1 -30    0.09    1.24
 -21   1 -31    4.82    1.29
  21  -1  31    3.33    1.84
 -21   1 -32    0.22    1.30
  21  -1  32   -1.41    1.82
 -21   1 -33    1.62    1.28
  21  -1  33    2.90    2.32
 -20   1  34   10.99    2.32
  20  -1 -34   14.77    1.88
 -20   1  33    0.15    2.13
  20  -1 -33    2.38    1.85
 -20   1  32   55.40    3.99
  20  -1 -32   47.10    3.38
 -20   1  31   58.38    2.87
  20  -1 -31   66.59    4.83
 -20   1  30    0.73    1.21
  20  -1 -30   -0.63    1.63
 -20   1  29   87.05    3.35
  20  -1 -29   81.92    2.98
 -20   1  28   41.44    2.16
 -20   1  27  136.05    4.84
  20  -1 -27  140.90    9.01
 -20   1  26   37.78    2.34
  20  -1 -26   34.99    2.03
 -20   1  25    0.81    0.96
  20  -1 -25    0.47    1.24
 -20   1  24   85.66    3.39
  20  -1 -24   92.02    2.93
 -20   1  23  189.93    6.05
  20  -1 -23  194.22    8.15
 -20   1  22   48.14    2.27
  20  -1 -22   43.50    2.98
 -20   1  21   67.68    3.10
  20  -1 -21   67.42    4.95
 -20   1  20   10.52    1.28
  20  -1 -20    9.07    1.14
 -20   1  19   60.10    2.37
  20  -1 -19   55.74    2.67
 -20   1  18    3.07    1.51
  20  -1 -18    3.52    0.85
 -20   1  17   49.25    2.81
  20  -1 -17   44.81    2.58
 -20   1  16   63.23    2.11
  20  -1 -16   60.40    2.04
 -20   1  15   76.43    2.55
  20  -1 -15   77.33    2.80
 -20   1  14  267.30    9.98
  20  -1 -14  261.08    9.58
 -20   1  13    6.29    1.45
  20  -1 -13    4.30    0.83
 -20   1  12    1.75    0.93
  20  -1 -12    0.50    0.76
 -20   1  11  174.77    6.41
  20  -1 -11  172.86    4.54
 -20   1  10   43.42    2.48
  20  -1 -10   47.51    1.57
 -20   1   9   44.88    1.68
  20  -1  -9   49.31    1.81
 -20   1   8  254.02    6.20
  20  -1  -8  218.29    5.90
  20  -1  -7  222.58    5.73
  20  -1  -6  822.39   19.39
  20  -1  -5  113.92    3.19
  20  -1  -4   30.03    1.19
 -20   1   3   66.81    3.18
  20  -1  -3   69.49    2.17
  20  -1  -2   63.51    2.02
 -20   1   1  247.07    8.38
  20  -1  -1  247.98    6.31
 -20   1   0  545.87   18.43
  20  -1   0  585.09   14.59
 -20   1  -1  292.32   10.78
  20  -1   1  252.31    6.35
 -20   1  -2   69.65    2.06
  20  -1   2   68.72    2.86
 -20   1  -3   64.45    2.11
  20  -1   3   60.85    1.87
 -20   1  -4   28.40    1.25
  20  -1   4   29.54    1.39
 -20   1  -5  114.89    4.62
  20  -1   5  107.74    4.29
 -20   1  -6  854.95   19.51
  20  -1   6  842.71   19.62
 -20   1  -7  207.01    5.22
  20  -1   7  200.32    5.20
 -20   1  -8  239.77    6.26
  20  -1   8  233.37    8.59
 -20   1  -9   45.34    1.70
  20  -1   9   45.52    1.64
 -20   1 -10   39.06    1.51
  20  -1  10   41.32    1.59
 -20   1 -11  177.83    5.06
  20  -1  11  179.28    7.36
 -20   1 -12    0.58    0.63
  20  -1  12    0.00    0.92
 -20   1 -13    4.75    0.80
  20  -1  13    4.28    0.94
 -20   1 -14  249.57    9.20
  20  -1  14  264.18    9.44
 -20   1 -15   72.58    2.23
  20  -1  15   72.04    2.81
 -20   1 -16   52.70    1.99
  20  -1  16   57.49    2.11
 -20   1 -17   40.96    1.53
  20  -1  17   44.86    2.89
 -20   1 -18    1.89    1.02
  20  -1  18    2.52    1.49
 -20   1 -19   58.64    2.24
  20  -1  19   68.34    3.52
 -20   1 -20    8.41    1.04
  20  -1  20   12.56    1.73
 -20   1 -21   63.46    3.29
  20  -1  21   66.62    2.63
 -20   1 -22   44.26    1.90
  20  -1  22   43.48    1.94
 -20   1 -23  182.07    6.29
  20  -1  23  180.73    5.42
 -20   1 -24   80.36    4.22
  20  -1  24   86.67    3.93
 -20   1 -25    0.94    1.02
  20  -1  25    0.62    1.26
 -20   1 -26   34.92    1.72
  20  -1  26   31.14    1.75
 -20   1 -27  128.02    5.71
  20  -1  27  128.34    6.86
 -20   1 -28   38.88    2.06
  20  -1  28    8.33    2.11
 -20   1 -29   80.40    2.98
  20  -1  29   80.44    4.23
 -20   1 -30    0.89    1.57
  20  -1  30   -2.24    1.72
 -20   1 -31   45.23    2.36
 -20   1 -32   47.38    2.37
  20  -1  32   46.72    3.99
 -20   1 -33    0.21    1.35
  20  -1  33    0.45    1.46
 -20   1 -34    8.33    2.05
  20  -1  34   10.88    2.08
 -19   1  35    9.60    1.74
  19  -1 -35    3.39    1.84
 -19   1  34    3.56    1.45
 -19   1  33    1.08    1.41
 -19   1  32    3.61    1.37
  19  -1 -32    3.30    1.76
 -19   1  31   17.52    1.79
 -19   1  30    1.44    1.15
  19  -1 -30    0.57    1.16
 -19   1  29  179.70    6.02
  19  -1 -29  177.43    5.37
 -19   1  28   34.35    1.91
  19  -1 -28   32.68    2.72
 -19   1  27    1.38    1.03
  19  -1 -27    0.64    1.25
 -19   1  26   14.38    1.45
  19  -1 -26   13.40    1.37
 -19   1  25  247.57    7.16
  19  -1 -25  244.62   11.16
 -19   1  24    0.57    0.96
  19  -1 -24   -0.01    0.91
 -19   1  23   34.32    1.61
  19  -1 -23   31.25    2.35
 -19   1  22   45.84    2.10
  19  -1 -22   43.93    2.47
 -19   1  21  107.54    4.13
  19  -1 -21  102.99    5.25
 -19   1  20   93.64    4.08
  19  -1 -20   78.78    2.94
 -19   1  19   33.59    2.79
  19  -1 -19   35.12    1.53
 -19   1  18   16.85    1.11
  19  -1 -18   16.22    1.34
 -19   1  17   60.94    2.20
  19  -1 -17   62.69    3.01
 -19   1  16  206.50    7.42
  19  -1 -16  207.09    5.78
 -19   1  15   65.88    2.46
  19  -1 -15   63.75    2.46
 -19   1  14  236.50    6.17
  19  -1 -14  250.49   12.23
 -19   1  13  135.29    4.05
  19  -1 -13  127.19    3.63
 -19   1  12   19.71    1.02
  19  -1 -12   19.12    1.00
 -19   1  11   91.62    4.46
  19  -1 -11   90.86    2.79
 -19   1  10  131.86    3.78
  19  -1 -10  133.98    3.67
 -19   1   9   76.86    3.33
  19  -1  -9   67.14    2.07
  19  -1  -8   66.11    2.08
 -19   1   7   92.61    3.75
  19  -1  -7  102.01    2.94
  19  -1  -6  354.88    8.90
  19  -1  -5   17.20    0.89
 -19   1   4   85.39    3.63
  19  -1  -4   83.82    2.44
 -19   1   3    0.75    0.73
  19  -1  -3    1.87    0.66
  19  -1  -2  136.86    3.73
  19  -1  -1   56.88    1.80
 -19   1   0    0.15    0.94
  19  -1   0    0.06    0.53
 -19   1  -1   50.40    2.39
  19  -1   1   51.41    1.71
 -19   1  -2  141.67    6.03
  19  -1   2  125.60    4.80
 -19   1  -3    0.86    0.71
  19  -1   3    1.34    0.54
 -19   1  -4   83.68    3.40
  19  -1   4   77.00    2.32
 -19   1  -5   16.01    1.32
  19  -1   5   17.76    0.99
 -19   1  -6  343.33    8.31
  19  -1   6  359.02   12.24
 -19   1  -7   97.20    2.74
  19  -1   7   98.16    2.80
 -19   1  -8   68.57    2.16
  19  -1   8   71.22    2.35
 -19   1  -9   70.33    2.11
  19  -1   9   76.71    3.32
 -19   1 -10  127.45    3.62
  19  -1  10  138.82    5.67
 -19   1 -11   87.62    2.81
  19  -1  11   84.75    3.50
 -19   1 -12   19.82    1.19
  19  -1  12   18.44    1.09
 -19   1 -13  133.96    3.84
  19  -1  13  132.78    3.72
 -19   1 -14  238.92    6.41
  19  -1  14  262.01   10.31
 -19   1 -15   64.69    2.15
  19  -1  15   60.93    2.22
 -19   1 -16  210.51    5.83
  19  -1  16  215.08    5.74
 -19   1 -17   56.64    2.01
  19  -1  17   57.11    2.76
 -19   1 -18   16.36    1.60
  19  -1  18   13.89    1.33
 -19   1 -19   28.70    1.42
  19  -1  19   29.82    2.12
 -19   1 -20   78.06    2.59
 -19   1 -21  100.04    3.19
  19  -1  21  101.74    3.40
 -19   1 -22   41.00    1.57
  19  -1  22   44.71    2.54
 -19   1 -23   32.35    1.59
  19  -1  23   32.97    1.74
 -19   1 -24    0.66    0.91
  19  -1  24    1.21    1.00
 -19   1 -25  235.73    9.02
 -19   1 -26   11.62    1.13
 -19   1 -27    0.85    1.27
  19  -1  27   -2.39    1.43
 -19   1 -28   33.78    1.68
  19  -1  28   -3.58    2.02
 -19   1 -29  155.05    6.49
  19  -1  29   37.75    4.96
 -19   1 -30    1.48    1.20
  19  -1  30    1.52    1.62
 -19   1 -31   13.26    1.55
  19  -1  31   13.07    2.70
 -19   1 -32    1.91    1.54
  19  -1  32    2.29    2.53
 -19   1 -33   -0.78    1.53
  19  -1  33    1.01    2.61
 -19   1 -34    2.87    1.91
  19  -1  34    1.03    3.06
 -18   1  35   49.07    3.18
  18  -1 -35   49.30    3.43
 -18   1  34   11.03    1.87
  18  -1 -34   11.49    2.57
 -18   1  33    5.79    1.59
  18  -1 -33    4.33    1.74
 -18   1  32    1.21    1.44
 -18   1  31  114.66    4.06
  18  -1 -31  110.47    3.80
 -18   1  30  112.10    4.81
  18  -1 -30  133.54    6.49
 -18   1  29    4.80    1.35
  18  -1 -29    5.26    1.67
 -18   1  28    5.59    1.25
  18  -1 -28    3.55    1.92
 -18   1  27    2.71    1.03
  18  -1 -27    1.58    1.42
 -18   1  26   39.42    2.15
  18  -1 -26   40.32    2.23
 -18   1  25   20.55    1.46
  18  -1 -25   22.76    2.74
 -18   1  24  674.11   18.19
  18  -1 -24  603.48   14.63
 -18   1  23    4.18    0.88
  18  -1 -23    2.82    1.15
 -18   1  22    0.73    0.77
  18  -1 -22    1.46    1.11
 -18   1  21   80.91    2.80
  18  -1 -21   74.32    2.86
 -18   1  20  367.97   13.24
  18  -1 -20  380.63   10.86
 -18   1  19  725.48   18.51
  18  -1 -19  687.71   17.84
 -18   1  18   12.10    1.00
  18  -1 -18   13.76    1.20
 -18   1  17    4.07    0.81
  18  -1 -17    2.33    0.79
 -18   1  16    6.00    0.86
  18  -1 -16    5.07    1.06
 -18   1  15   42.48    2.48
  18  -1 -15   42.71    2.36
 -18   1  14   42.07    2.59
  18  -1 -14   44.16    2.53
 -18   1  13   14.56    1.00
  18  -1 -13   13.53    1.07
 -18   1  12  489.48   19.09
  18  -1 -12  498.53   12.27
 -18   1  11    5.39    0.68
  18  -1 -11    5.60    0.69
 -18   1  10  280.62   11.05
  18  -1 -10  283.40    9.75
 -18   1   9   28.93    1.27
  18  -1  -9   29.77    1.22
 -18   1   8  404.88   10.61
  18  -1  -8  534.54   13.04
 -18   1   7    0.32    0.58
  18  -1  -7    0.33    0.63
 -18   1   6    4.05    1.12
  18  -1  -6    4.17    0.81
  18  -1  -5   14.82    0.82
  18  -1  -4  239.00    5.89
 -18   1   3  430.79   10.07
  18  -1  -3  456.06   10.89
 -18   1   2  217.60    7.86
  18  -1  -2  208.76    5.76
  18  -1  -1  309.37    7.78
 -18   1   0  411.39   14.20
  18  -1   0  412.09   10.12
 -18   1  -1  329.51    8.54
  18  -1   1  348.88    8.67
 -18   1  -2  205.57    5.14
  18  -1   2  208.95    7.39
 -18   1  -3  426.16   10.21
  18  -1   3  419.30   13.68
 -18   1  -4  239.51    5.87
  18  -1   4  231.79    8.12
 -18   1  -5   14.01    1.17
  18  -1   5   14.01    0.84
 -18   1  -6    3.20    0.78
  18  -1   6    3.33    1.06
 -18   1  -7    0.79    0.96
  18  -1   7   -0.17    0.89
 -18   1  -8  431.16   14.01
  18  -1   8  416.35   10.22
 -18   1  -9   29.14    1.20
  18  -1   9   28.41    1.19
 -18   1 -10  258.91    6.65
  18  -1  10  268.58    9.12
 -18   1 -11    4.72    0.67
  18  -1  11    4.53    0.89
 -18   1 -12  469.97   11.41
  18  -1  12  483.54   12.14
 -18   1 -13   15.42    0.96
  18  -1  13   14.74    1.04
 -18   1 -14   40.84    1.55
  18  -1  14   40.66    1.99
 -18   1 -15   40.66    1.62
  18  -1  15   42.11    1.83
 -18   1 -16    6.23    0.73
  18  -1  16    4.94    0.75
 -18   1 -17    3.31    0.71
  18  -1  17    2.89    0.98
 -18   1 -18   10.71    0.94
  18  -1  18   13.43    1.28
 -18   1 -19  653.38   15.94
 -18   1 -20  354.86    8.93
  18  -1  20  354.80   14.56
 -18   1 -21   71.46    2.39
  18  -1  21   58.91    2.35
 -18   1 -22    1.14    0.79
  18  -1  22   -0.28    0.86
 -18   1 -23    5.98    1.58
  18  -1  23    0.70    0.91
 -18   1 -24  581.63   14.57
 -18   1 -25   21.59    1.89
  18  -1  25   -5.53    1.81
 -18   1 -26   41.17    1.78
 -18   1 -27    3.73    1.09
  18  -1  27    2.80    1.15
 -18   1 -28    3.84    1.18
  18  -1  28    4.21    1.25
 -18   1 -29    4.60    1.33
 -18   1 -30  106.39    3.53
  18  -1  30  106.86    5.76
 -18   1 -31  101.74    4.67
  18  -1  31  103.88    5.22
 -18   1 -32    1.22    1.61
  18  -1  32   -0.49    1.83
  18  -1  33    6.02    1.82
  18  -1  34   11.91    2.72
  18  -1  35   37.50    4.36
 -17   1  36   15.60    2.35
  17  -1 -36   10.03    3.49
 -17   1  35   69.11    3.44
  17  -1 -35   74.21    3.55
 -17   1  34   56.94    3.00
  17  -1 -34   64.66    3.26
 -17   1  33   11.20    1.74
  17  -1 -33   11.01    1.59
 -17   1  32    7.86    1.73
  17  -1 -32    5.47    1.74
 -17   1  31   12.11    1.70
  17  -1 -31   11.45    1.48
 -17   1  30   39.24    2.33
  17  -1 -30   42.54    3.49
 -17   1  29   33.47    1.98
  17  -1 -29   32.37    2.15
 -17   1  28    0.39    1.21
  17  -1 -28    0.29    1.75
 -17   1  27   49.61    2.11
  17  -1 -27   51.33    2.25
 -17   1  26   56.55    2.61
  17  -1 -26   56.78    3.90
 -17   1  25   53.59    2.16
  17  -1 -25   52.44    4.58
 -17   1  24    6.98    1.23
  17  -1 -24    4.49    1.01
 -17   1  23    1.46    0.81
  17  -1 -23    1.52    1.07
 -17   1  22  181.88    7.43
  17  -1 -22  174.29    6.95
 -17   1  21  259.34    8.06
  17  -1 -21  266.69    7.23
 -17   1  20   16.13    1.22
  17  -1 -20   16.82    1.27
 -17   1  19   41.64    2.28
  17  -1 -19   46.88    3.00
 -17   1  18  493.37   16.93
  17  -1 -18  491.68   17.50
 -17   1  17  216.98    6.53
  17  -1 -17  205.33    6.60
 -17   1  16   47.62    2.85
  17  -1 -16   42.42    1.70
 -17   1  15    0.24    0.71
  17  -1 -15    0.92    0.67
 -17   1  14   52.86    1.89
  17  -1 -14   52.30    1.95
 -17   1  13    2.23    0.86
  17  -1 -13    1.83    1.24
 -17   1  12    3.22    0.72
  17  -1 -12    2.14    0.61
 -17   1  11   26.65    1.67
  17  -1 -11   28.01    1.12
 -17   1  10  104.00    3.10
  17  -1 -10  100.35    3.38
 -17   1   9    1.31    0.73
  17  -1  -9    0.09    0.52
 -17   1   8   17.88    1.01
  17  -1  -8   17.12    0.94
 -17   1   7    0.39    0.65
  17  -1  -7    0.24    0.47
 -17   1   6   72.85    3.28
  17  -1  -6   78.49    2.33
 -17   1   5   45.64    2.35
  17  -1  -5   43.25    1.50
 -17   1   4    8.12    1.10
  17  -1  -4    9.15    0.71
 -17   1   3   15.18    0.94
  17  -1  -3   13.93    0.80
 -17   1   2  983.89   32.53
  17  -1  -2  960.12   21.66
 -17   1   1  180.94    6.80
  17  -1  -1  171.04    4.52
 -17   1   0    0.20    0.51
  17  -1   0    0.70    0.64
 -17   1  -1  174.26    4.41
  17  -1   1  175.81    4.48
 -17   1  -2  995.95   32.31
  17  -1   2  932.67   30.15
 -17   1  -3   12.48    0.84
  17  -1   3   14.59    0.86
 -17   1  -4    9.03    0.71
  17  -1   4    8.72    0.77
 -17   1  -5   42.93    1.95
  17  -1   5   45.19    1.70
 -17   1  -6   78.31    2.57
  17  -1   6   76.13    2.33
 -17   1  -7    1.36    0.77
  17  -1   7    0.64    0.52
 -17   1  -8   15.03    0.91
  17  -1   8   15.93    0.88
 -17   1  -9    0.45    0.50
  17  -1   9    0.02    0.72
 -17   1 -10   94.85    2.59
  17  -1  10  102.01    3.92
 -17   1 -11   25.84    1.16
  17  -1  11   32.62    2.08
 -17   1 -12    2.39    0.57
  17  -1  12    1.18    0.57
 -17   1 -13    1.40    0.61
  17  -1  13    1.79    0.88
 -17   1 -14   46.98    1.72
  17  -1  14   47.66    2.91
 -17   1 -15    0.51    0.67
  17  -1  15    1.63    1.32
 -17   1 -16   41.82    1.60
  17  -1  16   42.61    1.76
 -17   1 -17  192.07    4.95
  17  -1  17  202.67    7.62
 -17   1 -18  470.91   11.75
  17  -1  18  445.83   11.83
 -17   1 -19   43.39    1.66
  17  -1  19   12.45    2.03
 -17   1 -20   16.40    1.03
 -17   1 -21  237.61    6.61
 -17   1 -22  156.05    4.31
 -17   1 -23    2.00    0.95
  17  -1  23   -0.01    1.16
 -17   1 -24    6.43    0.97
  17  -1  24    3.75    1.04
 -17   1 -25   46.14    2.70
 -17   1 -26   51.83    2.09
  17  -1  26   54.59    3.29
 -17   1 -27   46.89    2.05
  17  -1  27   52.25    2.90
 -17   1 -28    0.27    0.93
 -17   1 -29   35.89    2.85
  17  -1  29   29.75    2.97
  17  -1  30   43.09    3.05
  17  -1  31    9.91    2.69
  17  -1  32    5.09    2.10
  17  -1  33    8.55    3.10
 -17   1 -34   46.08    4.44
  17  -1  34   37.80    4.17
 -17   1 -35   47.23    2.97
 -17   1 -36   10.65    4.02
  17  -1  36    7.95    4.20
 -16   1  36    2.95    2.60
 -16   1  35   18.07    1.79
  16  -1 -35   22.35    2.54
 -16   1  34   92.96    4.54
  16  -1 -34  103.73    5.58
 -16   1  33    1.06    1.51
  16  -1 -33   -0.11    1.22
 -16   1  32   95.92    5.03
  16  -1 -32   91.35    3.65
 -16   1  31   51.29    2.60
  16  -1 -31   50.88    4.21
 -16   1  30   -0.38    1.57
 -16   1  29   14.99    1.43
  16  -1 -29   14.86    1.78
 -16   1  28  106.25    4.04
  16  -1 -28  101.19    4.69
 -16   1  27   76.00    3.60
  16  -1 -27   82.81    3.19
 -16   1  26  171.83    5.25
  16  -1 -26  195.27    8.99
 -16   1  25  179.10    6.41
  16  -1 -25  185.07    7.55
 -16   1  24   21.90    1.41
  16  -1 -24   26.26    1.76
 -16   1  23   -0.23    0.76
  16  -1 -23   -0.59    1.02
 -16   1  22   90.91    3.06
  16  -1 -22   94.76    3.46
 -16   1  21  622.40   17.11
  16  -1 -21  637.60   16.55
 -16   1  20  123.38    3.74
  16  -1 -20  127.13    5.41
 -16   1  19   77.45    2.85
  16  -1 -19   80.86    4.52
 -16   1  18  123.33    3.98
  16  -1 -18  113.10    5.29
 -16   1  17   14.89    1.40
  16  -1 -17   14.44    1.68
 -16   1  16  649.44   15.60
  16  -1 -16  669.74   16.08
 -16   1  15   53.78    2.33
  16  -1 -15   52.00    2.84
 -16   1  14   54.00    1.94
  16  -1 -14   51.98    2.58
 -16   1  13  334.01    8.75
  16  -1 -13  318.62   13.80
 -16   1  12    2.00    0.77
  16  -1 -12    1.06    0.62
 -16   1  11  386.14   14.70
  16  -1 -11  341.08    8.45
 -16   1  10   85.70    2.72
  16  -1 -10   89.60    4.14
 -16   1   9  120.75    4.47
  16  -1  -9  128.66    3.43
 -16   1   8   87.55    2.69
  16  -1  -8   95.83    2.87
 -16   1   7    8.77    0.70
  16  -1  -7    8.81    0.69
 -16   1   6  106.30    4.01
  16  -1  -6  100.60    2.64
 -16   1   5  164.45    4.37
  16  -1  -5  152.98    4.13
 -16   1   4  130.29    4.67
  16  -1  -4  133.63    3.59
 -16   1   3  121.14    4.83
  16  -1  -3  118.53    3.37
  16  -1  -2   24.91    0.95
 -16   1   1    8.97    0.89
  16  -1  -1    7.08    0.61
 -16   1   0  120.53    5.22
  16  -1   0   92.47    2.58
 -16   1  -1    7.58    0.80
  16  -1   1    8.67    0.68
 -16   1  -2   26.42    1.45
  16  -1   2   24.13    1.02
 -16   1  -3  128.52    3.58
  16  -1   3  131.93    4.80
 -16   1  -4  127.31    3.35
  16  -1   4  130.93    3.45
 -16   1  -5  150.84    4.11
  16  -1   5  159.40    5.93
 -16   1  -6  100.98    2.69
  16  -1   6  100.93    4.02
 -16   1  -7    8.80    0.66
  16  -1   7    8.14    0.85
 -16   1  -8   95.84    4.05
  16  -1   8   93.83    2.89
 -16   1  -9  129.91    3.80
  16  -1   9  124.68    3.66
 -16   1 -10   86.89    2.82
  16  -1  10   92.09    4.20
 -16   1 -11  329.51    8.03
  16  -1  11  333.46   11.04
 -16   1 -12    0.60    0.50
  16  -1  12    1.05    0.82
 -16   1 -13  291.65    7.17
  16  -1  13  300.72    7.74
 -16   1 -14   49.64    1.74
  16  -1  14   53.69    1.96
 -16   1 -15   46.45    1.68
  16  -1  15   44.70    1.75
 -16   1 -16  605.63   14.47
  16  -1  16  631.22   20.52
 -16   1 -17   14.16    0.96
 -16   1 -18  120.21    5.51
 -16   1 -19   70.89    2.57
 -16   1 -20  114.30    3.64
  16  -1  20  115.42    6.34
 -16   1 -21  604.41   23.14
 -16   1 -22   86.80    2.82
  16  -1  22   82.20    5.55
 -16   1 -23    0.51    0.89
 -16   1 -24   22.14    1.80
  16  -1  24   23.44    1.87
 -16   1 -25  164.11    5.30
  16  -1  25  175.49    7.01
 -16   1 -26  154.34    4.76
  16  -1  26  156.22    6.77
 -16   1 -31   50.31    3.93
  16  -1  31   46.98    3.60
 -16   1 -32   85.28    3.27
  16  -1  32   85.16    3.79
 -16   1 -33   -0.52    1.72
  16  -1  33    1.16    1.97
 -16   1 -34   84.60    3.25
  16  -1  34   82.24    3.93
 -16   1 -35   15.08    1.90
  16  -1  35   15.39    2.61
 -16   1 -36    3.44    1.78
  16  -1  36    1.43    2.06
 -15   1  37   -0.32    2.52
  15  -1 -37    1.37    2.08
 -15   1  36    1.17    1.65
  15  -1 -36    1.50    1.93
 -15   1  35   30.36    2.06
 -15   1  34   49.81    2.59
  15  -1 -34   45.07    3.51
 -15   1  33   59.35    3.02
  15  -1 -33   61.96    3.38
 -15   1  32    8.16    1.33
 -15   1  31    4.94    1.25
 -15   1  30   15.53    1.51
  15  -1 -30   14.98    1.89
 -15   1  29    7.66    1.33
  15  -1 -29    9.92    1.21
 -15   1  28   28.61    1.63
  15  -1 -28   28.31    2.15
 -15   1  27   12.76    1.74
  15  -1 -27   11.88    1.36
 -15   1  26   88.08    3.81
  15  -1 -26   88.81    3.41
 -15   1  25    2.17    0.91
  15  -1 -25    3.06    1.21
 -15   1  24    0.96    0.96
  15  -1 -24    0.82    0.85
 -15   1  23    4.59    1.02
  15  -1 -23    3.09    1.68
 -15   1  22   15.50    1.28
  15  -1 -22   14.71    1.12
 -15   1  21   12.38    1.03
  15  -1 -21   12.76    1.36
 -15   1  20   48.68    1.93
  15  -1 -20   44.01    2.48
 -15   1  19   19.15    1.18
  15  -1 -19   19.46    1.60
 -15   1  18   45.67    2.60
  15  -1 -18   46.24    2.49
 -15   1  17  598.99   22.74
  15  -1 -17  507.90   19.51
 -15   1  16    0.49    0.91
  15  -1 -16    0.26    0.86
 -15   1  15   85.81    3.48
  15  -1 -15   83.71    3.85
 -15   1  14    2.61    0.87
  15  -1 -14    3.14    0.93
 -15   1  13   29.34    1.28
  15  -1 -13   32.72    1.32
 -15   1  12  275.05   12.18
  15  -1 -12  271.90   10.39
 -15   1  11  246.74    6.83
  15  -1 -11  226.04    8.14
 -15   1  10    3.12    0.62
  15  -1 -10    1.63    0.58
 -15   1   9   25.72    1.51
  15  -1  -9   28.94    1.73
 -15   1   8   75.64    2.42
  15  -1  -8   73.16    2.13
 -15   1   7   18.88    1.20
  15  -1  -7   19.07    0.86
 -15   1   6  546.26   12.80
  15  -1  -6  554.12   13.19
 -15   1   5   -0.70    0.66
  15  -1  -5    0.31    0.46
 -15   1   4    9.01    1.07
  15  -1  -4   10.61    0.71
 -15   1   3  191.37    7.19
  15  -1  -3  192.66    5.21
 -15   1   2   89.99    2.90
  15  -1  -2   85.27    2.49
 -15   1   1  155.35    5.61
  15  -1  -1  152.56    4.08
 -15   1   0   -0.29    0.42
  15  -1   0   -0.62    0.42
 -15   1  -1  154.18    5.57
  15  -1   1  153.09    4.03
 -15   1  -2   81.49    2.35
  15  -1   2   83.48    2.45
 -15   1  -3  190.39    4.86
  15  -1   3  202.77    7.66
 -15   1  -4   10.43    0.69
  15  -1   4   10.68    0.73
 -15   1  -5   -0.40    0.63
  15  -1   5    0.52    0.53
 -15   1  -6  514.93   12.09
  15  -1   6  497.18   12.17
 -15   1  -7   19.26    0.90
  15  -1   7   18.62    1.15
 -15   1  -8   67.23    2.08
  15  -1   8   71.66    2.10
 -15   1  -9   25.95    1.08
  15  -1   9   27.53    1.14
 -15   1 -10    1.31    0.68
  15  -1  10    2.48    0.78
 -15   1 -11  221.67    5.55
  15  -1  11  244.91    6.26
 -15   1 -12  282.53    7.32
  15  -1  12  277.88    9.98
 -15   1 -13   26.23    1.16
  15  -1  13   29.38    1.80
 -15   1 -14    2.13    0.65
  15  -1  14    1.39    1.18
 -15   1 -15   79.02    2.40
  15  -1  15   82.16    3.39
 -15   1 -16    0.77    0.66
  15  -1  16   -0.68    0.75
 -15   1 -17  472.07   11.78
  15  -1  17  509.64   19.04
 -15   1 -18   46.76    1.84
  15  -1  18   46.49    2.77
 -15   1 -19   15.93    1.03
  15  -1  19   11.57    1.27
 -15   1 -20   50.06    1.93
  15  -1  20   51.10    2.17
 -15   1 -21   13.08    1.00
  15  -1  21   12.50    1.58
 -15   1 -22   16.47    1.15
  15  -1  22   16.33    1.64
 -15   1 -23    3.40    0.97
  15  -1  23    5.86    1.81
 -15   1 -24    0.76    1.05
  15  -1  25    1.49    1.93
 -15   1 -29    8.74    1.70
  15  -1  29    8.09    1.20
 -15   1 -30   16.87    1.34
  15  -1  30   13.56    1.99
 -15   1 -31    3.99    1.40
  15  -1  31    6.49    1.53
 -15   1 -32    8.34    1.26
  15  -1  32    7.45    1.38
 -15   1 -33   56.07    2.62
  15  -1  33   56.55    2.54
 -15   1 -34   40.90    2.15
  15  -1  34   38.17    2.42
 -15   1 -35   24.35    1.70
  15  -1  35   29.07    1.95
 -15   1 -36    1.41    1.62
  15  -1  36    1.58    1.85
 -14   1  37   13.78    2.24
  14  -1 -37   18.31    2.98
 -14   1  36    3.17    1.82
  14  -1 -36    2.26    1.59
 -14   1  35    9.45    1.65
  14  -1 -35   10.94    1.63
 -14   1  34   57.24    3.13
  14  -1 -34   64.63    4.53
 -14   1  33   16.06    1.56
  14  -1 -33   13.47    2.12
 -14   1  32  183.63    5.96
  14  -1 -32  173.37    5.89
 -14   1  31   25.77    1.87
  14  -1 -31   25.04    1.82
 -14   1  30   49.74    2.56
  14  -1 -30   51.70    2.82
 -14   1  29   24.01    1.68
  14  -1 -29   23.89    1.63
 -14   1  28    0.91    1.01
  14  -1 -28    0.87    1.17
 -14   1  27  248.73    8.30
  14  -1 -27  239.55    7.39
 -14   1  26  191.27    6.27
  14  -1 -26  168.12    5.38
 -14   1  25    4.16    0.94
  14  -1 -25    4.38    1.22
 -14   1  24   22.89    1.33
  14  -1 -24   24.88    2.69
 -14   1  23  257.94    7.22
  14  -1 -23  272.57   10.79
 -14   1  22   90.58    3.25
  14  -1 -22   83.93    4.66
 -14   1  21  119.79    4.65
  14  -1 -21  115.22    6.53
 -14   1  20   45.58    1.91
  14  -1 -20   43.83    1.79
 -14   1  19   27.60    1.46
  14  -1 -19   28.80    1.44
 -14   1  18  233.47    6.91
  14  -1 -18  229.08    9.55
 -14   1  17   57.20    2.40
  14  -1 -17   58.37    2.76
 -14   1  16  789.59   19.58
  14  -1 -16  797.72   19.80
 -14   1  15  169.66    5.96
  14  -1 -15  166.26    7.19
 -14   1  14  125.33    3.53
  14  -1 -14  118.45    5.20
 -14   1  13   45.43    1.57
  14  -1 -13   43.49    2.39
 -14   1  12  817.17   27.07
  14  -1 -12  788.17   30.88
 -14   1  11 1547.94   50.44
  14  -1 -11 1510.60   49.22
 -14   1  10  186.86    6.59
  14  -1 -10  193.40    5.18
 -14   1   9  397.78    9.49
  14  -1  -9  400.33   10.08
 -14   1   8   78.86    2.52
  14  -1  -8   76.31    2.33
 -14   1   7  349.33    8.85
  14  -1  -7  332.07    8.47
 -14   1   6  213.47    7.91
  14  -1  -6  214.27    5.41
 -14   1   5  953.70   30.89
  14  -1  -5  846.16   20.49
 -14   1   4   14.60    0.82
  14  -1  -4   14.85    0.75
 -14   1   3   20.22    0.90
  14  -1  -3   19.13    0.98
 -14   1   2    1.11    0.80
  14  -1  -2    1.40    0.50
 -14   1   1  257.85    9.05
  14  -1  -1  251.27    6.36
 -14   1   0 2212.61   69.42
  14  -1   0 1837.05   41.62
 -14   1  -1  259.97    8.92
  14  -1   1  254.17    6.52
 -14   1  -2    1.25    0.57
  14  -1   2    1.45    0.85
 -14   1  -3   19.30    0.86
  14  -1   3   19.39    0.93
 -14   1  -4   13.74    0.77
  14  -1   4   14.85    1.08
 -14   1  -5  827.10   27.51
  14  -1   5  788.46   18.56
 -14   1  -6  213.28    5.23
  14  -1   6  214.42    5.45
 -14   1  -7  331.99    8.28
  14  -1   7  315.40    7.66
 -14   1  -8   74.74    2.11
  14  -1   8   75.01    2.94
 -14   1  -9  365.58    8.68
  14  -1   9  377.32   13.00
 -14   1 -10  182.08    5.14
  14  -1  10  186.82    6.71
 -14   1 -11 1480.19   34.12
  14  -1  11 1529.96   49.17
 -14   1 -12  777.79   18.09
  14  -1  12  847.54   28.58
 -14   1 -13   38.91    1.42
 -14   1 -14  109.75    3.17
 -14   1 -15  153.67    4.29
 -14   1 -16  736.69   18.17
  14  -1  16  750.02   25.11
 -14   1 -17   55.24    1.84
  14  -1  17   59.95    2.62
 -14   1 -18  220.37    5.85
 -14   1 -19   26.08    1.32
  14  -1  19   28.29    1.90
 -14   1 -20   41.83    1.79
 -14   1 -21  120.31    3.89
  14  -1  23  281.81   11.64
 -14   1 -26  171.21    9.33
  14  -1  26  174.94    7.60
 -14   1 -27  232.74    6.23
  14  -1  27  226.40    6.05
 -14   1 -28    0.59    0.94
  14  -1  28    1.27    1.01
 -14   1 -29   23.98    1.43
  14  -1  29   24.05    1.40
 -14   1 -30   50.77    2.45
  14  -1  30   48.18    2.35
 -14   1 -31   24.37    1.59
  14  -1  31   24.65    1.77
 -14   1 -32  130.10    5.60
  14  -1  32  185.48    5.88
 -14   1 -33    3.95    1.31
  14  -1  33   16.57    1.74
  14  -1  34   55.61    2.70
 -14   1 -35    3.31    1.66
  14  -1  35   10.99    1.52
 -14   1 -36    1.09    1.80
  14  -1  36    4.00    3.77
 -14   1 -37    8.02    1.60
  14  -1  37    9.90    1.43
 -13   1  37   25.93    2.31
  13  -1 -37   24.61    3.25
 -13   1  36   -0.48    2.22
 -13   1  35   17.18    2.00
  13  -1 -35   16.52    1.78
 -13   1  34   53.88    4.02
  13  -1 -34   66.24    4.67
 -13   1  33   65.93    2.98
  13  -1 -33   63.91    6.17
 -13   1  32   58.34    2.78
  13  -1 -32   64.13    3.76
 -13   1  31    2.77    1.24
  13  -1 -31    1.88    1.86
 -13   1  30   45.87    2.18
  13  -1 -30   48.02    2.76
 -13   1  29  106.99    3.88
 -13   1  28   13.80    1.25
 -13   1  27    9.47    1.10
  13  -1 -27    8.88    1.29
 -13   1  26  114.18    4.10
  13  -1 -26  116.84    4.35
 -13   1  25  309.02    9.84
  13  -1 -25  309.65   16.40
 -13   1  24    8.69    0.89
  13  -1 -24    7.57    0.91
 -13   1  23   50.81    1.91
  13  -1 -23   50.15    2.13
 -13   1  22  150.07    4.77
  13  -1 -22  156.91    7.66
 -13   1  21  281.88    7.88
  13  -1 -21  289.85    7.74
 -13   1  20    3.57    0.67
  13  -1 -20    3.47    1.10
 -13   1  19  205.02    5.37
  13  -1 -19  190.43    8.55
 -13   1  18   40.33    2.24
  13  -1 -18   40.20    2.25
  13  -1 -17  759.71   31.28
 -13   1  16   17.34    0.99
  13  -1 -16   17.61    1.34
 -13   1  15   63.52    3.25
  13  -1 -15   62.83    2.99
 -13   1  14  596.74   19.89
  13  -1 -14  627.35   15.49
 -13   1  13  288.75    7.23
  13  -1 -13  288.67   10.45
 -13   1  12    5.82    0.93
  13  -1 -12    8.41    1.01
 -13   1  11    8.11    0.90
  13  -1 -11    9.23    0.91
 -13   1  10  579.66   14.59
  13  -1 -10  570.68   13.46
 -13   1   9 1303.25   40.53
  13  -1  -9 1306.88   44.43
 -13   1   8  182.52    6.81
  13  -1  -8  189.39    4.88
 -13   1   7  670.94   22.14
  13  -1  -7  736.27   17.40
 -13   1   6  338.88   10.89
  13  -1  -6  329.98   11.00
 -13   1   5  294.94   10.34
  13  -1  -5  303.31    7.48
 -13   1   4  128.85    4.47
  13  -1  -4  126.34    3.48
 -13   1   3   21.86    1.27
  13  -1  -3   21.63    0.83
  13  -1  -2   42.78    1.41
 -13   1   1    9.27    0.79
  13  -1  -1    9.29    0.60
 -13   1   0   -0.44    0.55
  13  -1   0   -0.25    0.57
 -13   1  -1    9.34    0.79
  13  -1   1    9.54    0.86
 -13   1  -2   41.78    1.73
  13  -1   2   42.07    1.33
 -13   1  -3   21.81    0.87
  13  -1   3   21.09    1.39
 -13   1  -4  122.35    3.15
  13  -1   4  129.10    3.33
 -13   1  -5  301.01    7.09
  13  -1   5  292.51    9.98
 -13   1  -6  331.24    7.98
  13  -1   6  336.03   11.37
 -13   1  -7  690.84   16.71
  13  -1   7  677.19   21.55
 -13   1  -8  164.03    4.13
  13  -1   8  169.55    6.06
 -13   1  -9 1221.43   27.48
  13  -1   9 1198.85   38.21
 -13   1 -10  566.92   13.43
  13  -1  10  576.55   18.74
 -13   1 -11    9.21    0.70
 -13   1 -12    6.25    0.68
 -13   1 -13  282.56    7.30
 -13   1 -14  581.31   13.87
  13  -1  14  596.32   19.43
 -13   1 -15   58.44    1.84
 -13   1 -16   14.08    0.92
 -13   1 -17  697.40   16.52
 -13   1 -18   40.92    1.70
  13  -1  20    3.76    1.47
  13  -1  22  137.12    4.05
  13  -1  23   48.00    2.26
 -13   1 -24    7.10    1.01
  13  -1  24    8.10    1.02
 -13   1 -25  300.84    7.88
  13  -1  25  295.75    8.45
 -13   1 -26  116.93    5.34
  13  -1  26  113.30    6.29
 -13   1 -27    9.19    1.00
  13  -1  27    9.16    1.39
 -13   1 -28   10.86    1.17
  13  -1  28   12.75    1.66
  13  -1  29  100.11    3.15
  13  -1  30   46.74    2.32
 -13   1 -31    1.00    0.93
  13  -1  31    2.12    1.16
  13  -1  32   61.34    2.61
  13  -1  33   58.10    4.14
 -13   1 -34   44.38    2.66
  13  -1  34   50.45    2.71
 -13   1 -35   12.77    1.47
  13  -1  35   16.21    2.24
 -13   1 -36    0.33    1.40
  13  -1  36    1.08    1.71
 -13   1 -37   18.82    1.70
  13  -1  37   21.06    2.11
 -12   1  38   -0.42    1.65
 -12   1  37    2.36    2.16
  12  -1 -37   -0.15    1.93
 -12   1  36   74.14    3.36
  12  -1 -36   70.51    4.03
 -12   1  35   26.73    2.29
  12  -1 -35   25.14    2.38
 -12   1  34    0.98    1.46
 -12   1  33    1.81    1.77
  12  -1 -33    0.80    1.53
 -12   1  32    1.54    1.17
  12  -1 -32    0.44    1.16
 -12   1  31   31.61    2.03
  12  -1 -31   30.56    2.16
 -12   1  30    1.69    1.25
  12  -1 -30   -0.23    1.62
 -12   1  29   48.04    2.48
  12  -1 -29   50.75    3.07
 -12   1  28  118.48    4.70
  12  -1 -28  121.18    5.99
 -12   1  27    4.63    0.99
  12  -1 -27    3.86    1.24
 -12   1  26  319.11    9.64
  12  -1 -26  323.04   10.67
 -12   1  25    1.13    0.90
  12  -1 -25    1.18    0.92
 -12   1  24  402.94   11.56
  12  -1 -24  384.55   14.20
 -12   1  23   10.31    0.95
  12  -1 -23    9.36    1.30
 -12   1  22    0.96    0.83
  12  -1 -22    0.09    0.78
 -12   1  21   88.97    2.99
  12  -1 -21   86.88    2.92
 -12   1  20  150.53    5.23
  12  -1 -20  152.11    4.47
 -12   1  19   10.75    0.99
  12  -1 -19   10.70    1.03
 -12   1  18  222.05    5.89
  12  -1 -18  216.82    9.17
 -12   1  17   16.28    0.90
  12  -1 -17   16.13    1.44
 -12   1  16   18.56    1.02
  12  -1 -16   19.19    1.32
 -12   1  15  369.60    9.90
  12  -1 -15  368.59   10.32
 -12   1  14  256.18    6.69
  12  -1 -14  287.19   11.17
 -12   1  13  173.13    6.79
  12  -1 -13  186.51    5.70
 -12   1  12  212.57    5.44
  12  -1 -12  251.55   10.29
 -12   1  11   19.52    0.92
  12  -1 -11   21.69    1.71
 -12   1  10  966.82   33.04
  12  -1 -10  953.37   22.55
 -12   1   9  211.42    7.46
  12  -1  -9  205.80    8.05
 -12   1   8 2055.26   63.73
  12  -1  -8 1879.21   62.65
 -12   1   7    6.60    0.78
  12  -1  -7    6.68    0.59
 -12   1   6  618.11   20.00
  12  -1  -6  594.92   20.21
 -12   1   5   82.57    2.94
  12  -1  -5   82.73    2.38
 -12   1   4  183.37    7.09
  12  -1  -4  177.31    4.54
 -12   1   3  247.57    5.98
  12  -1  -3  244.73    6.08
 -12   1   2  670.93   21.28
  12  -1  -2  724.31   17.09
 -12   1   1  149.02    3.92
  12  -1  -1  140.18    3.74
 -12   1   0  221.93    5.45
  12  -1   0  217.53    5.44
 -12   1  -1  141.26    5.08
  12  -1   1  142.02    5.30
 -12   1  -2  686.05   15.92
  12  -1   2  655.09   15.39
 -12   1  -3  239.70    5.87
  12  -1   3  246.11    8.07
 -12   1  -4  175.00    6.24
  12  -1   4  174.06    6.09
 -12   1  -5   84.48    2.33
  12  -1   5   85.12    3.26
 -12   1  -6  651.37   21.76
  12  -1   6  598.17   19.06
 -12   1  -7    4.71    0.46
  12  -1   7    6.04    0.66
 -12   1  -8 1998.88   46.02
 -12   1  -9  210.85    5.40
 -12   1 -10  889.36   20.39
  12  -1  10   -1.38    0.66
 -12   1 -11   19.12    0.98
 -12   1 -12  199.54    5.34
 -12   1 -13  174.56    4.52
 -12   1 -14  250.01    6.39
 -12   1 -15  367.42   13.77
  12  -1  18  207.74    7.40
  12  -1  19   10.14    1.32
  12  -1  20  142.89    4.63
 -12   1 -21   86.30    3.09
  12  -1  21   86.84    4.60
 -12   1 -22    1.07    0.95
  12  -1  22    0.61    0.91
 -12   1 -23   11.22    1.41
  12  -1  23   12.10    1.29
 -12   1 -24  350.11    9.20
  12  -1  24  344.68    9.59
 -12   1 -25    1.34    0.96
  12  -1  25    0.43    1.09
  12  -1  26  322.99    9.37
 -12   1 -27    0.52    0.83
  12  -1  27    3.26    1.08
  12  -1  28  117.58    4.02
  12  -1  29   48.05    2.15
 -12   1 -30   -0.27    0.85
  12  -1  30    1.42    1.05
 -12   1 -31   21.07    1.73
  12  -1  31   29.95    1.75
 -12   1 -32    1.85    1.37
  12  -1  32    1.63    1.55
 -12   1 -33    1.66    1.22
  12  -1  33    1.13    1.35
 -12   1 -34   -0.55    1.06
  12  -1  34    0.45    1.22
 -12   1 -35   28.66    1.85
  12  -1  35   30.76    2.13
 -12   1 -36   62.82    2.67
  12  -1  36   62.42    4.26
 -12   1 -37    0.42    1.59
  12  -1  37   -0.79    1.94
 -12   1 -38   -2.86    2.44
  12  -1  38    1.77    2.74
 -11   1  38    1.25    1.72
  11  -1 -38    2.12    1.93
 -11   1  37    6.86    2.62
 -11   1  36   12.39    2.41
  11  -1 -36   16.47    2.12
 -11   1  35   -1.02    2.23
 -11   1  34   24.54    2.28
  11  -1 -34   26.21    1.61
 -11   1  33   32.92    3.49
 -11   1  32   15.59    2.04
  11  -1 -32   15.22    1.68
 -11   1  31    0.20    1.08
  11  -1 -31    0.32    1.02
 -11   1  30  116.49    5.23
 -11   1  29    5.85    1.28
  11  -1 -29    6.27    1.71
 -11   1  28   29.80    1.66
  11  -1 -28   29.44    1.86
 -11   1  27   10.19    1.26
  11  -1 -27   12.18    1.81
 -11   1  26   48.11    2.45
  11  -1 -26   45.09    3.19
 -11   1  25   81.92    3.66
  11  -1 -25   84.01    3.22
 -11   1  24    9.65    1.17
  11  -1 -24    7.65    1.02
 -11   1  23  143.23    5.43
  11  -1 -23  141.11    6.98
 -11   1  22   77.17    3.15
 -11   1  21    0.50    0.74
  11  -1 -21   -0.50    0.73
 -11   1  20   30.99    1.27
  11  -1 -20   28.43    2.54
 -11   1  19  713.77   17.85
  11  -1 -19  728.21   26.91
 -11   1  18   77.47    2.64
  11  -1 -18   78.62    3.01
 -11   1  17    3.17    0.69
  11  -1 -17    2.58    0.67
 -11   1  16   98.20    3.01
  11  -1 -16  101.94    3.19
 -11   1  15   17.08    1.04
  11  -1 -15   17.06    1.06
 -11   1  14  615.64   14.24
  11  -1 -14  593.46   20.92
 -11   1  13    0.88    1.02
  11  -1 -13   -0.26    0.55
 -11   1  12   18.87    0.93
  11  -1 -12   19.88    1.38
 -11   1  11   58.78    2.57
  11  -1 -11   61.66    2.92
 -11   1  10   93.99    2.85
  11  -1 -10   87.96    2.89
 -11   1   9  222.97    5.81
  11  -1  -9  222.81    8.19
 -11   1   8  253.61    9.22
  11  -1  -8  247.69    9.43
 -11   1   7  148.50    5.14
  11  -1  -7  147.46    4.06
 -11   1   6  606.64   14.92
  11  -1  -6  549.42   13.18
 -11   1   5  464.16   15.20
  11  -1  -5  467.20   11.01
 -11   1   4  632.32   15.00
  11  -1  -4  641.57   15.37
 -11   1   3 1110.36   25.54
  11  -1  -3 1090.91   24.68
  11  -1  -2  121.95    3.36
  11  -1  -1   96.09    2.45
 -11   1   0   -0.32    0.43
  11  -1   0    0.13    0.40
 -11   1  -1   96.05    2.44
  11  -1   1   96.95    3.53
 -11   1  -2  123.54    3.06
  11  -1   2  121.10    4.58
 -11   1  -3 1029.11   23.52
  11  -1   3 1002.09   31.17
 -11   1  -4  601.59   13.70
  11  -1   4  583.61   19.03
 -11   1  -5  451.57   10.70
  11  -1   5  447.42   14.39
 -11   1  -6  578.06   13.13
  11  -1   6  580.47   18.33
 -11   1  -7  150.37    3.89
 -11   1  -8  236.44    5.95
 -11   1  -9  213.76    5.51
 -11   1 -10   87.30    2.48
 -11   1 -11   57.03    1.83
 -11   1 -12   19.31    0.89
  11  -1  15   14.67    1.17
  11  -1  16  101.42    4.75
  11  -1  17    2.88    1.10
  11  -1  18   67.15    3.50
  11  -1  19  681.25   24.41
 -11   1 -20   31.75    1.44
  11  -1  20   29.24    1.44
 -11   1 -21    0.25    0.69
  11  -1  21    0.76    0.73
  11  -1  22   76.36    3.68
  11  -1  23  135.55    4.42
  11  -1  24    8.84    1.00
  11  -1  25   80.37    3.11
  11  -1  26   43.24    2.00
  11  -1  27    9.84    1.06
  11  -1  28   26.36    1.77
 -11   1 -29    4.21    0.92
  11  -1  29    3.17    1.13
 -11   1 -30  104.91    4.05
  11  -1  30  107.37    3.67
 -11   1 -31   -0.10    1.24
  11  -1  31   -0.80    1.44
 -11   1 -32   15.56    1.31
  11  -1  32   15.91    1.40
 -11   1 -33   33.41    1.68
  11  -1  33   30.60    2.09
 -11   1 -34   26.20    1.70
  11  -1  34   25.57    1.92
 -11   1 -35    1.91    1.55
  11  -1  35   -1.18    1.84
 -11   1 -36   12.80    1.53
  11  -1  36   12.27    1.60
 -11   1 -37    6.15    1.44
  11  -1  37    5.67    1.70
 -11   1 -38    0.84    1.78
  11  -1  38   -0.50    1.97
 -10   1  38    6.75    2.07
  10  -1 -38    5.81    1.73
 -10   1  37   12.45    1.94
  10  -1 -37   12.14    2.15
 -10   1  36    9.34    2.78
 -10   1  35   25.42    2.53
  10  -1 -35   29.26    2.13
 -10   1  34    0.84    1.81
 -10   1  33    3.04    1.22
  10  -1 -33    1.61    1.39
 -10   1  32   19.44    1.77
  10  -1 -32   28.76    2.71
 -10   1  31   87.19    3.79
  10  -1 -31   86.19    3.70
 -10   1  30   43.66    2.06
  10  -1 -30   39.79    3.65
 -10   1  29    8.82    1.21
  10  -1 -29    9.82    1.39
 -10   1  28  197.64    6.15
  10  -1 -28  196.32    6.01
 -10   1  27   23.58    1.33
  10  -1 -27   23.66    1.24
 -10   1  26   20.97    1.36
  10  -1 -26   18.70    1.32
 -10   1  25    8.65    0.99
  10  -1 -25    7.63    1.36
 -10   1  24  168.05    5.10
  10  -1 -24  152.38    7.86
 -10   1  23   59.95    2.61
  10  -1 -23   60.06    2.48
 -10   1  22   27.66    1.51
  10  -1 -22   26.82    2.09
 -10   1  21   28.69    1.44
 -10   1  20   23.66    1.70
  10  -1 -20   23.07    1.23
 -10   1  19    1.83    0.65
  10  -1 -19    3.13    0.92
 -10   1  18   94.46    3.22
  10  -1 -18   87.42    5.10
 -10   1  17  182.37    5.01
  10  -1 -17  173.45    5.74
 -10   1  16  853.21   21.76
  10  -1 -16  816.16   20.80
 -10   1  15   28.16    1.32
  10  -1 -15   28.44    1.43
 -10   1  14    0.66    0.50
  10  -1 -14    3.55    0.75
 -10   1  13  116.28    3.22
  10  -1 -13  112.57    3.91
 -10   1  12   28.83    1.21
  10  -1 -12   28.73    1.67
 -10   1  11  136.81    3.73
  10  -1 -11  133.32    5.42
 -10   1  10  466.38   15.68
  10  -1 -10  464.16   11.16
 -10   1   9  566.03   13.15
  10  -1  -9  575.89   20.90
 -10   1   8 2507.37   79.02
  10  -1  -8 2504.11   81.84
 -10   1   7  411.85   13.27
  10  -1  -7  425.61   14.21
 -10   1   6  357.70   12.25
  10  -1  -6  370.09    8.80
 -10   1   5  232.26    5.75
  10  -1  -5  212.22    7.81
 -10   1   4    1.19    0.41
  10  -1  -4    1.52    0.39
 -10   1   3  358.15   11.63
  10  -1  -3  370.02   12.58
 -10   1   2 2223.11   68.74
  10  -1  -2 2260.38   50.07
 -10   1   1   97.38    2.61
  10  -1  -1  115.53    4.75
 -10   1   0  871.40   19.92
  10  -1   0  785.64   25.45
 -10   1  -1   98.62    2.70
  10  -1   1   99.79    3.53
 -10   1  -2 2291.15   73.28
  10  -1   2 2337.06   72.85
 -10   1  -3  341.58    7.92
  10  -1   3  347.21   11.87
 -10   1  -4    1.52    0.40
  10  -1   4    1.47    0.52
 -10   1  -5  228.40    5.67
  10  -1   5  224.36    7.58
 -10   1  -6  390.41    9.61
  10  -1   6   -1.52    0.74
 -10   1  -7  401.04    9.24
 -10   1  -9  540.93   13.20
 -10   1 -10  425.63   14.04
  10  -1  13  112.17    4.00
  10  -1  14    1.14    0.64
  10  -1  15   24.19    1.16
 -10   1 -16  808.51   28.04
  10  -1  16  796.55   18.94
 -10   1 -17  172.06    6.89
  10  -1  17  165.78    4.39
 -10   1 -18   86.70    3.93
  10  -1  18   86.56    3.05
 -10   1 -19    0.16    0.66
  10  -1  19    2.58    0.68
  10  -1  20   19.43    1.06
  10  -1  21   24.52    1.75
  10  -1  22   22.30    1.18
  10  -1  23   58.45    2.31
  10  -1  24  165.24    5.28
 -10   1 -25    6.15    1.09
  10  -1  25    6.91    1.10
 -10   1 -26   18.74    1.08
  10  -1  26   19.25    1.20
 -10   1 -27   24.33    1.51
  10  -1  27   24.26    1.51
 -10   1 -28  183.32    6.57
  10  -1  28  182.42    6.04
 -10   1 -29    8.42    1.21
  10  -1  29    8.14    1.77
 -10   1 -30   45.50    2.30
  10  -1  30   42.92    2.50
 -10   1 -31   82.31    3.40
  10  -1  31   83.71    3.21
 -10   1 -32   22.83    1.33
  10  -1  32   23.54    1.59
 -10   1 -33    3.12    1.16
  10  -1  33    2.64    1.35
 -10   1 -34    0.30    1.54
  10  -1  34   -0.09    1.68
 -10   1 -35   25.13    1.71
  10  -1  35   24.70    1.74
 -10   1 -36    2.91    1.20
  10  -1  36    2.91    1.44
 -10   1 -37   12.03    1.91
  10  -1  37   10.74    2.13
 -10   1 -38    5.15    1.63
  10  -1  38    6.90    1.95
  -9   1  38   56.17    4.20
   9  -1 -38   48.12    2.54
  -9   1  37    2.23    1.62
   9  -1 -37    1.68    1.38
  -9   1  36   13.92    1.71
   9  -1 -36   14.46    1.97
  -9   1  35  153.71    9.80
  -9   1  34   22.52    2.22
   9  -1 -34   24.23    1.99
  -9   1  33   78.75    3.17
   9  -1 -33   79.46    3.15
  -9   1  32  131.24    5.14
   9  -1 -32  126.08    6.96
  -9   1  31    4.59    1.16
   9  -1 -31    4.47    1.13
  -9   1  30  183.33    6.11
   9  -1 -30  190.41    7.07
  -9   1  29  173.31    5.75
   9  -1 -29  161.53   10.47
  -9   1  28   31.44    1.84
   9  -1 -28   33.53    1.64
  -9   1  27    1.09    1.30
  -9   1  26   12.17    1.52
  -9   1  25   24.65    1.43
   9  -1 -25   22.41    2.19
  -9   1  24   52.48    2.14
   9  -1 -24   50.27    2.24
  -9   1  23   23.72    1.37
   9  -1 -23   25.18    1.49
  -9   1  22    0.84    0.68
   9  -1 -22    0.88    0.89
  -9   1  21  140.63    4.99
   9  -1 -21  135.44    5.28
  -9   1  20  362.24    9.71
   9  -1 -20  352.92   11.23
  -9   1  19   11.20    0.97
   9  -1 -19   11.45    0.91
  -9   1  18   81.49    2.49
   9  -1 -18   79.11    2.76
  -9   1  17   57.51    1.91
   9  -1 -17   59.61    3.39
  -9   1  16  135.12    4.16
   9  -1 -16  129.03    3.94
  -9   1  15  240.36    6.64
   9  -1 -15  225.46    6.36
  -9   1  14  265.75   10.11
   9  -1 -14  286.50   11.84
  -9   1  13  446.75   11.74
   9  -1 -13  459.33   16.57
  -9   1  12   61.37    1.80
   9  -1 -12   63.37    4.13
  -9   1  11    0.99    0.48
   9  -1 -11    0.68    0.56
  -9   1  10   51.35    1.71
   9  -1 -10   47.02    2.32
  -9   1   9    5.62    0.69
   9  -1  -9    6.01    0.55
  -9   1   8  131.93    4.67
   9  -1  -8  136.48    5.10
  -9   1   7    1.79    0.44
   9  -1  -7    2.51    0.45
  -9   1   6   85.28    2.29
   9  -1  -6   86.18    3.35
  -9   1   5  828.38   19.91
   9  -1  -5  761.70   24.53
  -9   1   4   24.87    1.25
   9  -1  -4   22.83    1.21
  -9   1   3   -0.16    0.63
   9  -1  -3   -0.48    0.58
  -9   1   2  181.55    6.21
   9  -1  -2  173.71    5.94
  -9   1   1   77.91    1.96
   9  -1  -1   81.09    2.78
  -9   1   0    0.54    0.43
   9  -1   0    0.06    0.38
  -9   1  -1   79.46    2.12
   9  -1   1   83.04    3.37
  -9   1  -2  178.90    6.21
  -9   1  -3    0.11    0.34
  -9   1  -4   24.43    0.88
  -9   1  -6   84.38    2.37
  -9   1  -7    1.33    0.51
   9  -1  10   50.82    2.44
   9  -1  11    1.90    0.53
   9  -1  12   59.23    1.77
   9  -1  13  441.14   10.47
  -9   1 -14  252.13    9.17
   9  -1  14  253.80    6.59
   9  -1  15  216.19    5.49
   9  -1  16  119.37    3.40
   9  -1  17   54.58    2.62
   9  -1  18   71.71    2.42
   9  -1  19   10.45    0.80
   9  -1  20  342.95    8.94
   9  -1  21  123.51    3.56
  -9   1 -22    1.00    0.87
   9  -1  22   -0.26    1.15
  -9   1 -23   23.74    1.34
   9  -1  23   28.43    2.16
  -9   1 -24   51.71    2.31
   9  -1  24   52.62    1.99
  -9   1 -25   24.79    1.46
   9  -1  25   27.09    1.89
  -9   1 -26   13.58    1.12
   9  -1  26   14.01    1.39
  -9   1 -27    0.47    0.72
   9  -1  27    0.41    0.78
  -9   1 -28   33.32    1.88
   9  -1  28   31.63    1.78
  -9   1 -29  179.17    6.27
   9  -1  29  179.34    8.22
  -9   1 -30  178.52    5.63
   9  -1  30  176.72    5.46
  -9   1 -31    6.02    0.94
   9  -1  31    4.43    1.45
  -9   1 -32  138.16    4.41
   9  -1  32  137.99    4.40
  -9   1 -33   70.33    2.88
   9  -1  33   79.60    3.93
  -9   1 -34   22.65    1.65
   9  -1  34   22.64    1.61
  -9   1 -35  144.14    4.78
   9  -1  35  147.94    5.84
  -9   1 -36   15.60    1.89
   9  -1  36   15.19    1.95
  -9   1 -37    0.79    1.44
   9  -1  37   -0.35    1.73
  -9   1 -38   46.16    2.73
   9  -1  38   52.26    3.29
  -8   1  39    1.17    1.87
   8  -1 -39    2.28    2.94
  -8   1  38   -0.11    1.80
   8  -1 -38   -0.49    1.94
  -8   1  37   -1.48    2.13
  -8   1  36    7.47    1.68
   8  -1 -36    7.15    1.40
  -8   1  35    9.92    1.40
   8  -1 -35    7.57    1.21
  -8   1  34  100.25    3.83
   8  -1 -34   99.72    3.52
  -8   1  33   61.36    3.69
  -8   1  32  190.48    6.13
   8  -1 -32  203.21    6.63
  -8   1  31  106.47    4.14
   8  -1 -31  106.01    3.56
  -8   1  30    2.12    1.02
   8  -1 -30    1.45    0.99
  -8   1  29   50.66    2.61
   8  -1 -29   47.72    2.08
  -8   1  28  379.11   10.54
   8  -1 -28  394.56   11.71
  -8   1  27  278.70    8.97
  -8   1  26   10.14    1.15
   8  -1 -26    8.78    1.00
  -8   1  25   17.68    1.63
   8  -1 -25   16.52    1.34
  -8   1  24  184.02    6.98
   8  -1 -24  180.02    6.21
  -8   1  23  123.93    4.60
   8  -1 -23  122.96    5.88
  -8   1  22    6.30    0.81
   8  -1 -22    4.27    1.06
  -8   1  21    0.99    0.76
   8  -1 -21    2.43    0.68
  -8   1  20   36.07    1.52
   8  -1 -20   35.62    2.20
  -8   1  19   71.51    2.28
   8  -1 -19   71.30    2.58
  -8   1  18  282.00    7.22
   8  -1 -18  288.70   11.95
  -8   1  17   31.40    1.28
   8  -1 -17   33.69    2.10
  -8   1  16  591.98   15.21
   8  -1 -16  610.15   15.43
  -8   1  15   42.26    1.48
   8  -1 -15   42.41    1.64
  -8   1  14   72.98    2.28
   8  -1 -14   69.73    2.31
  -8   1  13    2.27    0.93
   8  -1 -13    0.52    0.87
  -8   1  12  557.86   13.57
   8  -1 -12  539.63   18.71
  -8   1  11   62.37    1.86
   8  -1 -11   63.52    2.01
  -8   1  10  959.21   23.18
   8  -1 -10 1041.60   37.26
  -8   1   9 1033.24   23.95
   8  -1  -9  890.63   20.86
  -8   1   8  668.76   15.88
   8  -1  -8  709.85   24.24
  -8   1   7 2526.47   56.06
  -8   1   6  198.74    6.72
  -8   1   5  472.77   10.92
   8  -1  -5  434.76   14.09
  -8   1   4  950.66   30.09
   8  -1  -4  911.45   28.91
  -8   1   3   84.10    3.02
   8  -1  -3   86.15    3.09
  -8   1   2 1196.56   26.80
  -8   1   1  126.65    3.44
   8  -1  -1  153.24    5.76
  -8   1   0 2147.22   67.26
  -8   1  -1  133.68    4.87
  -8   1  -3   80.70    3.20
  -8   1  -4  976.83   31.86
   8  -1   8  718.48   24.80
   8  -1   9  916.86   29.53
   8  -1  10  952.65   21.92
  -8   1 -11   59.17    2.51
   8  -1  11   55.25    1.71
   8  -1  12  534.25   12.72
  -8   1 -13   -0.13    0.44
   8  -1  13    1.73    0.41
   8  -1  14   70.17    2.16
   8  -1  15   40.54    1.93
   8  -1  16  576.08   14.37
   8  -1  17   29.99    1.17
  -8   1 -18  280.51    9.67
   8  -1  18  291.60    8.67
  -8   1 -19   67.12    3.40
   8  -1  19   69.01    2.31
  -8   1 -20   32.11    1.66
   8  -1  20   33.42    1.50
  -8   1 -21    2.17    0.64
   8  -1  21    1.90    0.76
  -8   1 -22    6.04    0.83
   8  -1  22    7.33    0.84
  -8   1 -23  129.24    4.01
   8  -1  23  124.22    3.59
  -8   1 -24  182.82    5.56
   8  -1  24  174.58    5.49
  -8   1 -25   15.85    1.10
   8  -1  25   17.31    1.30
  -8   1 -26    8.91    1.11
   8  -1  26    8.68    0.99
  -8   1 -27  265.88    7.63
   8  -1  27  263.62    9.42
  -8   1 -28  389.22   10.37
   8  -1  28  385.66    9.80
  -8   1 -29   49.19    2.27
   8  -1  29   51.54    3.17
  -8   1 -30    1.54    0.92
   8  -1  30    1.50    1.18
  -8   1 -31  106.53    3.35
   8  -1  31   99.90    3.51
  -8   1 -32  193.18    6.06
   8  -1  32  187.68    5.45
  -8   1 -33   61.57    2.92
   8  -1  33   64.39    2.63
  -8   1 -34  100.81    3.40
   8  -1  34   96.00    3.85
  -8   1 -35    6.86    1.73
   8  -1  35    9.24    2.05
  -8   1 -36    6.39    1.51
   8  -1  36    6.55    1.62
  -8   1 -37   -0.23    1.43
   8  -1  37    2.70    2.06
  -8   1 -38    0.76    1.37
   8  -1  38    1.11    1.60
  -8   1 -39    2.28    2.48
   8  -1  39    1.81    2.62
  -7   1  39   12.10    2.81
  -7   1  38  207.72    6.31
   7  -1 -38  208.71    9.85
  -7   1  37   -0.07    1.57
   7  -1 -37   -0.88    2.29
  -7   1  36    3.60    1.63
   7  -1 -36    2.21    2.24
  -7   1  35   27.03    2.10
   7  -1 -35   25.60    2.83
  -7   1  34   12.00    2.08
  -7   1  33   41.01    2.17
   7  -1 -33   44.16    2.07
  -7   1  32   15.96    1.52
   7  -1 -32   16.15    1.51
  -7   1  31   70.97    3.68
  -7   1  30    5.98    2.16
   7  -1 -30    6.95    1.40
  -7   1  29  113.41    3.59
   7  -1 -29  116.41    3.97
  -7   1  28  196.71    8.88
  -7   1  27  105.61    3.49
   7  -1 -27   96.98    3.29
  -7   1  26  619.68   15.82
   7  -1 -26  651.03   22.95
  -7   1  25  747.80   20.64
   7  -1 -25  748.08   25.28
  -7   1  24  212.71    6.25
   7  -1 -24  207.29    8.89
  -7   1  23  171.48    5.32
   7  -1 -23  170.22    9.17
  -7   1  22  281.67    7.93
   7  -1 -22  289.59   12.63
  -7   1  21   11.67    0.96
   7  -1 -21   13.15    1.01
  -7   1  20  837.41   21.21
   7  -1 -20  871.01   22.18
  -7   1  19   84.58    2.77
   7  -1 -19   77.25    4.36
  -7   1  18    2.36    0.58
  -7   1  17   20.93    1.15
   7  -1 -17   18.34    1.19
  -7   1  16   62.25    2.31
   7  -1 -16   61.15    3.27
  -7   1  15  201.56    6.11
   7  -1 -15  205.90    5.98
  -7   1  14   98.25    2.83
   7  -1 -14   98.00    3.24
  -7   1  13 1343.54   30.16
   7  -1 -13 1313.37   43.81
  -7   1  12 1844.29   43.68
   7  -1 -12 1869.84   42.80
  -7   1  11   31.17    1.22
  -7   1  10 2290.86   52.13
   7  -1  -9 4264.35  137.50
  -7   1   8    5.25    0.44
  -7   1   7  199.13    7.44
   7  -1  -7  172.81    6.41
  -7   1   6 2999.42   94.71
   7  -1  -6 3677.12  115.70
  -7   1   5  153.69    3.74
  -7   1   4  746.05   17.28
   7  -1  -4  746.32   24.52
  -7   1   3   86.37    2.39
   7  -1  -3   98.65    3.69
  -7   1   2    9.69    0.68
  -7   1   1  105.16    2.62
  -7   1  -1  104.17    3.93
   7  -1   4  720.46   23.89
   7  -1   5  146.50    5.04
   7  -1   7  173.46    4.37
   7  -1   8    5.21    0.62
   7  -1  10 2106.63   47.43
   7  -1  11   31.55    1.10
  -7   1 -12 1621.77   50.09
   7  -1  12 1674.20   37.09
  -7   1 -13 1306.47   41.62
   7  -1  13 1264.44   28.91
  -7   1 -14   88.84    3.62
   7  -1  14   92.10    2.88
   7  -1  15  224.48    8.83
   7  -1  16   57.19    2.01
   7  -1  17   19.87    1.38
  -7   1 -18    2.76    0.65
   7  -1  18    1.76    0.54
  -7   1 -19   77.52    2.79
   7  -1  19   72.69    2.19
  -7   1 -20  837.85   20.64
   7  -1  20  801.79   20.72
  -7   1 -21   14.41    1.02
   7  -1  21   12.21    0.82
  -7   1 -22  291.77    7.80
   7  -1  22  280.73    7.58
  -7   1 -23  163.57    4.98
   7  -1  23  172.09    4.54
  -7   1 -24  205.04    5.82
   7  -1  24  213.71    6.15
  -7   1 -25  745.94   19.29
   7  -1  25  744.15   20.35
  -7   1 -26  614.22   16.57
   7  -1  26  624.32   15.19
  -7   1 -27   97.61    3.84
   7  -1  27   99.24    3.40
  -7   1 -28  183.53    5.54
   7  -1  28  187.42    6.06
  -7   1 -29  106.80    3.79
   7  -1  29  102.37    3.78
  -7   1 -30    7.67    0.98
   7  -1  30    7.60    1.13
  -7   1 -31   66.06    2.59
   7  -1  31   63.53    2.72
  -7   1 -32   19.07    1.57
   7  -1  32   17.41    1.77
  -7   1 -33   45.26    2.20
   7  -1  33   43.36    2.27
  -7   1 -34    8.03    1.55
   7  -1  34    8.71    1.89
  -7   1 -35   22.80    1.63
   7  -1  35   27.07    1.76
  -7   1 -36    2.83    1.18
   7  -1  36    4.20    1.46
  -7   1 -37    0.31    1.18
   7  -1  37    1.15    1.43
  -7   1 -38  208.33    7.04
   7  -1  38  204.03    6.82
  -7   1 -39    9.91    1.63
   7  -1  39    9.02    1.73
  -6   1  39    2.01    1.73
   6  -1 -39    1.10    1.80
  -6   1  38    1.82    1.57
   6  -1 -38    2.39    1.77
  -6   1  37    2.56    1.81
   6  -1 -37    3.94    1.38
  -6   1  36    7.06    1.50
   6  -1 -36    6.13    1.85
  -6   1  35    0.74    2.83
   6  -1 -35    0.80    2.50
  -6   1  34   -1.26    1.67
  -6   1  33    4.00    1.58
   6  -1 -33    4.78    1.47
  -6   1  32    1.59    1.23
   6  -1 -32    1.61    1.68
  -6   1  31   37.81    2.06
   6  -1 -31   31.85    3.59
  -6   1  30    3.70    2.08
   6  -1 -30    3.05    1.76
  -6   1  29  145.43    4.79
   6  -1 -29  146.21    4.74
  -6   1  28   28.87    1.65
   6  -1 -28   26.15    1.83
  -6   1  27    4.82    1.84
   6  -1 -27    2.65    1.44
  -6   1  26  398.52   10.34
   6  -1 -26  402.14   16.83
  -6   1  25    6.41    1.22
   6  -1 -25    6.16    1.24
  -6   1  24   66.94    2.60
   6  -1 -24   67.73    2.32
  -6   1  23   97.11    3.99
   6  -1 -23   98.33    4.62
  -6   1  22   64.15    3.01
  -6   1  21   35.81    1.71
   6  -1 -21   38.76    2.78
  -6   1  20    4.92    0.82
   6  -1 -20    5.70    1.27
  -6   1  19  128.39    3.79
   6  -1 -19  123.03    4.17
  -6   1  18  211.39    5.54
   6  -1 -18  206.77    5.65
  -6   1  17   86.26    2.84
   6  -1 -17   80.98    2.69
  -6   1  16    0.99    0.60
   6  -1 -16    1.48    0.55
  -6   1  15   92.19    2.62
   6  -1 -15   90.85    3.19
  -6   1  14    1.49    0.64
   6  -1 -14    1.11    0.78
  -6   1  13 1084.15   25.60
   6  -1 -13 1113.84   39.67
  -6   1  12  258.11    6.95
   6  -1 -12  244.43    9.12
  -6   1  11   10.47    0.58
   6  -1 -11   10.37    0.98
  -6   1  10  314.90    7.76
  -6   1   9   88.12    2.43
   6  -1  -9   86.63    3.26
  -6   1   8  313.57   10.79
   6  -1  -8  314.92   11.03
  -6   1   7  906.24   21.17
  -6   1   6   53.84    2.48
  -6   1   5    9.23    0.78
  -6   1   4  363.64    8.89
  -6   1   2  835.44   26.88
   6  -1   4  326.05   10.86
   6  -1   5    8.85    0.48
  -6   1  -6   50.37    2.13
   6  -1   6   51.31    1.42
   6  -1   7  858.36   19.67
  -6   1  -8  296.07    9.86
   6  -1   8  300.64    7.38
  -6   1  -9   83.97    3.05
   6  -1   9   84.83    2.31
  -6   1 -10  301.85   10.30
   6  -1  10  308.08    7.24
  -6   1 -11   10.22    0.87
   6  -1  11    9.80    0.64
  -6   1 -12  230.86    8.73
   6  -1  12  236.08    5.95
  -6   1 -13 1101.50   34.66
   6  -1  13 1087.50   25.70
  -6   1 -14    2.39    0.61
   6  -1  14    1.36    0.44
  -6   1 -15   93.17    2.92
   6  -1  15   92.03    2.78
  -6   1 -16    1.09    0.50
   6  -1  16    0.98    0.53
  -6   1 -17   73.69    2.49
   6  -1  17   74.83    2.41
  -6   1 -18  205.38    5.71
   6  -1  18  210.55    5.73
  -6   1 -19  128.41    3.86
   6  -1  19  141.68    6.38
  -6   1 -20    5.26    0.71
   6  -1  20    4.99    0.72
  -6   1 -21   36.97    1.56
   6  -1  21   38.80    2.42
  -6   1 -22   66.73    2.31
   6  -1  22   64.09    3.52
  -6   1 -23   93.44    3.48
   6  -1  23   92.32    3.38
  -6   1 -24   58.90    2.77
   6  -1  24   67.27    2.48
  -6   1 -25    5.87    0.95
   6  -1  25    7.56    1.47
  -6   1 -26  401.73   11.75
   6  -1  26  396.41   10.56
  -6   1 -27    3.94    0.79
   6  -1  27    4.37    0.87
  -6   1 -28   28.75    1.62
   6  -1  28   31.35    1.94
  -6   1 -29  155.25    4.75
   6  -1  29  149.36    4.57
  -6   1 -30    2.61    0.99
   6  -1  30    3.18    0.97
  -6   1 -31   34.48    2.02
   6  -1  31   37.95    1.98
  -6   1 -32    2.45    0.96
   6  -1  32    0.92    1.15
  -6   1 -33    4.49    1.07
   6  -1  33    3.88    1.20
  -6   1 -34    0.38    1.22
   6  -1  34    0.51    1.16
  -6   1 -35    2.13    1.09
   6  -1  35    2.90    1.23
  -6   1 -36    5.92    1.46
   6  -1  36    6.33    1.74
  -6   1 -37    1.74    1.26
   6  -1  37    3.02    1.50
  -6   1 -38    3.50    1.39
   6  -1  38    2.83    1.48
  -6   1 -39    2.92    1.67
   6  -1  39    0.33    1.94
  -5   1  39    2.58    1.84
   5  -1 -39    3.37    1.89
  -5   1  38   14.45    2.14
   5  -1 -38   11.75    1.71
  -5   1  37    8.98    2.32
   5  -1 -37    7.90    1.32
  -5   1  36   54.45    2.56
   5  -1 -36   56.06    2.66
  -5   1  35    8.06    1.33
   5  -1 -35    7.30    1.15
  -5   1  34    0.25    1.11
   5  -1 -34    0.24    1.12
  -5   1  33   66.22    2.69
   5  -1 -33   68.49    2.83
  -5   1  32   60.01    2.45
   5  -1 -32   61.71    2.34
  -5   1  31  136.32    4.32
   5  -1 -31  135.18    4.20
  -5   1  30  267.04    8.08
   5  -1 -30  274.34    7.88
  -5   1  29    1.57    0.92
   5  -1 -29    0.32    1.15
  -5   1  28   53.75    3.11
   5  -1 -28   60.71    4.16
  -5   1  27    5.80    1.01
   5  -1 -27    7.59    1.64
  -5   1  26   99.59    3.47
   5  -1 -26   98.27    4.12
  -5   1  25  278.40   15.16
  -5   1  24   77.88    2.64
   5  -1 -24   82.39    3.24
  -5   1  23  102.23    3.28
  -5   1  22  529.99   14.08
   5  -1 -22  557.23   13.90
  -5   1  21    0.65    0.61
   5  -1 -21    0.47    0.58
  -5   1  20   27.35    1.17
   5  -1 -20   25.35    1.87
  -5   1  19  241.64    6.36
   5  -1 -19  243.25    9.80
  -5   1  18  279.60    7.85
   5  -1 -18  280.79    7.27
  -5   1  17  186.29    5.21
   5  -1 -17  181.58    6.64
  -5   1  16   11.20    0.90
   5  -1 -16    8.75    1.34
  -5   1  15  328.56    8.20
   5  -1 -15  317.12   11.49
  -5   1  14 1251.06   28.87
  -5   1  13  220.87    6.00
   5  -1 -13  228.06    8.93
  -5   1  12  708.02   17.12
   5  -1 -12  723.76   24.60
  -5   1  11   61.22    1.90
  -5   1  10  729.34   17.21
  -5   1   9  126.17    3.38
  -5   1   8  166.42    4.41
   5  -1  -8   -1.43    0.56
  -5   1   6  233.85    5.85
  -5   1   5   92.12    3.41
   5  -1   0    0.12    0.32
  -5   1  -3    8.05    0.60
   5  -1   3    8.04    0.36
  -5   1  -5   87.84    3.21
   5  -1   5   89.82    2.36
  -5   1  -6  224.16    7.56
   5  -1   6  225.87    5.42
  -5   1  -7 1508.64   46.81
   5  -1   7 1592.69   35.34
  -5   1  -8  160.11    5.64
   5  -1   8  164.67    4.12
  -5   1  -9  120.05    4.34
   5  -1   9  120.96    3.19
  -5   1 -10  674.99   21.04
   5  -1  10  686.64   15.47
  -5   1 -11   61.19    2.30
   5  -1  11   61.07    1.79
  -5   1 -12  711.49   16.59
   5  -1  12  715.76   17.14
  -5   1 -13  207.33    5.36
   5  -1  13  209.04    5.17
  -5   1 -14 1213.11   28.32
   5  -1  14 1262.30   29.97
  -5   1 -15  309.49    7.97
   5  -1  15  315.50    7.91
  -5   1 -16    9.08    0.61
   5  -1  16    9.80    0.69
  -5   1 -17  199.76    5.80
   5  -1  17  185.50    5.29
  -5   1 -18  277.77    7.86
   5  -1  18  256.61    6.46
  -5   1 -19  225.80    6.41
   5  -1  19  227.40    9.05
  -5   1 -20   26.27    1.32
   5  -1  20   25.70    1.29
  -5   1 -21    0.23    0.78
   5  -1  21    0.07    0.65
  -5   1 -22  501.28   13.11
   5  -1  22  494.38   13.60
  -5   1 -23  105.61    3.36
   5  -1  23  105.27    3.48
  -5   1 -24   76.94    2.99
   5  -1  24   79.24    2.70
  -5   1 -25  285.87    7.87
   5  -1  25  288.20    8.44
  -5   1 -26   94.76    3.46
   5  -1  26   91.39    3.46
  -5   1 -27    4.86    0.83
   5  -1  27    6.09    0.86
  -5   1 -28   55.39    2.30
   5  -1  28   53.63    2.63
  -5   1 -29    0.73    0.92
   5  -1  29    0.40    0.87
  -5   1 -30  271.53    8.01
   5  -1  30  267.75    9.36
  -5   1 -31  147.92    5.20
   5  -1  31  142.25    5.37
  -5   1 -32   62.95    3.22
   5  -1  32   59.04    2.73
  -5   1 -33   71.45    2.89
   5  -1  33   78.00    3.39
  -5   1 -34    1.10    1.12
   5  -1  34    1.32    1.23
  -5   1 -35    7.69    1.66
   5  -1  35    7.14    1.85
  -5   1 -36   55.85    2.54
   5  -1  36   51.65    2.47
  -5   1 -37    6.57    1.74
   5  -1  37   10.14    2.10
  -5   1 -38   15.65    1.86
   5  -1  38   14.49    2.02
  -5   1 -39    0.81    1.61
   5  -1  39    1.61    1.98
  -4   1  39   13.07    2.59
   4  -1 -39   18.07    2.30
  -4   1  38   67.99    3.45
   4  -1 -38   65.08    2.86
  -4   1  37    1.75    2.07
   4  -1 -37    1.85    1.72
  -4   1  36   47.62    2.51
   4  -1 -36   49.82    3.84
  -4   1  35  182.44    5.50
   4  -1 -35  179.97    8.10
  -4   1  34    8.30    1.77
   4  -1 -34    7.01    1.49
  -4   1  33    1.22    1.38
   4  -1 -33    0.14    1.08
  -4   1  32   17.76    1.68
   4  -1 -32   19.42    1.78
  -4   1  31   62.17    2.48
   4  -1 -31   64.49    2.84
  -4   1  30   36.77    2.03
   4  -1 -30   34.81    2.12
  -4   1  29   17.32    1.41
   4  -1 -29   17.63    1.32
  -4   1  28    4.06    1.20
   4  -1 -28    4.63    1.13
  -4   1  27   10.91    1.14
   4  -1 -27   11.53    1.09
  -4   1  26   12.43    1.21
   4  -1 -26   11.83    1.63
  -4   1  25    3.51    1.60
   4  -1 -25    0.48    1.37
  -4   1  24   58.19    2.35
   4  -1 -24   54.26    2.59
  -4   1  23    8.75    0.92
   4  -1 -23    7.73    1.12
  -4   1  22    0.50    1.40
   4  -1 -22    2.73    1.11
  -4   1  21    8.80    0.89
   4  -1 -21   10.48    1.52
  -4   1  20  201.85    7.02
   4  -1 -20  203.06    5.80
  -4   1  19  670.55   18.45
   4  -1 -19  655.43   24.68
  -4   1  18  161.63    5.78
   4  -1 -18  159.99    6.91
  -4   1  17  531.88   15.57
   4  -1 -17  508.17   18.55
  -4   1  16   32.82    1.31
  -4   1  15  102.16    3.33
  -4   1  14  134.16    4.11
  -4   1  13  121.32    3.58
  -4   1  12   38.87    1.31
  -4   1  11  143.62    3.79
  -4   1  10   11.63    0.66
  -4   1   9  127.99    3.34
  -4   1   8   60.57    2.49
  -4   1   7  327.55   11.57
   4  -1  -4 1266.01   41.88
   4  -1  -2    4.34    0.34
   4  -1  -1  755.16   17.11
  -4   1   0   66.15    2.29
   4  -1   0   62.65    1.65
   4  -1   1  699.88   23.96
  -4   1  -2    4.38    0.46
   4  -1   2    3.59    0.33
  -4   1  -3 1155.42   36.50
   4  -1   3 1263.33   39.33
  -4   1  -4 1119.77   35.85
   4  -1   4 1204.65   26.93
   4  -1   5 1671.75   51.67
  -4   1  -6  282.91    9.36
  -4   1  -7  297.75   10.00
   4  -1   7  305.77    7.50
  -4   1  -8   57.94    1.59
   4  -1   8   58.77    1.59
  -4   1  -9  121.73    3.22
   4  -1   9  122.90    3.21
  -4   1 -10   12.12    0.80
   4  -1  10   11.38    0.60
  -4   1 -11  145.02    4.00
   4  -1  11  144.98    3.52
  -4   1 -12   40.09    2.15
   4  -1  12   44.43    2.00
  -4   1 -13  113.86    3.39
   4  -1  13  113.23    3.10
  -4   1 -14  124.16    4.27
   4  -1  14  133.37    5.09
  -4   1 -15   95.27    2.66
   4  -1  15   96.50    4.09
  -4   1 -16   31.78    1.23
   4  -1  16   33.56    1.31
  -4   1 -17  509.81   12.98
   4  -1  17  506.34   12.05
  -4   1 -18  156.48    4.53
   4  -1  18  154.35    4.28
  -4   1 -19  653.47   16.13
   4  -1  19  658.34   21.96
  -4   1 -20  208.50    6.24
   4  -1  20  200.67    5.72
  -4   1 -21    7.23    0.71
   4  -1  21    7.35    0.77
  -4   1 -22    1.55    0.62
   4  -1  22    1.59    0.59
  -4   1 -23   10.34    1.16
   4  -1  23    8.35    1.08
  -4   1 -24   52.24    2.19
   4  -1  24   53.56    2.12
  -4   1 -25    1.76    0.74
   4  -1  25    1.09    0.88
  -4   1 -26   13.03    1.01
   4  -1  26   11.72    1.13
  -4   1 -27   10.88    0.93
   4  -1  27   12.40    1.04
  -4   1 -28    3.15    0.78
   4  -1  28    3.86    0.96
  -4   1 -29   16.60    1.29
   4  -1  29   15.28    1.27
  -4   1 -30   36.61    1.93
   4  -1  30   35.49    1.93
  -4   1 -31   65.37    2.69
   4  -1  31   59.05    2.52
  -4   1 -32   16.46    1.51
   4  -1  32   17.88    1.45
  -4   1 -33    0.50    0.91
   4  -1  33    0.92    1.10
  -4   1 -34    8.29    1.14
   4  -1  34    7.24    1.52
  -4   1 -35  188.75    6.09
   4  -1  35  185.81    5.24
  -4   1 -36   47.32    2.44
   4  -1  36   58.01    2.88
  -4   1 -37    2.14    1.34
   4  -1  37    1.98    1.44
  -4   1 -38   65.13    3.01
   4  -1  38   65.45    3.04
  -4   1 -39   13.40    1.76
   4  -1  39   16.93    2.33
  -3   1  39  106.31    4.11
   3  -1 -39  105.42    3.97
  -3   1  38   29.87    2.22
   3  -1 -38   27.68    2.01
  -3   1  37  132.08    4.13
   3  -1 -37  123.82    5.64
  -3   1  36   76.83    3.05
   3  -1 -36   77.50    3.39
  -3   1  35   40.50    2.26
   3  -1 -35   39.59    2.18
  -3   1  34  152.51    4.88
   3  -1 -34  156.68    5.11
  -3   1  33  107.68    5.31
   3  -1 -33  108.89    5.23
  -3   1  32   21.62    2.17
  -3   1  31   51.41    2.88
   3  -1 -31   54.02    3.04
  -3   1  30  462.63   12.62
   3  -1 -30  457.38   19.78
  -3   1  29    1.46    1.07
   3  -1 -29    0.37    1.11
  -3   1  28   68.30    2.76
   3  -1 -28   79.85    4.47
  -3   1  27  148.31    5.10
   3  -1 -27  143.51    5.61
  -3   1  26   48.67    2.34
   3  -1 -26   53.95    3.31
  -3   1  25    2.19    1.09
   3  -1 -25    0.66    0.88
  -3   1  24   -0.37    1.28
  -3   1  23    1.27    0.63
   3  -1 -23    1.11    0.63
  -3   1  22   21.41    1.10
   3  -1 -22   18.86    1.08
  -3   1  21 1285.01   30.13
   3  -1 -21 1227.17   47.99
  -3   1  20  373.20    9.39
  -3   1  19   62.29    2.21
  -3   1  18 1552.14   51.51
  -3   1  17 1716.79   40.51
  -3   1  16  444.25   11.69
  -3   1  15  166.92    4.96
  -3   1  14  890.42   22.20
  -3   1  13  223.70    5.95
  -3   1  12  383.34    9.52
  -3   1  11  326.59    8.03
  -3   1  10   -0.36    0.44
   3  -1  -6  351.57   11.83
  -3   1   3   26.24    1.19
   3  -1  -3   24.68    1.07
  -3   1   0    0.48    0.26
   3  -1   0   -0.26    0.26
  -3   1  -3   22.75    0.98
   3  -1   3   22.17    0.68
  -3   1  -6  343.56    8.55
   3  -1   6  354.86    8.37
  -3   1  -7   21.46    0.87
   3  -1   7   21.13    0.77
  -3   1  -8   46.31    1.96
   3  -1   8   47.07    1.28
  -3   1  -9  780.98   27.27
   3  -1   9  737.66   17.22
  -3   1 -10    0.25    0.28
   3  -1  10    0.40    0.31
  -3   1 -11  303.01   10.59
   3  -1  11  303.86   10.69
  -3   1 -12  364.36   12.69
   3  -1  12  358.98   12.10
  -3   1 -13  214.21    5.69
   3  -1  13  230.07    8.11
  -3   1 -14  823.23   21.03
   3  -1  14  820.32   18.92
  -3   1 -15  167.48    4.94
   3  -1  15  178.69    7.04
  -3   1 -16  434.88   10.72
   3  -1  16  431.65   10.33
  -3   1 -17 1688.40   39.51
   3  -1  17 1667.07   37.81
  -3   1 -18 1517.10   48.48
  -3   1 -19   61.69    2.05
   3  -1  19   62.25    2.18
  -3   1 -20  382.64   10.27
   3  -1  20  388.55    9.47
  -3   1 -21 1269.98   31.88
   3  -1  21 1257.28   29.94
  -3   1 -22   22.79    1.29
   3  -1  22   20.51    1.26
  -3   1 -23    1.26    0.68
   3  -1  23    0.67    0.73
  -3   1 -24    0.25    0.71
   3  -1  24    0.67    0.82
  -3   1 -25    1.10    0.66
   3  -1  25    0.40    0.68
  -3   1 -26   48.69    2.21
   3  -1  26   50.70    2.00
  -3   1 -27  151.29    5.12
   3  -1  27  151.39    5.07
  -3   1 -28   64.66    2.81
   3  -1  28   64.28    2.55
  -3   1 -29    0.31    0.72
   3  -1  29    0.75    0.83
  -3   1 -30  446.30   12.40
   3  -1  30  443.12   12.96
  -3   1 -31   48.09    2.09
   3  -1  31   51.49    2.23
  -3   1 -32   20.25    1.52
   3  -1  32   18.86    1.58
  -3   1 -33  115.26    3.91
   3  -1  33  109.08    3.55
  -3   1 -34  153.96    5.07
   3  -1  34  156.32    4.62
  -3   1 -35   37.31    2.37
   3  -1  35   38.50    2.35
  -3   1 -36   81.02    3.11
   3  -1  36   84.96    3.29
  -3   1 -37  133.79    5.46
   3  -1  37  126.68    5.23
  -3   1 -38   32.02    2.27
   3  -1  38   33.74    2.60
  -3   1 -39  106.83    5.41
   3  -1  39  113.98    4.38
  -2   1  39   76.55    3.39
   2  -1 -39   77.83    4.11
  -2   1  38   52.09    4.31
   2  -1 -38   57.36    3.93
  -2   1  37   26.22    2.24
   2  -1 -37   19.01    3.11
  -2   1  36   71.87    3.96
  -2   1  35   60.30    3.05
   2  -1 -35   53.58    2.94
  -2   1  34   39.68    3.02
   2  -1 -34   42.82    2.51
  -2   1  33    0.75    1.34
   2  -1 -33    1.03    1.06
  -2   1  32   14.76    1.45
   2  -1 -32   16.19    1.19
  -2   1  31    8.82    1.30
   2  -1 -31    9.08    1.28
  -2   1  30    7.83    1.27
   2  -1 -30    7.78    1.08
  -2   1  29   71.87    2.70
   2  -1 -29   73.42    2.85
  -2   1  28  130.49    5.91
   2  -1 -28  133.59    6.07
  -2   1  27    7.66    1.38
   2  -1 -27    6.70    1.12
  -2   1  26   12.59    1.28
   2  -1 -26   10.90    1.78
  -2   1  25    5.38    0.98
   2  -1 -25    5.56    0.89
  -2   1  24   33.62    1.58
  -2   1  23   91.53    3.06
  -2   1  22    1.25    0.74
   2  -1 -22   -1.21    0.85
  -2   1  21    1.28    0.70
   2  -1 -21   -0.56    0.63
  -2   1  20  587.60   15.94
  -2   1  19  156.86    5.66
  -2   1  18    2.48    0.58
   2  -1 -18    1.54    0.51
  -2   1  17   22.16    1.14
   2  -1 -17   24.18    1.85
  -2   1  16 1003.54   24.15
   2  -1 -16 1056.99   35.34
  -2   1  15   58.67    1.89
  -2   1  14    9.55    0.61
  -2   1  13    2.30    0.49
   2  -1  -9  772.14   19.43
   2  -1  -8  167.53    4.33
   2  -1  -7  170.01    6.14
  -2   1   6  587.81   19.72
   2  -1  -6  520.02   12.13
   2  -1  -5  582.73   13.59
  -2   1   3  492.91   15.56
   2  -1  -3  505.92   11.89
  -2   1   2  330.63   11.36
   2  -1  -2  348.93    8.36
   2  -1   0  497.31   15.53
  -2   1  -2  286.60    6.77
   2  -1   2  314.34   10.37
  -2   1  -3  440.29   10.50
   2  -1   3  464.87   10.82
  -2   1  -5  491.40   11.70
   2  -1   5  519.72   11.77
  -2   1  -6  494.04   11.70
   2  -1   6  507.05   16.72
  -2   1  -7  159.04    6.05
   2  -1   7  164.90    4.02
  -2   1  -8  159.79    5.69
   2  -1   8  173.60    6.29
  -2   1  -9  750.53   24.80
   2  -1   9  774.83   25.07
  -2   1 -10   52.66    1.57
   2  -1  10   52.17    1.51
  -2   1 -11   92.05    2.80
   2  -1  11   87.60    2.80
  -2   1 -12    1.36    0.39
   2  -1  12    1.89    0.45
  -2   1 -13    0.87    0.35
   2  -1  13    1.13    0.39
  -2   1 -14    9.38    0.69
   2  -1  14   10.00    0.66
  -2   1 -15   58.45    2.17
   2  -1  15   61.86    2.01
  -2   1 -16  987.84   24.76
   2  -1  16 1003.38   33.91
  -2   1 -17   21.59    1.15
   2  -1  17   21.02    1.15
  -2   1 -18    2.43    0.71
   2  -1  18    2.76    0.75
  -2   1 -19  155.22    4.60
   2  -1  19  156.48    4.69
  -2   1 -20  574.84   20.99
   2  -1  20  573.53   14.76
  -2   1 -21    1.08    0.76
   2  -1  21    1.00    0.57
  -2   1 -22    0.82    0.60
   2  -1  22    1.95    0.61
  -2   1 -23   84.17    3.34
   2  -1  23   84.67    2.55
  -2   1 -24   33.19    1.68
   2  -1  24   34.62    1.90
  -2   1 -25    6.02    0.83
   2  -1  25    4.38    0.90
  -2   1 -26   13.63    1.13
   2  -1  26   13.70    1.12
  -2   1 -27    7.53    0.92
   2  -1  27    7.34    0.92
  -2   1 -28  115.51    4.47
   2  -1  28  115.43    4.04
  -2   1 -29   75.06    2.54
   2  -1  29   69.80    2.80
  -2   1 -30    8.21    1.28
   2  -1  30    8.43    1.42
  -2   1 -31    7.89    1.14
   2  -1  31    8.87    1.23
  -2   1 -32   15.63    1.47
   2  -1  32   15.23    1.49
  -2   1 -33    0.58    1.03
   2  -1  33    3.10    1.62
  -2   1 -34   42.37    2.09
   2  -1  34   45.83    2.62
  -2   1 -35   61.13    2.90
   2  -1  35   62.94    2.55
  -2   1 -36   80.03    3.17
   2  -1  36   77.86    3.17
  -2   1 -37   27.79    2.13
   2  -1  37   29.68    2.18
  -2   1 -38   58.41    2.59
   2  -1  38   57.17    2.57
  -2   1 -39   74.30    4.87
   2  -1  39   83.57    3.91
  -1   1  39    7.74    2.11
   1  -1 -39    4.36    2.72
  -1   1  38  172.04    6.15
   1  -1 -38  167.28    6.41
  -1   1  37   13.93    1.57
   1  -1 -37   15.19    1.93
  -1   1  36    0.26    1.40
   1  -1 -36   -0.32    1.15
  -1   1  35    0.38    1.28
   1  -1 -35   -0.20    1.35
  -1   1  34   -1.22    2.66
   1  -1 -34   -0.78    2.27
  -1   1  33    8.99    1.60
   1  -1 -33    8.29    1.22
  -1   1  32   78.20    3.09
   1  -1 -32   80.05    3.54
  -1   1  31   39.80    2.20
   1  -1 -31   40.56    3.15
  -1   1  30   11.15    1.13
   1  -1 -30    9.84    1.05
  -1   1  29    0.96    0.83
   1  -1 -29    1.54    0.76
  -1   1  28  116.37    4.27
  -1   1  27   65.43    3.56
  -1   1  26   49.87    2.08
  -1   1  25    1.97    0.94
   1  -1 -25   -1.12    0.91
  -1   1  24  145.91    5.88
  -1   1  23   23.62    1.28
  -1   1  22  512.48   12.95
  -1   1  21  195.56    5.60
   1  -1 -21  193.25    7.52
  -1   1  20  141.25    3.98
   1  -1 -20  146.34    5.34
  -1   1  19    1.97    0.59
   1  -1 -19    1.61    0.74
  -1   1  18  103.72    3.10
  -1   1  17   15.16    0.85
  -1   1  16  123.70    3.45
   1  -1 -12 1731.34   40.00
   1  -1 -11  130.23    5.33
   1  -1 -10   14.87    0.68
   1  -1  -9  200.70    5.22
  -1   1   8  133.88    5.21
   1  -1  -8  128.80    3.37
  -1   1   7  251.24    8.55
   1  -1  -7  253.22    6.34
  -1   1   5   50.69    1.85
   1  -1  -5   46.62    1.34
  -1   1   4  274.31    9.42
   1  -1  -4  279.29    9.53
   1  -1  -3  738.82   24.58
  -1   1   2   15.48    0.53
   1  -1  -2   14.61    0.48
   1  -1  -1   20.05    0.76
   1  -1   1   23.70    0.86
  -1   1  -2   14.00    0.46
   1  -1   2   14.33    0.42
  -1   1  -3  919.09   29.64
   1  -1   3 1079.52   33.67
  -1   1  -4  269.36    9.19
   1  -1   4  265.39    8.80
  -1   1  -5   48.49    1.44
   1  -1   5   49.45    1.99
  -1   1  -7  241.54    6.05
   1  -1   7  247.29    5.91
  -1   1  -8  130.23    5.07
   1  -1   8  129.12    5.01
  -1   1  -9  206.79    7.32
   1  -1   9  210.28    5.01
  -1   1 -10   16.46    0.72
   1  -1  10   14.87    0.91
  -1   1 -11  132.42    4.06
   1  -1  11  132.73    3.52
  -1   1 -12 1708.52   41.10
   1  -1  12 1754.76   40.35
  -1   1 -13    9.19    0.81
   1  -1  13    8.22    0.91
  -1   1 -14  383.77   10.44
   1  -1  14  389.38   10.32
  -1   1 -15  638.01   21.12
   1  -1  15  625.07   14.94
  -1   1 -16  117.70    5.32
   1  -1  16  116.43    4.76
  -1   1 -17   15.17    0.88
   1  -1  17   15.96    0.89
  -1   1 -18  111.73    3.37
   1  -1  18  107.03    4.66
  -1   1 -19    2.27    0.60
   1  -1  19    2.44    0.66
  -1   1 -20  148.10    4.73
   1  -1  20  147.68    4.21
  -1   1 -21  210.26    6.11
   1  -1  21  213.80    5.90
  -1   1 -22  513.91   13.89
   1  -1  22  528.63   14.66
  -1   1 -23   23.82    1.24
   1  -1  23   22.85    1.24
  -1   1 -24  141.38    7.96
   1  -1  24  143.06    4.82
  -1   1 -25    2.48    0.81
   1  -1  25    1.56    0.82
  -1   1 -26   49.72    2.10
   1  -1  26   49.69    1.99
  -1   1 -27   63.48    2.27
   1  -1  27   62.92    2.43
  -1   1 -28  112.88    3.98
   1  -1  28  122.60    5.21
  -1   1 -29    1.47    0.84
   1  -1  29    0.50    0.98
  -1   1 -30   10.76    1.26
   1  -1  30   10.80    1.46
  -1   1 -31   37.67    1.69
   1  -1  31   37.03    1.98
  -1   1 -32   79.91    2.99
   1  -1  32   79.77    2.75
  -1   1 -33    8.14    1.28
   1  -1  33    7.56    1.47
  -1   1 -34   -0.27    1.01
   1  -1  34    1.56    1.44
  -1   1 -35    0.33    1.07
   1  -1  35   -0.60    1.25
  -1   1 -36    1.62    1.38
   1  -1  36    0.43    1.60
  -1   1 -37   16.14    2.03
   1  -1  37   13.10    2.30
  -1   1 -38  177.77    6.29
   1  -1  38  187.50    5.73
  -1   1 -39    8.91    1.54
   1  -1  39    7.35    1.83
  -1   1 -40   23.04    3.96
   1  -1  40   36.32    4.23
   0   1  39   -0.16    1.59
   0  -1 -39    0.22    1.85
   0   1  38   -1.07    1.61
   0  -1 -38    1.23    1.41
   0   1  37   -0.27    1.98
   0  -1 -37   -0.41    1.24
   0   1  36    0.75    2.09
   0  -1 -36    1.26    1.58
   0   1  35   -0.37    1.47
   0  -1 -35   -1.18    1.42
   0   1  34   -2.01    1.15
   0  -1 -34   -0.89    1.00
   0   1  33   -0.74    1.11
   0  -1 -33    0.91    0.92
   0   1  32   -1.54    2.11
   0  -1 -32   -0.79    1.90
   0   1  31   -1.32    1.38
   0  -1 -31    0.54    1.16
   0   1  30    1.02    1.32
   0  -1 -30   -0.23    0.89
   0   1  29   -0.05    0.82
   0  -1 -29   -0.62    0.77
   0   1  28   -0.33    0.87
   0  -1 -28   -0.76    0.85
   0   1  27   -0.44    0.90
   0  -1 -27    0.27    1.05
   0   1  26   -1.00    0.86
   0  -1 -26   -1.43    0.80
   0   1  25   -0.41    1.03
   0  -1 -25   -0.13    0.86
   0   1  24   -0.19    0.77
   0  -1 -24   -0.44    0.69
   0   1  23    0.05    0.63
   0  -1 -23    0.14    0.58
   0   1  22    0.58    0.75
   0  -1 -22    0.13    0.83
   0   1  21   -0.20    0.83
   0   1  20   -0.44    0.56
   0   1  19    0.42    0.52
   0   1  18   -0.77    1.11
   0  -1 -15    0.31    0.64
   0  -1 -14   -0.04    0.39
   0  -1 -13   -0.15    0.42
   0   1  12   -0.94    0.51
   0  -1 -12   -0.10    0.35
   0   1  11   -0.06    0.71
   0  -1 -11    0.56    0.70
   0   1  10    0.22    0.45
   0  -1 -10    0.36    0.44
   0  -1  -9    0.40    0.39
   0   1   8   -0.20    0.56
   0  -1  -8   -0.38    0.47
   0   1   7    0.28    0.29
   0  -1  -7    0.08    0.23
   0   1   6    0.05    0.31
   0  -1  -6   -0.14    0.21
   0   1   5    2.60    0.41
   0  -1  -5    2.03    0.25
   0   1   4    1.96    0.24
   0  -1  -4    0.55    0.18
   0   1   3    0.16    0.15
   0  -1  -3   -0.09    0.13
   0   1   2    0.19    0.10
   0  -1  -2    0.21    0.10
   0  -1   2    0.40    0.14
   0   1  -3    0.05    0.14
   0  -1   3    0.05    0.17
   0   1  -4    0.07    0.20
   0  -1   4    0.02    0.19
   0   1  -5    0.20    0.24
   0  -1   5    0.15    0.25
   0   1  -6    0.20    0.21
   0  -1   6   -0.04    0.29
   0   1  -7   -0.33    0.25
   0  -1   7    0.08    0.26
   0   1  -8   -0.27    0.30
   0  -1   8   -0.01    0.30
   0   1  -9    0.07    0.29
   0  -1   9   -0.06    0.39
   0   1 -10    0.18    0.29
   0  -1  10    0.12    0.30
   0   1 -11    0.08    0.36
   0  -1  11   -0.13    0.39
   0   1 -12    0.41    0.32
   0  -1  12    0.48    0.34
   0   1 -13   -0.27    0.46
   0  -1  13    0.36    0.53
   0   1 -14    1.09    0.43
   0  -1  14    0.12    0.43
   0   1 -15    0.45    0.53
   0  -1  15   -0.53    0.59
   0   1 -16    0.85    0.57
   0  -1  16   -0.84    0.62
   0   1 -17    0.19    0.64
   0  -1  17    0.00    0.46
   0   1 -18   -0.40    0.55
   0  -1  18   -0.07    0.56
   0   1 -19    0.25    0.55
   0  -1  19    0.16    0.56
   0   1 -20    0.24    0.97
   0  -1  20    0.33    1.14
   0   1 -21    0.74    0.66
   0  -1  21    0.59    0.65
   0   1 -22   -0.32    0.52
   0  -1  22   -0.06    0.60
   0   1 -23   -0.14    0.80
   0  -1  23    0.29    0.96
   0   1 -24   -0.35    0.79
   0  -1  24    0.10    0.98
   0   1 -25   -0.24    0.72
   0  -1  25    0.78    0.82
   0   1 -26    0.13    0.64
   0  -1  26    0.44    0.75
   0   1 -27    1.00    0.79
   0  -1  27    0.58    0.88
   0   1 -28    0.72    1.02
   0  -1  28   -0.39    1.10
   0   1 -29    0.45    0.83
   0  -1  29    0.64    0.98
   0   1 -30   -0.54    1.83
   0  -1  30   -0.43    0.91
   0   1 -31    0.07    0.96
   0  -1  31    1.53    1.18
   0   1 -32   -0.30    0.88
   0  -1  32    0.39    1.07
   0   1 -33    0.21    0.93
   0  -1  33   -1.11    1.13
   0   1 -34    0.09    1.14
   0  -1  34    0.50    1.38
   0   1 -35   -0.76    1.46
   0  -1  35   -0.25    1.73
   0   1 -36    0.43    1.17
   0  -1  36   -0.24    1.37
   0   1 -37   -1.46    1.25
   0  -1  37    1.15    1.70
   0   1 -38   -0.03    1.70
   0  -1  38   -0.10    1.55
   0   1 -39   -1.19    2.03
   0  -1  39   -1.05    2.38
   0   1 -40   -2.21    3.29
   0  -1  40   -4.79    3.55
   1   1  39    6.30    2.17
  -1  -1 -39    7.02    2.19
   1   1  38  187.57    7.19
  -1  -1 -38  189.22    6.53
   1   1  37    9.38    1.92
  -1  -1 -37   11.81    1.99
   1   1  36   -0.01    1.46
  -1  -1 -36    0.37    1.17
   1   1  35    0.99    1.33
  -1  -1 -35    1.27    1.09
   1   1  34    0.21    1.40
  -1  -1 -34    0.58    1.19
   1   1  33    5.01    1.38
  -1  -1 -33    1.39    1.09
   1   1  32   74.18    3.34
   1   1  31   36.05    3.20
   1   1  30    9.98    1.25
   1   1  29    0.46    0.83
  -1  -1 -29   -0.20    0.76
   1   1  28  114.53    3.98
  -1  -1 -28  107.70    4.17
   1   1  27   61.33    2.33
  -1  -1 -27   59.45    2.30
   1   1  26   46.08    2.85
  -1  -1 -26   48.26    2.11
   1   1  25    2.22    0.78
  -1  -1 -25    2.36    0.73
   1   1  24  137.38    5.77
  -1  -1 -24  146.37    6.57
   1   1  23   22.86    1.38
   1   1  22  520.78   13.00
   1   1  21  203.71    8.78
  -1  -1 -18  112.38    4.85
  -1  -1 -17   15.50    0.88
  -1  -1 -16  122.61    3.88
  -1  -1 -15  638.56   15.81
  -1  -1 -14  365.14    8.82
   1   1  13    7.60    0.94
  -1  -1 -13    7.75    0.93
   1   1  12 1939.88   62.10
  -1  -1 -12 1847.62   60.89
   1   1  11  132.74    5.23
  -1  -1 -11  121.07    4.25
  -1  -1 -10   14.94    0.69
  -1  -1  -9  211.67    5.23
   1   1   8  127.84    4.64
  -1  -1  -8  127.53    3.37
   1   1   7  268.98    9.27
  -1  -1  -7  250.54    9.36
   1   1   4  257.86    6.33
  -1  -1  -4  277.08    6.69
   1   1   3  982.98   31.48
   1   1   2   15.22    0.69
  -1  -1  -2   13.03    0.63
  -1  -1  -1   24.29    0.69
  -1  -1   1   25.76    0.96
   1   1  -2   14.21    0.53
  -1  -1   2   15.99    0.49
   1   1  -3  964.04   30.60
   1   1  -4  265.99    6.31
  -1  -1   4  260.15    6.10
   1   1  -5   47.11    1.95
  -1  -1   5   47.53    1.68
   1   1  -7  243.49    8.41
  -1  -1   7  260.02    8.41
   1   1  -8  127.72    3.63
  -1  -1   8  132.12    3.66
   1   1  -9  222.95    5.84
  -1  -1   9  249.16    9.12
   1   1 -10   17.02    0.82
  -1  -1  10   18.04    0.81
   1   1 -11  127.29    3.72
  -1  -1  11  133.40    3.53
   1   1 -12 1827.27   40.72
  -1  -1  12 1784.57   40.15
   1   1 -13    9.36    0.75
  -1  -1  13    8.82    0.87
   1   1 -14  389.04    9.97
  -1  -1  14  384.30    9.70
   1   1 -15  642.97   16.18
  -1  -1  15  649.21   14.82
   1   1 -16  126.63    5.99
  -1  -1  16  120.79    6.12
   1   1 -17   17.10    1.01
  -1  -1  17   16.02    1.05
   1   1 -18  112.38    3.53
  -1  -1  18  109.51    3.51
   1   1 -19    2.20    0.98
  -1  -1  19    1.72    1.14
   1   1 -20  148.89    4.50
  -1  -1  20  149.58    4.26
   1   1 -21  202.41    8.21
  -1  -1  21  200.85    5.82
   1   1 -22  506.95   13.16
  -1  -1  22  511.90   12.91
   1   1 -23   23.18    1.33
  -1  -1  23   21.55    1.26
   1   1 -24  142.37    4.10
  -1  -1  24  141.18    3.94
   1   1 -25    1.85    0.90
  -1  -1  25    1.42    0.83
   1   1 -26   42.89    2.68
  -1  -1  26   49.81    3.38
   1   1 -27   64.88    2.85
  -1  -1  27   64.53    2.38
   1   1 -28  116.76    4.22
  -1  -1  28  119.42    4.82
   1   1 -29    0.23    0.83
  -1  -1  29   -0.64    0.96
   1   1 -30    9.29    0.99
  -1  -1  30    9.89    1.08
   1   1 -31   36.55    3.91
  -1  -1  31   38.83    1.88
   1   1 -32   90.49    4.62
  -1  -1  32   84.79    2.94
   1   1 -33    9.63    2.16
  -1  -1  33    8.50    1.73
   1   1 -34    0.34    1.29
  -1  -1  34    0.45    1.14
   1   1 -35    0.21    1.01
  -1  -1  35   -1.28    1.39
   1   1 -36   -0.88    1.54
  -1  -1  36    1.27    1.53
   1   1 -37   13.41    2.00
  -1  -1  37   17.77    2.37
   1   1 -38  185.53    6.21
  -1  -1  38  190.84    6.57
   1   1 -39    8.78    1.54
  -1  -1  39    7.68    1.73
   1   1 -40   33.76    3.39
  -1  -1  40   35.07    3.48
   2   1  39   69.13    3.42
  -2  -1 -39   68.69    3.46
   2   1  38   52.29    2.54
  -2  -1 -38   52.04    2.88
   2   1  37   23.78    2.09
   2   1  36   69.81    3.44
   2   1  35   58.64    3.05
   2   1  34   40.57    2.65
   2   1  33    0.74    1.36
  -2  -1 -33   -0.11    1.10
   2   1  32   15.59    1.46
  -2  -1 -32   12.41    1.18
   2   1  31    9.35    1.14
  -2  -1 -31    8.25    0.98
   2   1  30    7.92    1.19
  -2  -1 -30    7.85    1.12
   2   1  29   70.23    2.96
  -2  -1 -29   74.02    5.55
   2   1  28  125.39    4.25
  -2  -1 -28  121.52    4.10
   2   1  27    6.96    1.10
  -2  -1 -27    6.70    0.98
   2   1  26   13.72    1.08
   2   1  25    4.61    0.87
   2   1  24   28.69    3.03
   2   1  23   88.13    4.18
  -2  -1 -21    0.91    0.79
  -2  -1 -20  577.51   15.05
  -2  -1 -19  157.90    4.52
  -2  -1 -18    2.64    0.70
   2   1  17   20.76    1.79
  -2  -1 -17   21.72    1.09
   2   1  16   -3.61    1.01
  -2  -1 -16 1076.81   25.48
  -2  -1 -15   61.62    2.05
  -2  -1 -14    9.12    0.65
   2   1  13    0.25    0.66
  -2  -1 -13    0.38    0.45
   2   1  12    1.39    0.50
  -2  -1 -12    1.00    0.39
   2   1  11   85.44    3.66
  -2  -1 -11   89.05    3.72
   2   1  10   55.25    2.53
  -2  -1 -10   50.65    1.64
   2   1   9  774.59   17.91
  -2  -1  -9  781.18   18.37
   2   1   8  161.44    4.08
  -2  -1  -8  159.33    4.00
   2   1   7  161.74    5.74
  -2  -1  -7  156.51    5.32
   2   1   6  481.44   16.06
  -2  -1  -6  506.34   16.49
   2   1   5  483.54   16.21
  -2  -1  -5  521.03   17.23
   2   1   3  488.71   11.62
  -2  -1  -3  506.88   11.41
   2   1   2  300.27    7.38
  -2  -1  -2  306.12    7.04
   2   1  -2  329.81   11.19
  -2  -1   2  277.37    6.41
   2   1  -3  457.64   15.02
  -2  -1   3  512.45   11.88
   2   1  -5  535.67   12.84
  -2  -1   5  529.59   12.26
   2   1  -6  560.72   18.98
  -2  -1   6  542.37   12.43
   2   1  -7  172.35    4.42
  -2  -1   7  167.55    4.21
   2   1  -8  174.41    4.62
  -2  -1   8  174.16    4.29
   2   1  -9  784.54   18.92
  -2  -1   9  799.94   18.63
   2   1 -10   55.29    1.75
  -2  -1  10   55.50    1.88
   2   1 -11   96.38    2.80
   2   1 -12    1.14    0.66
  -2  -1  12    1.13    0.44
   2   1 -13    1.18    0.41
  -2  -1  13    0.98    0.45
   2   1 -14    9.62    0.67
  -2  -1  14    8.93    0.58
   2   1 -15   60.16    2.60
  -2  -1  15   56.36    1.88
   2   1 -16 1029.28   24.16
  -2  -1  16 1022.28   23.88
   2   1 -17   23.13    1.14
  -2  -1  17   24.34    1.11
   2   1 -18    2.11    0.52
  -2  -1  18    2.86    0.63
   2   1 -19  152.33    4.02
  -2  -1  19  153.42    4.18
   2   1 -20  557.61   19.87
  -2  -1  20  564.15   13.16
   2   1 -21    1.05    0.83
  -2  -1  21    1.12    0.82
   2   1 -22    1.28    0.57
  -2  -1  22    1.75    0.61
   2   1 -23   85.67    2.71
  -2  -1  23   87.30    2.66
   2   1 -24   33.08    1.75
  -2  -1  24   34.83    1.61
   2   1 -25    5.54    1.06
  -2  -1  25    5.20    0.72
   2   1 -26   12.86    1.85
  -2  -1  26   10.07    2.29
   2   1 -27    7.70    0.94
  -2  -1  27    7.72    1.01
   2   1 -28  120.10    5.14
  -2  -1  28  134.07    4.71
   2   1 -29   74.21    5.37
  -2  -1  29   85.95    4.38
   2   1 -30    9.19    0.98
  -2  -1  30    9.27    1.10
   2   1 -31    8.05    1.03
  -2  -1  31    8.57    1.09
   2   1 -32   14.34    1.44
  -2  -1  32   19.68    1.65
  -2  -1  33    1.57    1.91
   2   1 -34   45.86    2.24
  -2  -1  34   45.94    2.56
   2   1 -35   51.44    3.45
  -2  -1  35   60.46    3.20
   2   1 -36   74.70    2.76
  -2  -1  36   64.57    4.83
   2   1 -37   27.75    1.73
  -2  -1  37   27.38    1.91
   2   1 -38   55.42    3.08
  -2  -1  38   59.95    2.67
   2   1 -39   82.76    3.66
  -2  -1  39   86.13    3.58
   2   1 -40   77.97    5.74
  -2  -1  40   64.79    5.86
   3   1  39  101.92    4.21
   3   1  38   28.12    2.56
  -3  -1 -38   -2.39    2.50
   3   1  37  120.69    4.77
   3   1  36   74.52    2.92
   3   1  35   36.84    2.27
  -3  -1 -35   37.31    2.27
   3   1  34  149.37    5.04
  -3  -1 -34  155.91    5.07
   3   1  33  112.79    3.80
  -3  -1 -33  113.76    3.58
   3   1  32   20.85    1.56
  -3  -1 -32   20.89    1.46
   3   1  31   46.25    2.29
  -3  -1 -31   47.48    2.50
   3   1  30  453.23   12.32
  -3  -1 -30  465.74   12.24
   3   1  29   -0.01    1.04
  -3  -1 -29    1.89    1.67
   3   1  28   66.10    2.77
   3   1  27  145.91    6.38
   3   1  26   49.39    3.80
  -3  -1 -24    0.00    0.81
  -3  -1 -23    2.24    0.80
   3   1  22   24.51    1.97
  -3  -1 -22   22.85    1.26
  -3  -1 -21 1273.76   29.50
   3   1  20  388.28   17.42
  -3  -1 -20  381.01    9.81
  -3  -1 -19   61.47    2.15
  -3  -1 -18 1563.36   36.05
  -3  -1 -17 1741.16   41.37
  -3  -1 -16  441.75   11.94
   3   1  15  168.65    7.09
  -3  -1 -15  167.05    4.97
   3   1  14  840.28   29.06
  -3  -1 -14  825.71   19.99
   3   1  13  220.42    8.31
  -3  -1 -13  214.97    5.90
   3   1  12  382.20   12.71
  -3  -1 -12  378.08    9.61
  -3  -1 -11  297.31    9.86
   3   1  10    0.49    0.37
  -3  -1 -10    0.41    0.37
   3   1   9  760.87   17.83
  -3  -1  -9  763.06   17.69
   3   1   8   48.07    1.39
  -3  -1  -8   48.56    1.41
   3   1   7   20.00    0.72
  -3  -1  -7   22.57    1.10
   3   1   6  354.20    8.37
  -3  -1  -6  354.42    8.17
   3   1   3   22.36    0.74
  -3  -1  -3   24.38    0.78
   3   1   0   -0.09    0.17
  -3  -1   0   -0.10    0.11
   3   1  -3   22.70    1.01
   3   1  -6  375.52   12.79
  -3  -1   6  376.05    9.01
   3   1  -7   22.49    0.90
  -3  -1   7   21.10    0.69
   3   1  -8   53.79    1.62
  -3  -1   8   51.09    1.65
   3   1  -9  810.25   19.90
  -3  -1   9  798.91   18.90
   3   1 -10    0.39    0.40
  -3  -1  10    0.64    0.34
   3   1 -11  336.01    8.41
  -3  -1  11  332.21    8.17
   3   1 -12  384.40   10.01
  -3  -1  12  392.83    9.62
   3   1 -13  231.56    6.35
  -3  -1  13  228.38    6.05
   3   1 -14  843.25   20.29
  -3  -1  14  879.97   20.51
   3   1 -15  173.47    6.87
  -3  -1  15  170.79    4.47
   3   1 -16  452.03   11.14
  -3  -1  16  458.50   11.60
   3   1 -17 1710.00   56.63
  -3  -1  17 1745.08   41.13
   3   1 -18 1675.01   41.23
  -3  -1  18 1669.60   39.52
   3   1 -19   62.83    2.49
  -3  -1  19   64.87    2.95
   3   1 -20  379.34   10.63
  -3  -1  20  388.15   10.03
   3   1 -21 1480.07   56.31
  -3  -1  21 1386.77   54.68
   3   1 -22   25.85    2.07
  -3  -1  22   24.47    1.70
   3   1 -23    1.78    1.23
  -3  -1  23    0.66    1.37
   3   1 -24   -0.67    0.88
  -3  -1  24    0.51    0.95
   3   1 -25    0.32    1.29
  -3  -1  25   -1.28    1.40
   3   1 -26   50.41    2.17
  -3  -1  26   55.07    2.74
   3   1 -27  162.34    5.00
  -3  -1  27  149.70    4.70
   3   1 -28   71.58    2.77
  -3  -1  28   67.14    2.73
   3   1 -29    1.05    1.06
  -3  -1  29    0.96    1.31
   3   1 -30  440.08   13.53
  -3  -1  30  445.60   12.90
  -3  -1  31   51.01    5.28
   3   1 -32   19.62    1.40
  -3  -1  32   20.34    3.23
   3   1 -33  116.29    3.57
  -3  -1  33  119.83    3.76
   3   1 -34  162.36    8.64
  -3  -1  34  157.55    4.90
   3   1 -35   38.95    2.23
  -3  -1  35   38.88    1.98
   3   1 -36   74.72    3.30
  -3  -1  36   78.70    3.02
  -3  -1  37  139.47    6.31
   3   1 -38   35.01    2.44
  -3  -1  38   29.62    2.69
   3   1 -39  125.34    4.58
  -3  -1  39  121.88    4.71
   3   1 -40   -0.39    2.36
  -3  -1  40   -0.51    2.54
   4   1  39   12.16    1.87
  -4  -1 -39    8.66    1.77
   4   1  38   62.85    3.12
  -4  -1 -38   66.42    4.17
   4   1  37    1.87    2.23
  -4  -1 -37    3.76    1.84
   4   1  36   47.57    2.48
  -4  -1 -36   48.38    2.61
   4   1  35  191.89    6.20
  -4  -1 -35  185.99    6.71
   4   1  34    7.42    1.76
  -4  -1 -34   10.10    1.56
   4   1  33    0.93    1.26
  -4  -1 -33    1.50    1.12
   4   1  32   15.73    1.76
  -4  -1 -32   16.50    2.53
   4   1  31   59.10    3.65
   4   1  30   38.72    2.72
   4   1  29   12.87    1.60
   4   1  28    4.37    1.49
  -4  -1 -27   12.75    1.61
  -4  -1 -26   13.61    1.07
   4   1  25    1.76    1.03
  -4  -1 -25    1.78    0.70
  -4  -1 -24   52.88    2.33
   4   1  23    6.82    1.14
  -4  -1 -23    7.44    0.84
   4   1  22    0.29    1.28
  -4  -1 -22    0.56    0.80
  -4  -1 -21    8.72    0.86
  -4  -1 -20  197.18    5.77
  -4  -1 -19  637.43   16.48
  -4  -1 -18  154.29    4.76
   4   1  17  518.97   18.12
  -4  -1 -17  553.42   14.28
  -4  -1 -16   32.28    1.33
  -4  -1 -15  101.11    3.14
   4   1  14  131.54    5.67
  -4  -1 -14  127.02    4.65
   4   1  13  114.97    3.47
  -4  -1 -13  119.70    3.51
   4   1  12   42.95    1.40
  -4  -1 -12   40.05    1.26
   4   1  11  149.47    3.96
  -4  -1 -11  149.51    4.04
   4   1  10   11.93    0.78
  -4  -1 -10   12.11    0.79
   4   1   9  125.30    4.77
  -4  -1  -9  122.11    3.14
   4   1   8   58.19    1.75
  -4  -1  -8   58.44    1.61
   4   1   7  306.18    7.53
  -4  -1  -7  307.08    7.21
   4   1   6  295.15    7.20
  -4  -1  -6  292.94    7.10
  -4  -1  -5 1726.59   53.50
   4   1   4 1189.19   26.43
  -4  -1  -4 1209.69   26.72
   4   1   3 1161.47   26.27
   4   1   2    4.29    0.26
  -4  -1  -2    4.19    0.26
   4   1   1  713.68   16.14
  -4  -1  -1  791.64   17.85
   4   1   0   69.36    1.95
  -4  -1   0   66.19    1.72
  -4  -1   1  731.67   23.22
   4   1  -2    3.59    0.33
  -4  -1   2    4.54    0.38
  -4  -1   4 1342.20   42.70
   4   1  -5 1778.07   55.58
  -4  -1   5 1715.69   38.17
   4   1  -6  311.53   10.22
  -4  -1   6  319.12    7.61
   4   1  -7  323.09    7.69
  -4  -1   7  337.92    8.45
   4   1  -8   55.58    1.80
  -4  -1   8   62.53    1.67
   4   1  -9  135.61    3.53
  -4  -1   9  134.19    3.58
   4   1 -10   10.84    0.77
  -4  -1  10   12.16    0.67
   4   1 -11  150.75    5.35
  -4  -1  11  153.71    4.38
   4   1 -12   46.99    1.62
  -4  -1  12   43.48    1.44
   4   1 -13  122.59    3.40
  -4  -1  13  124.36    3.38
   4   1 -14  141.81    6.17
  -4  -1  14  134.04    4.60
   4   1 -15  104.95    3.40
  -4  -1  15   98.66    2.81
  -4  -1  16   32.09    1.24
   4   1 -17  528.12   19.54
  -4  -1  17  531.50   13.07
   4   1 -18  173.81    7.34
  -4  -1  18  165.03    4.55
   4   1 -19  659.57   16.80
  -4  -1  19  699.93   16.63
   4   1 -20  213.64    6.15
  -4  -1  20  207.87    5.77
   4   1 -21    9.36    1.25
  -4  -1  21    7.88    1.01
   4   1 -22    1.71    0.82
  -4  -1  22    0.82    0.85
   4   1 -23    8.71    0.92
  -4  -1  23    9.54    0.94
   4   1 -24   58.15    2.46
  -4  -1  24   53.08    1.84
   4   1 -25    2.26    1.43
  -4  -1  25    2.10    0.87
   4   1 -26   12.88    1.13
  -4  -1  26   12.24    1.69
   4   1 -27    9.78    1.25
  -4  -1  27    8.91    2.13
   4   1 -28    2.55    1.17
  -4  -1  28    3.42    1.53
   4   1 -29   16.08    2.22
  -4  -1  29   19.66    2.33
   4   1 -30   35.60    1.78
  -4  -1  30   38.21    2.55
   4   1 -31   56.99    3.79
  -4  -1  31   62.00    2.64
   4   1 -32   18.13    2.00
  -4  -1  32   18.76    1.52
   4   1 -33    0.76    1.70
  -4  -1  33    0.75    1.34
   4   1 -34    7.52    1.54
  -4  -1  34    7.34    1.77
   4   1 -35  189.96    5.87
  -4  -1  35  191.18    6.83
   4   1 -36   53.32    3.51
  -4  -1  36   53.68    2.47
   4   1 -37    1.34    2.69
  -4  -1  37    3.07    1.68
   4   1 -38   62.40    2.87
  -4  -1  38   75.36    3.29
   4   1 -39   13.11    2.24
  -4  -1  39   16.08    2.05
   5   1  39    1.75    1.94
  -5  -1 -39    1.60    1.62
   5   1  38   13.46    2.08
  -5  -1 -38   12.32    1.85
   5   1  37   11.05    1.71
  -5  -1 -37   10.32    1.48
   5   1  36   53.11    2.55
  -5  -1 -36   50.09    2.84
   5   1  35    8.37    1.50
  -5  -1 -35    5.74    1.99
   5   1  34    0.74    1.72
  -5  -1 -34    0.63    1.65
   5   1  33   56.51    4.11
   5   1  32   56.18    3.28
   5   1  31  141.12    8.96
  -5  -1 -30  266.66   12.77
  -5  -1 -29    1.15    1.02
   5   1  28   54.89    2.82
  -5  -1 -28   54.50    2.32
   5   1  27    4.50    1.29
  -5  -1 -27    7.29    0.90
   5   1  26   91.12    4.95
  -5  -1 -26   94.71    3.39
   5   1  25  271.49    8.98
  -5  -1 -25  282.06    7.89
  -5  -1 -24   74.82    2.92
  -5  -1 -23  104.25    3.98
  -5  -1 -22  482.87   13.22
   5   1  21   -0.64    0.61
  -5  -1 -21   -0.03    0.56
  -5  -1 -20   25.52    1.21
   5   1  19  241.55    8.68
  -5  -1 -19  239.72    6.71
   5   1  18  258.52    6.77
  -5  -1 -18  269.62    7.32
   5   1  17  180.87    6.94
  -5  -1 -17  178.02    4.74
   5   1  16    9.96    1.02
  -5  -1 -16    9.01    0.63
   5   1  15  311.02    8.26
  -5  -1 -15  317.95    7.79
   5   1  14 1245.44   28.72
  -5  -1 -14 1294.39   30.29
   5   1  13  214.61    5.52
  -5  -1 -13  205.49    5.25
   5   1  12  678.83   17.15
  -5  -1 -12  669.28   15.51
   5   1  11   57.61    2.65
  -5  -1 -11   61.99    2.82
   5   1  10  701.32   16.58
  -5  -1 -10  718.52   23.45
   5   1   9  120.81    3.19
  -5  -1  -9  125.12    3.29
   5   1   8  162.80    4.19
  -5  -1  -8  163.55    4.15
   5   1   7 1514.50   47.03
  -5  -1  -7 1491.67   32.97
   5   1   6  222.11    5.34
  -5  -1  -6  241.81    8.25
   5   1   5   88.98    2.27
  -5  -1  -5   89.44    2.17
   5   1   3    7.65    0.47
  -5  -1  -3    7.91    0.32
  -5  -1   0    0.33    0.31
  -5  -1   1 1239.27   27.76
   5   1  -3    6.98    0.62
  -5  -1   3    8.10    0.42
   5   1  -5   90.76    3.64
  -5  -1   5   92.21    2.47
   5   1  -6  239.59    8.77
  -5  -1   6  250.61    6.28
   5   1  -7 1709.53   39.05
  -5  -1   7 1703.04   38.33
   5   1  -8  173.35    4.61
  -5  -1   8  186.11    4.96
   5   1  -9  127.42    3.38
  -5  -1   9  125.92    3.27
   5   1 -10  791.47   18.37
  -5  -1  10  752.05   17.30
   5   1 -11   62.48    2.49
  -5  -1  11   66.93    1.91
   5   1 -12  688.23   17.72
  -5  -1  12  805.82   19.25
   5   1 -13  223.81    8.21
  -5  -1  13  217.35    5.47
   5   1 -14 1286.12   30.41
  -5  -1  14 1359.43   30.51
   5   1 -15  332.66    9.76
  -5  -1  15  341.49    8.53
  -5  -1  16    9.32    0.84
   5   1 -17  200.69   10.90
  -5  -1  17  192.37    5.99
   5   1 -18  314.17   12.11
  -5  -1  18  290.45    8.11
   5   1 -19  254.36    7.20
  -5  -1  19  251.19    6.97
   5   1 -20   29.29    1.51
  -5  -1  20   27.37    1.48
   5   1 -21   -0.20    0.76
  -5  -1  21    0.23    0.56
   5   1 -22  505.50   18.43
  -5  -1  22  515.56   14.17
   5   1 -23  123.94    5.91
  -5  -1  23  130.50    6.68
   5   1 -24   88.69    4.57
  -5  -1  24   89.38    3.41
   5   1 -25  294.13    8.09
  -5  -1  25  301.34    7.84
   5   1 -26  101.24    5.58
  -5  -1  26   98.64    5.15
   5   1 -27    7.32    1.10
  -5  -1  27    6.19    0.93
   5   1 -28   58.17    2.92
  -5  -1  28   56.64    2.14
   5   1 -29    1.04    1.02
  -5  -1  29    1.52    1.00
   5   1 -30  270.77    8.89
  -5  -1  30  280.61    7.12
   5   1 -31  141.71    5.62
  -5  -1  31  146.04    4.37
   5   1 -32   62.04    2.99
  -5  -1  32   61.06    2.74
   5   1 -33   67.11    4.55
  -5  -1  33   66.43    2.59
   5   1 -34    0.71    1.27
  -5  -1  34    0.71    1.16
   5   1 -35    8.40    1.67
  -5  -1  35    8.30    1.39
   5   1 -36   52.98    2.39
  -5  -1  36   55.61    2.71
   5   1 -37   10.35    1.35
  -5  -1  37   10.15    1.51
   5   1 -38   17.25    1.77
  -5  -1  38   18.26    2.04
   5   1 -39    0.66    1.71
  -5  -1  39    2.25    1.69
   6   1  39    2.01    2.24
  -6  -1 -39    2.11    1.78
   6   1  38    5.10    1.90
  -6  -1 -38    3.99    1.64
   6   1  37   -0.65    2.98
  -6  -1 -37    2.04    3.05
   6   1  36    9.49    2.94
   6   1  35    1.39    2.72
   6   1  34    1.84    2.71
  -6  -1 -33    4.78    2.07
   6   1  32    2.10    1.53
  -6  -1 -32    2.11    1.26
   6   1  31   40.80    3.48
  -6  -1 -31   39.63    2.25
   6   1  30    3.43    1.36
  -6  -1 -30    1.69    0.95
   6   1  29  145.14    6.25
  -6  -1 -29  141.19    4.44
   6   1  28   28.93    1.64
  -6  -1 -28   26.59    1.52
   6   1  27    2.99    0.86
  -6  -1 -27    4.67    0.83
  -6  -1 -26  418.87   13.00
   6   1  25    1.24    0.79
  -6  -1 -25    6.59    0.83
  -6  -1 -24   63.45    2.40
  -6  -1 -23   97.75    3.44
  -6  -1 -22   59.14    2.35
   6   1  21   36.58    1.81
  -6  -1 -21   34.94    1.57
   6   1  20    7.33    0.98
  -6  -1 -20    5.39    0.82
   6   1  19  120.57    3.57
  -6  -1 -19  115.83    3.60
   6   1  18  207.57    5.89
  -6  -1 -18  202.61    6.37
   6   1  17   73.96    2.44
  -6  -1 -17   75.30    2.31
   6   1  16    1.29    0.55
  -6  -1 -16    0.77    0.50
   6   1  15   88.00    2.84
  -6  -1 -15   93.51    2.68
   6   1  14    1.26    0.63
  -6  -1 -14    2.58    0.59
   6   1  13 1123.57   37.31
  -6  -1 -13 1099.51   25.60
   6   1  12  253.21    6.66
  -6  -1 -12  241.85    6.26
   6   1  11    9.53    0.60
  -6  -1 -11   10.19    0.61
   6   1  10  305.84    7.60
  -6  -1 -10  301.08    7.29
   6   1   9   85.10    2.39
  -6  -1  -9   88.50    3.29
   6   1   8  308.99    7.72
  -6  -1  -8  318.95    7.41
   6   1   7  865.85   20.00
  -6  -1  -7  860.25   19.17
   6   1   6   55.64    1.58
  -6  -1  -6   52.75    1.56
   6   1   5    9.77    0.42
  -6  -1  -5    9.25    0.43
   6   1   4  343.00   11.43
  -6  -1  -4  356.72    8.40
   6   1   3 1499.36   33.30
  -6  -1  -3 1523.33   34.06
   6   1   2  805.04   26.00
   6   1   1  253.75    6.19
  -6  -1  -1  299.60   10.35
   6   1  -1  292.64    7.39
  -6  -1   1  263.73    8.42
  -6  -1   2  871.47   19.70
   6   1  -3 1552.66   34.34
  -6  -1   3 1479.48   46.27
   6   1  -4  341.46   11.89
   6   1  -5   11.46    0.53
  -6  -1   5   10.78    0.54
   6   1  -6   57.23    1.64
  -6  -1   6   57.75    2.32
   6   1  -7  966.01   22.60
  -6  -1   7  864.25   19.96
   6   1  -8  312.99    7.71
  -6  -1   8  331.39   10.99
   6   1  -9   94.80    2.72
  -6  -1   9   94.16    2.54
   6   1 -10  324.88   11.32
  -6  -1  10  321.14    7.71
   6   1 -11   10.91    0.62
  -6  -1  11    9.93    0.65
   6   1 -12  250.57    6.66
  -6  -1  12  259.56    6.45
   6   1 -13 1278.94   31.25
  -6  -1  13 1177.56   27.27
   6   1 -14    2.08    0.45
  -6  -1  14    1.66    0.43
   6   1 -15   92.59    3.01
  -6  -1  15   92.81    2.74
  -6  -1  16    1.05    0.48
   6   1 -17   91.70    3.44
  -6  -1  17   81.06    2.71
   6   1 -18  210.96    8.79
  -6  -1  18  212.07    5.97
   6   1 -19  125.56    4.04
  -6  -1  19  128.21    3.72
   6   1 -20    5.96    0.69
  -6  -1  20    6.76    0.72
   6   1 -21   43.57    1.80
  -6  -1  21   40.73    1.63
   6   1 -22   65.95    3.72
  -6  -1  22   65.19    2.38
   6   1 -23   93.96    3.40
  -6  -1  23  103.23    3.03
   6   1 -24   68.59    4.58
  -6  -1  24   69.52    2.53
   6   1 -25    7.30    1.08
  -6  -1  25    6.34    1.14
  -6  -1  26  405.42   10.64
   6   1 -27    4.74    0.85
  -6  -1  27    4.22    0.86
   6   1 -28   32.19    1.80
  -6  -1  28   30.96    1.74
  -6  -1  29  156.77    4.48
   6   1 -30    2.18    1.18
  -6  -1  30    3.04    1.17
   6   1 -31   36.75    2.04
  -6  -1  31   38.83    2.16
   6   1 -32    1.29    1.05
  -6  -1  32    0.98    1.20
   6   1 -33    4.13    1.42
  -6  -1  33    6.14    1.63
   6   1 -34    0.49    1.15
  -6  -1  34   -0.26    1.32
   6   1 -35    3.18    1.56
  -6  -1  35    5.10    1.84
   6   1 -36    7.29    1.45
  -6  -1  36    7.20    1.63
   6   1 -37    2.86    1.70
  -6  -1  37    1.06    2.07
   6   1 -38    6.04    2.54
  -6  -1  38    1.75    1.94
   6   1 -39    0.51    2.55
  -6  -1  39    2.93    2.13
   7   1  39    9.24    3.78
  -7  -1 -39    4.66    3.74
   7   1  38  163.28    8.62
   7   1  37   -2.46    2.42
  -7  -1 -36    4.33    2.27
   7   1  35   26.59    2.45
  -7  -1 -35   27.12    2.30
   7   1  34   10.91    2.46
  -7  -1 -34    6.80    1.41
   7   1  33   41.72    2.52
  -7  -1 -33   41.38    2.30
   7   1  32   16.37    1.78
  -7  -1 -32   17.74    1.42
   7   1  31   68.39    3.41
  -7  -1 -31   68.15    2.79
   7   1  30    7.37    1.16
  -7  -1 -30    8.21    1.10
  -7  -1 -29   98.80    3.74
  -7  -1 -28  188.52    5.74
  -7  -1 -27   92.65    3.56
  -7  -1 -26  607.98   17.56
  -7  -1 -25  750.42   19.43
   7   1  24  175.75    7.38
  -7  -1 -24  203.57    5.67
   7   1  23  169.05    5.17
  -7  -1 -23  167.46    5.46
   7   1  22  281.22    8.37
  -7  -1 -22  278.14    7.89
   7   1  21   14.42    1.43
  -7  -1 -21   15.59    1.01
   7   1  20  794.18   28.92
  -7  -1 -20  778.09   18.93
   7   1  19   89.89    4.62
  -7  -1 -19   87.94    4.05
   7   1  18    1.46    0.56
  -7  -1 -18    1.90    0.54
   7   1  17   21.68    1.13
  -7  -1 -17   19.31    1.03
   7   1  16   65.46    3.04
  -7  -1 -16   60.89    2.08
   7   1  15  206.78    7.99
  -7  -1 -15  219.13    7.78
   7   1  14   90.76    3.89
  -7  -1 -14   93.61    3.81
   7   1  13 1310.80   30.67
  -7  -1 -13 1356.62   31.39
   7   1  12 1698.85   55.27
  -7  -1 -12 1659.99   37.81
   7   1  11   32.01    1.20
  -7  -1 -11   31.87    1.14
   7   1  10 2090.06   67.37
  -7  -1 -10 2094.87   65.87
  -7  -1  -9 3887.24  119.44
   7   1   8    5.70    0.41
  -7  -1  -8    4.87    0.40
   7   1   7  174.89    4.58
  -7  -1  -7  178.08    4.33
   7   1   5  157.00    3.87
  -7  -1  -5  160.02    3.98
   7   1   4  695.74   22.87
  -7  -1  -4  687.51   15.53
   7   1   3   78.05    3.10
  -7  -1  -3   81.24    2.23
   7   1   2   11.42    0.56
  -7  -1  -2   11.38    0.51
   7   1   1  107.48    3.77
  -7  -1  -1  112.49    3.94
   7   1  -1  107.93    2.60
  -7  -1   1  123.11    4.34
   7   1  -2   11.30    0.50
  -7  -1   2   11.27    0.53
  -7  -1   3   96.59    3.92
   7   1  -4  768.38   26.60
  -7  -1   4  871.26   19.76
   7   1  -5  174.18    6.37
  -7  -1   5  161.17    5.77
   7   1  -7  172.66    6.10
  -7  -1   7  179.74    6.22
   7   1  -8    5.51    0.75
  -7  -1   8    5.54    0.49
   7   1 -10 2120.56   66.18
  -7  -1  10 2330.82   53.04
   7   1 -11   34.34    1.56
  -7  -1  11   34.49    1.13
   7   1 -12 1737.57   40.23
  -7  -1  12 1891.64   42.96
   7   1 -13 1451.81   34.24
  -7  -1  13 1439.73   35.16
   7   1 -14   99.74    4.11
  -7  -1  14  102.80    3.30
   7   1 -15  209.31    5.39
  -7  -1  15  222.73    6.42
   7   1 -16   59.45    1.98
  -7  -1  16   55.74    2.10
  -7  -1  17   21.68    1.03
   7   1 -18    2.30    0.72
  -7  -1  18    1.45    0.62
   7   1 -19   77.26    2.75
  -7  -1  19   80.14    2.58
  -7  -1  20  807.51   20.38
   7   1 -21   14.13    1.56
  -7  -1  21   13.52    0.95
  -7  -1  22  314.70   11.88
   7   1 -23  174.51    6.72
  -7  -1  23  184.18    5.99
   7   1 -24  229.90    9.85
  -7  -1  24  214.29    7.00
   7   1 -25  788.28   27.14
  -7  -1  25  812.84   28.03
   7   1 -26  619.35   15.44
  -7  -1  26  641.64   16.43
   7   1 -27  100.89    6.44
  -7  -1  27  102.15    4.21
   7   1 -28  189.68    5.92
  -7  -1  28  210.44    6.18
   7   1 -29  113.11    3.93
  -7  -1  29  104.81    3.95
  -7  -1  30    8.57    1.62
   7   1 -31   66.71    3.74
  -7  -1  31   77.77    2.84
   7   1 -32   19.97    1.41
  -7  -1  32   16.43    1.44
   7   1 -33   39.40    2.49
  -7  -1  33   44.79    2.14
   7   1 -34    7.81    1.70
  -7  -1  34    8.25    1.36
   7   1 -35   29.64    2.43
  -7  -1  35   28.34    1.94
  -7  -1  36    4.49    2.20
   7   1 -37    0.10    2.56
  -7  -1  37    1.37    1.86
   7   1 -38  219.08    9.67
  -7  -1  38  220.00    6.89
   7   1 -39   10.37    2.14
  -7  -1  39   12.19    2.54
   8   1  39   -0.27    3.46
   8   1  38    1.44    2.26
  -8  -1 -38    3.96    1.68
   8   1  37   -0.19    1.98
  -8  -1 -37    0.32    1.34
   8   1  36    6.73    2.01
  -8  -1 -36    6.03    1.23
   8   1  35    6.72    1.92
  -8  -1 -35    8.41    1.30
   8   1  34   96.19    4.05
  -8  -1 -34   88.57    3.80
   8   1  33   63.94    2.94
  -8  -1 -33   64.31    2.72
  -8  -1 -32  187.94    6.29
  -8  -1 -31  104.30    3.81
   8   1  30   -1.37    1.33
  -8  -1 -30    1.24    0.90
  -8  -1 -29   46.78    2.22
  -8  -1 -28  373.68   10.79
   8   1  27  213.85    9.44
  -8  -1 -27  269.89    7.47
   8   1  26    9.70    1.09
  -8  -1 -26    6.58    0.94
   8   1  25   16.84    1.12
  -8  -1 -25   17.27    1.19
   8   1  24  167.08    5.56
  -8  -1 -24  163.52    5.32
   8   1  23  128.93    4.32
  -8  -1 -23  125.64    3.86
   8   1  22    6.02    0.80
  -8  -1 -22    6.21    0.74
   8   1  21    1.55    0.67
  -8  -1 -21    1.66    0.64
   8   1  20   34.68    1.47
  -8  -1 -20   32.96    1.35
   8   1  19   70.61    2.58
  -8  -1 -19   71.15    2.32
   8   1  18  266.01    9.95
  -8  -1 -18  278.63    9.48
   8   1  17   30.54    1.17
  -8  -1 -17   30.76    1.22
   8   1  16  562.85   13.86
  -8  -1 -16  593.22   14.08
   8   1  15   41.86    1.53
  -8  -1 -15   41.77    1.38
   8   1  14   73.80    2.24
  -8  -1 -14   70.85    2.04
   8   1  13    1.26    0.88
  -8  -1 -13    2.27    0.84
   8   1  12  517.96   12.25
  -8  -1 -12  526.92   12.43
   8   1  11   63.98    1.92
  -8  -1 -11   62.19    1.94
   8   1  10  993.16   22.82
  -8  -1 -10 1002.31   23.29
   8   1   9  908.33   20.72
  -8  -1  -9  898.28   20.19
   8   1   8  653.94   15.26
  -8  -1  -8  679.69   15.69
   8   1   7 2630.51   57.32
  -8  -1  -7 2793.33   62.36
   8   1   6  220.38    5.61
  -8  -1  -6  213.51    5.12
   8   1   5  465.10   15.28
  -8  -1  -5  475.02   10.99
   8   1   4  972.48   22.07
  -8  -1  -4  966.37   21.72
   8   1   3   87.33    3.12
  -8  -1  -3   82.90    2.13
   8   1   2 1180.16   26.70
   8   1   1  120.53    4.41
  -8  -1  -1  137.04    4.63
   8   1   0 2081.53   64.37
  -8  -1   0 2500.98   55.75
   8   1  -1  124.62    3.35
  -8  -1   1  119.82    4.17
   8   1  -2 1258.36   28.32
   8   1  -3   92.78    2.51
   8   1  -4  959.21   21.72
  -8  -1   4 1025.41   23.15
   8   1  -5  386.90    9.22
  -8  -1   5  549.96   18.77
   8   1  -6  226.80    7.99
  -8  -1   6  203.03    5.41
   8   1  -7 2996.00   67.93
  -8  -1   7 2647.53   59.01
   8   1  -8  762.84   25.21
  -8  -1   8  701.85   16.13
   8   1  -9 1005.45   32.74
  -8  -1   9  828.24   19.52
   8   1 -10 1087.23   25.56
   8   1 -11   62.18    2.66
  -8  -1  11   60.75    2.18
   8   1 -12  552.45   13.25
  -8  -1  12  542.28   19.63
   8   1 -13    1.64    0.85
  -8  -1  13    1.15    0.50
   8   1 -14   76.52    2.63
  -8  -1  14   75.82    2.60
   8   1 -15   47.17    1.74
  -8  -1  15   46.64    1.81
   8   1 -16  631.58   22.19
  -8  -1  16  617.32   24.20
   8   1 -17   33.39    1.32
  -8  -1  17   32.97    1.37
   8   1 -18  321.06    9.06
  -8  -1  18  300.23    9.77
   8   1 -19   68.85    2.31
  -8  -1  19   77.62    2.87
   8   1 -20   35.68    2.54
  -8  -1  20   38.82    1.77
   8   1 -21    2.36    0.68
  -8  -1  21    1.43    0.68
   8   1 -22    5.63    0.99
  -8  -1  22    6.71    0.83
   8   1 -23  128.85    5.66
  -8  -1  23  130.10    3.55
   8   1 -24  194.24    8.59
  -8  -1  24  185.90    5.24
   8   1 -25   17.20    1.44
  -8  -1  25   17.96    1.23
   8   1 -26    8.03    1.09
  -8  -1  26    8.23    1.08
   8   1 -27  288.99   10.13
  -8  -1  27  316.64    9.03
  -8  -1  28  398.47   19.24
   8   1 -29   51.35    1.86
  -8  -1  29   47.31    2.33
   8   1 -30    2.43    1.21
  -8  -1  30    1.94    1.06
   8   1 -31  126.26    6.51
  -8  -1  31  112.60    4.21
   8   1 -32  266.83   12.65
  -8  -1  32  203.98    7.19
   8   1 -33   65.87    3.84
  -8  -1  33   66.50    2.70
   8   1 -34  102.28    5.56
  -8  -1  34   94.95    5.64
   8   1 -35    3.62    2.20
  -8  -1  35   10.08    1.40
   8   1 -36    6.47    1.50
  -8  -1  36    6.72    1.57
   8   1 -37   -0.99    1.17
  -8  -1  37    0.17    1.42
   8   1 -38    0.58    1.51
  -8  -1  38    0.61    1.80
   8   1 -39    0.98    1.45
  -8  -1  39    1.74    1.70
   9   1  38   42.07    3.13
  -9  -1 -38   44.42    2.49
   9   1  37    3.27    1.99
  -9  -1 -37    0.91    1.37
   9   1  36    9.57    1.60
  -9  -1 -36    9.76    1.52
  -9  -1 -35  146.34    5.51
  -9  -1 -34   21.53    1.75
  -9  -1 -33   70.50    2.95
  -9  -1 -32  120.31    4.21
   9   1  31    1.48    1.02
  -9  -1 -31    4.74    1.00
   9   1  30  163.68    5.63
  -9  -1 -30  179.25    5.06
   9   1  29  178.81    5.97
  -9  -1 -29  171.16    5.62
   9   1  28   31.83    1.89
  -9  -1 -28   31.47    1.84
   9   1  27    1.33    0.81
  -9  -1 -27    0.44    0.77
   9   1  26   13.29    1.17
  -9  -1 -26   12.89    1.00
   9   1  25   24.24    1.44
  -9  -1 -25   23.07    1.34
   9   1  24   53.15    2.06
  -9  -1 -24   50.47    2.00
   9   1  23   22.88    1.34
  -9  -1 -23   27.24    1.38
   9   1  22    1.11    0.65
  -9  -1 -22    2.31    0.66
   9   1  21  127.70    4.54
  -9  -1 -21  132.87    4.09
   9   1  20  351.43    9.34
  -9  -1 -20  338.13    9.01
   9   1  19    9.60    0.88
  -9  -1 -19   11.34    1.08
   9   1  18   80.13    2.62
  -9  -1 -18   84.68    2.67
   9   1  17   57.27    3.09
  -9  -1 -17   58.97    2.72
   9   1  16  116.11    4.87
  -9  -1 -16  120.40    5.16
   9   1  15  224.35    9.29
  -9  -1 -15  217.55    5.39
   9   1  14  263.89    6.99
  -9  -1 -14  258.02    6.74
   9   1  13  449.83   10.88
  -9  -1 -13  450.15   10.60
   9   1  12   66.26    2.07
  -9  -1 -12   69.32    2.18
   9   1  11    1.69    0.40
  -9  -1 -11    1.09    0.53
   9   1  10   47.41    2.21
  -9  -1 -10   51.16    1.57
   9   1   9    5.23    0.56
  -9  -1  -9    6.52    0.51
   9   1   8  140.41    3.71
  -9  -1  -8  134.23    3.31
   9   1   7    1.65    0.48
  -9  -1  -7    1.34    0.46
   9   1   6   92.94    2.46
  -9  -1  -6   82.10    2.07
   9   1   5  760.19   24.82
  -9  -1  -5  766.81   17.34
   9   1   4   23.62    0.88
  -9  -1  -4   26.59    0.94
   9   1   3    0.22    0.29
  -9  -1  -3    0.14    0.28
   9   1   2  180.41    6.59
  -9  -1  -2  176.34    4.30
   9   1   1   82.86    2.22
  -9  -1  -1   80.26    2.13
  -9  -1   0    0.30    0.47
   9   1  -1   77.87    2.20
   9   1  -2  168.08    4.23
  -9  -1   2  171.45    5.78
   9   1  -3    0.46    0.30
  -9  -1   3    1.29    0.58
   9   1  -4   23.13    1.19
  -9  -1   4   30.58    1.65
   9   1  -5  835.07   19.34
  -9  -1   5  832.56   26.49
   9   1  -6   91.78    3.76
  -9  -1   6   86.93    2.35
   9   1  -7    1.44    0.64
  -9  -1   7    1.70    0.47
   9   1  -8  138.99    5.22
  -9  -1   8  153.88    5.73
   9   1  -9    5.50    0.69
  -9  -1   9    6.70    0.51
   9   1 -10   59.69    2.05
  -9  -1  10   52.59    1.85
   9   1 -11    1.55    0.57
  -9  -1  11    0.98    0.60
   9   1 -12   59.63    2.55
  -9  -1  12   63.57    2.14
   9   1 -13  460.02   11.90
  -9  -1  13  541.14   14.46
   9   1 -14  270.80   10.88
  -9  -1  14  275.05    7.22
   9   1 -15  239.63    6.49
  -9  -1  15  262.05    6.62
   9   1 -16  121.62    3.54
  -9  -1  16  130.53    3.64
   9   1 -17   62.76    2.78
  -9  -1  17   59.68    2.03
   9   1 -18   97.78    5.54
  -9  -1  18   84.83    2.75
   9   1 -19   11.19    0.94
  -9  -1  19   10.12    0.80
   9   1 -20  361.51   11.02
  -9  -1  20  361.22    9.41
   9   1 -21  141.66    6.22
  -9  -1  21  129.50    3.69
   9   1 -22    0.73    0.73
  -9  -1  22    0.55    0.72
   9   1 -23   26.58    2.11
  -9  -1  23   27.00    1.37
   9   1 -24   47.07    4.01
  -9  -1  24   49.95    2.13
   9   1 -25   25.94    1.42
  -9  -1  25   25.28    1.50
   9   1 -26   16.67    1.82
  -9  -1  26   16.73    1.48
  -9  -1  27    0.61    0.79
   9   1 -28   39.29    2.40
  -9  -1  28   32.53    1.58
   9   1 -29  174.23    6.25
  -9  -1  29  176.02    5.65
   9   1 -30  180.66    7.38
  -9  -1  30  188.52    6.87
   9   1 -31    4.06    1.99
  -9  -1  31    3.97    1.31
   9   1 -32  126.73    7.77
  -9  -1  32  137.08    4.17
   9   1 -33   70.32    4.68
  -9  -1  33   80.31    3.97
   9   1 -34   22.51    2.06
  -9  -1  34   21.19    2.05
   9   1 -35  161.15    9.07
  -9  -1  35  163.57    5.43
  -9  -1  36   16.83    2.23
  -9  -1  37    1.78    1.55
   9   1 -38   54.74    3.90
  -9  -1  38   57.66    3.01
   9   1 -39    3.34    1.72
  -9  -1  39    3.50    2.20
  10   1  38    6.19    1.95
 -10  -1 -38    5.07    1.87
  10   1  37    2.19    1.75
 -10  -1 -37    9.99    1.66
  10   1  36   -0.97    2.11
 -10  -1 -36    4.92    1.92
 -10  -1 -35   23.76    1.60
  10   1  34   -0.28    1.22
 -10  -1 -34    0.59    1.12
  10   1  33    3.15    1.38
 -10  -1 -33    1.25    1.26
  10   1  32   24.00    1.58
 -10  -1 -32   20.96    1.45
  10   1  31   77.56    3.50
 -10  -1 -31   81.75    3.46
  10   1  30   43.83    2.13
 -10  -1 -30   38.77    2.30
  10   1  29    8.91    1.25
 -10  -1 -29   10.11    1.21
  10   1  28  184.80    5.60
 -10  -1 -28  180.97    5.75
  10   1  27   19.10    1.43
 -10  -1 -27   23.70    1.52
  10   1  26   19.95    1.25
 -10  -1 -26   19.41    1.27
  10   1  25    7.24    1.26
 -10  -1 -25    8.71    0.91
  10   1  24  157.09    4.62
 -10  -1 -24  159.44    4.82
  10   1  23   63.10    2.25
 -10  -1 -23   61.51    2.47
  10   1  22   23.31    1.79
 -10  -1 -22   27.48    1.89
  10   1  21   23.39    1.69
 -10  -1 -21   26.19    1.72
  10   1  20   21.77    1.09
 -10  -1 -20   20.12    1.14
  10   1  19    1.89    0.66
 -10  -1 -19    2.29    0.79
  10   1  18   94.68    3.04
 -10  -1 -18   95.11    3.44
  10   1  17  170.94    4.61
 -10  -1 -17  175.87    4.90
  10   1  16  795.86   19.44
 -10  -1 -16  819.40   19.23
  10   1  15   24.82    1.12
 -10  -1 -15   24.86    1.08
  10   1  14    1.05    0.46
 -10  -1 -14    0.78    0.47
  10   1  13  112.85    4.53
 -10  -1 -13  109.42    3.02
  10   1  12   26.09    1.00
 -10  -1 -12   26.20    1.00
  10   1  11  131.73    3.45
 -10  -1 -11  126.08    3.50
  10   1  10  472.34   11.39
 -10  -1 -10  465.66   10.85
  10   1   9  559.84   13.51
 -10  -1  -9  563.07   12.88
  10   1   8 2709.52   60.16
 -10  -1  -8 2738.09   59.87
  10   1   7  411.98    9.87
 -10  -1  -7  404.57    9.35
  10   1   6  390.49    9.25
 -10  -1  -6  391.70    9.01
  10   1   5  229.74    5.69
 -10  -1  -5  230.73    5.59
  10   1   4    1.71    0.46
 -10  -1  -4    1.82    0.40
  10   1   3  339.45   11.24
 -10  -1  -3  386.85    8.95
  10   1   2 2357.41   52.07
 -10  -1  -2 2286.54   71.42
  10   1   1  100.38    3.60
 -10  -1  -1   98.70    3.53
  10   1   0  833.04   19.10
 -10  -1   0  887.62   19.89
  10   1  -1  105.43    2.90
 -10  -1   1  100.31    2.68
  10   1  -2 2373.03   52.30
 -10  -1   2 2392.11   52.83
  10   1  -3  342.42    8.22
 -10  -1   3  360.87    8.49
  10   1  -4    1.03    0.65
 -10  -1   4    1.80    0.46
  10   1  -5  283.95    9.65
 -10  -1   5  241.40    8.66
  10   1  -7  459.17   11.22
 -10  -1   7  437.64   14.85
  10   1  -8 2957.69   92.74
 -10  -1   8 2825.75   87.78
  10   1  -9  659.91   22.94
 -10  -1   9  594.60   19.32
  10   1 -10  461.24   15.25
 -10  -1  10  470.26   15.56
  10   1 -11  137.22    5.05
 -10  -1  11  138.56    4.14
  10   1 -12   26.37    2.10
 -10  -1  12   28.81    1.52
  10   1 -13  119.06    4.95
 -10  -1  13  114.54    3.54
  10   1 -14    0.15    0.65
 -10  -1  14    1.15    0.68
  10   1 -15   25.83    1.15
 -10  -1  15   27.38    1.12
  10   1 -16  824.24   27.72
 -10  -1  16  854.20   20.54
  10   1 -17  176.29    8.33
 -10  -1  17  188.29    6.39
  10   1 -18  107.34    3.78
 -10  -1  18   95.34    3.42
  10   1 -19    2.34    1.15
 -10  -1  19    2.38    0.71
  10   1 -20   21.86    1.79
 -10  -1  20   22.65    1.20
  10   1 -21   32.23    2.02
 -10  -1  21   25.88    1.35
  10   1 -22   34.52    2.60
 -10  -1  22   27.85    1.40
  10   1 -23   66.85    3.59
 -10  -1  23   63.00    2.10
  10   1 -24  169.82    5.87
 -10  -1  24  166.10    5.28
  10   1 -25    8.90    1.06
 -10  -1  25    9.51    1.07
 -10  -1  26   20.97    1.27
  10   1 -27   23.05    1.73
 -10  -1  27   24.87    1.58
  10   1 -28  201.90    6.42
 -10  -1  28  191.41    5.81
  10   1 -29   12.13    1.60
 -10  -1  29    8.24    1.08
  10   1 -30   40.74    2.47
 -10  -1  30   44.63    2.16
  10   1 -31   89.56    4.19
 -10  -1  31   93.79    4.02
  10   1 -32   20.36    2.45
 -10  -1  32   19.44    3.26
  10   1 -33    1.85    1.04
 -10  -1  33    1.89    1.15
  10   1 -34    0.09    1.51
 -10  -1  34    1.04    1.22
  10   1 -35   31.10    2.98
 -10  -1  35   27.77    3.66
  10   1 -36    5.63    1.49
 -10  -1  36    4.49    1.90
  10   1 -37   13.71    2.00
 -10  -1  37   12.23    2.32
 -10  -1  38   11.66    2.89
 -10  -1  39   -0.31    2.92
  11   1  38   -1.34    1.95
 -11  -1 -38   -0.38    1.49
  11   1  37    2.14    2.29
 -11  -1 -37    7.67    1.92
  11   1  36   11.36    1.72
 -11  -1 -36   11.21    1.51
  11   1  35    1.21    1.38
 -11  -1 -35    0.31    1.17
  11   1  34   23.39    1.80
 -11  -1 -34   23.64    1.89
  11   1  33   30.84    1.85
 -11  -1 -33   32.80    1.78
  11   1  32   15.07    1.49
 -11  -1 -32   15.92    1.45
  11   1  31   -0.93    1.33
 -11  -1 -31    0.31    0.89
  11   1  30  111.07    3.52
 -11  -1 -30  104.72    3.59
  11   1  29    5.00    1.81
 -11  -1 -29    6.06    1.21
  11   1  28   26.99    1.68
 -11  -1 -28   28.54    1.90
  11   1  27   10.29    1.12
 -11  -1 -27    9.39    1.20
  11   1  26   45.67    2.13
 -11  -1 -26   45.28    2.19
  11   1  25   82.36    3.18
 -11  -1 -25   81.29    3.07
  11   1  24   10.03    1.66
 -11  -1 -24    8.95    1.52
  11   1  23  129.40    5.94
 -11  -1 -23  133.85    3.88
  11   1  22   73.70    2.55
 -11  -1 -22   74.99    2.57
  11   1  21    1.10    0.73
 -11  -1 -21    0.61    0.75
  11   1  20   28.99    1.83
 -11  -1 -20   30.67    1.20
  11   1  19  771.90   18.78
 -11  -1 -19  700.58   17.27
  11   1  18   72.32    2.34
 -11  -1 -18   70.70    2.23
  11   1  17    2.38    0.68
 -11  -1 -17    3.84    0.64
  11   1  16  100.70    3.01
 -11  -1 -16   98.76    3.18
  11   1  15   13.40    0.88
 -11  -1 -15   14.51    1.09
  11   1  14  588.83   13.92
 -11  -1 -14  575.48   13.03
  11   1  13   -0.23    0.84
 -11  -1 -13    0.28    0.58
  11   1  12   19.12    0.81
 -11  -1 -12   19.80    0.90
  11   1  11   62.61    1.96
 -11  -1 -11   60.89    1.76
  11   1  10   92.53    3.62
 -11  -1 -10   87.92    2.59
  11   1   9  233.51    8.45
 -11  -1  -9  228.71    5.67
  11   1   8  256.80    6.46
 -11  -1  -8  241.58    6.00
  11   1   7  154.89    4.08
 -11  -1  -7  159.75    3.99
  11   1   6  592.31   19.60
 -11  -1  -6  574.48   13.00
  11   1   5  480.63   11.63
 -11  -1  -5  475.65   11.24
  11   1   4  612.36   14.08
 -11  -1  -4  599.74   13.88
  11   1   3 1091.53   34.59
 -11  -1  -3 1045.58   23.69
 -11  -1  -2  132.97    4.73
  11   1   1  101.12    2.68
 -11  -1  -1  101.98    2.73
  11   1   0   -0.04    0.38
 -11  -1   0    0.08    0.45
  11   1  -1   97.34    2.45
 -11  -1   1  110.73    3.98
  11   1  -2  129.94    3.44
 -11  -1   2  126.59    4.70
  11   1  -3  986.63   22.45
  11   1  -4  544.19   12.51
 -11  -1   4  611.24   19.75
  11   1  -5  493.85   11.69
 -11  -1   5  422.79   14.01
  11   1  -6  618.79   20.52
 -11  -1   6  623.54   22.02
  11   1  -7  163.36    6.02
 -11  -1   7  168.71    4.19
  11   1  -8  241.16    6.14
 -11  -1   8  256.72    8.99
  11   1  -9  238.73    6.05
 -11  -1   9  230.09    7.86
  11   1 -10   89.39    3.66
 -11  -1  10   84.42    2.33
  11   1 -11   63.15    1.88
 -11  -1  11   59.77    1.85
  11   1 -12   19.68    0.95
 -11  -1  12   20.56    0.92
  11   1 -13    0.08    0.50
 -11  -1  13    0.00    0.65
  11   1 -14  568.14   20.71
 -11  -1  14  591.28   14.72
  11   1 -15   15.87    0.92
 -11  -1  15   15.18    0.94
  11   1 -16  102.50    4.12
 -11  -1  16  108.12    3.11
  11   1 -17    2.23    1.16
 -11  -1  17    2.92    0.70
  11   1 -18   76.38    3.08
 -11  -1  18   75.21    2.88
  11   1 -19  729.76   19.62
 -11  -1  19  771.95   19.74
  11   1 -20   32.64    1.42
 -11  -1  20   30.85    1.68
  11   1 -21   -0.51    0.76
 -11  -1  21    0.27    0.73
  11   1 -22   79.87    2.75
 -11  -1  22   82.25    3.32
  11   1 -23  146.87    6.67
 -11  -1  23  139.08    5.09
  11   1 -24   10.18    1.00
 -11  -1  24    9.05    1.12
  11   1 -25   86.31    3.91
 -11  -1  25   80.91    3.77
  11   1 -26   45.25    4.00
 -11  -1  26   46.59    2.54
  11   1 -27    9.03    1.68
 -11  -1  27    9.03    1.34
  11   1 -28   29.50    1.95
 -11  -1  28   28.83    1.66
  11   1 -29    5.80    1.67
 -11  -1  29    5.74    1.27
 -11  -1  30  110.84    7.30
  11   1 -31    1.35    1.01
 -11  -1  31    0.31    1.21
  11   1 -32   14.40    1.68
 -11  -1  32   16.09    1.84
  11   1 -33   38.72    3.13
 -11  -1  33   36.39    2.26
  11   1 -34   28.69    2.45
 -11  -1  34   26.37    2.13
  11   1 -35   -1.11    1.32
 -11  -1  35    1.19    1.50
 -11  -1  36   10.69    3.67
  11   1 -37    9.04    1.74
 -11  -1  37   10.61    2.03
  11   1 -38    2.02    1.95
 -11  -1  38   -0.83    2.37
 -12  -1 -38   -3.50    3.80
  12   1  37   -1.91    1.76
 -12  -1 -37   -0.40    1.53
  12   1  36   62.86    2.77
 -12  -1 -36   56.54    2.99
  12   1  35   28.05    2.07
 -12  -1 -35   28.04    1.94
  12   1  34    0.39    1.28
 -12  -1 -34    0.17    1.04
  12   1  33    0.84    1.27
 -12  -1 -33    0.85    1.08
  12   1  32    1.47    1.02
 -12  -1 -32    2.46    0.99
  12   1  31   28.77    1.56
 -12  -1 -31   30.52    1.72
  12   1  30    0.42    1.79
 -12  -1 -30    1.18    1.28
  12   1  29   46.52    2.31
 -12  -1 -29   47.63    2.23
  12   1  28  121.92    4.32
 -12  -1 -28  113.12    4.27
  12   1  27    3.72    1.14
 -12  -1 -27    4.02    1.14
  12   1  26  324.73    8.87
 -12  -1 -26  331.19    9.32
  12   1  25    1.13    1.54
 -12  -1 -25    0.95    0.93
  12   1  24  358.30    9.08
 -12  -1 -24  353.81    9.68
  12   1  23   11.39    1.02
 -12  -1 -23   10.17    0.98
  12   1  22    0.05    0.76
 -12  -1 -22    0.46    0.74
  12   1  21   82.14    3.63
 -12  -1 -21   80.31    3.82
  12   1  20  152.49    4.48
 -12  -1 -20  156.49    4.60
  12   1  19   13.01    1.24
 -12  -1 -19   11.26    0.87
  12   1  18  212.02    8.60
 -12  -1 -18  211.99    8.03
  12   1  17   17.15    1.63
 -12  -1 -17   16.30    1.37
  12   1  16   17.38    1.08
 -12  -1 -16   17.12    1.05
  12   1  15  363.05   13.40
 -12  -1 -15  349.96    8.71
  12   1  14  261.44    6.58
 -12  -1 -14  259.67    6.63
  12   1  13  192.86    5.02
 -12  -1 -13  195.29    5.39
  12   1  12  208.72    5.58
 -12  -1 -12  204.42    5.09
  12   1  11   20.08    0.95
 -12  -1 -11   18.69    0.82
  12   1  10  919.63   21.35
 -12  -1 -10  940.12   21.31
  12   1   9  209.52    7.50
 -12  -1  -9  218.82    5.38
  12   1   8 1936.20   43.74
 -12  -1  -8 2012.57   44.63
  12   1   7    7.35    0.64
 -12  -1  -7    6.98    0.62
  12   1   6  627.64   14.95
 -12  -1  -6  652.71   21.16
  12   1   5   88.24    3.12
 -12  -1  -5   89.39    2.34
  12   1   4  181.31    6.29
 -12  -1  -4  180.31    4.53
  12   1   3  260.32    8.54
 -12  -1  -3  260.38    6.37
  12   1   2  662.81   21.45
 -12  -1  -2  661.01   20.90
  12   1   1  143.16    5.19
 -12  -1  -1  160.87    5.73
  12   1   0  222.22    5.53
 -12  -1   0  230.80    8.05
  12   1  -1  136.96    3.52
 -12  -1   1  148.08    3.57
  12   1  -2  696.76   16.17
 -12  -1   2  675.77   21.25
  12   1  -3  253.14    6.16
 -12  -1   4  178.67    6.13
  12   1  -5   93.10    2.58
 -12  -1   5   80.90    3.12
 -12  -1   6  630.39   14.86
  12   1  -7    5.68    0.67
 -12  -1   7    8.13    0.79
  12   1  -8 1882.43   42.77
 -12  -1   8 1853.66   42.30
  12   1  -9  224.99    5.72
 -12  -1   9  225.65    9.21
 -12  -1  10 1129.24   36.34
  12   1 -11   21.39    1.03
 -12  -1  11   21.54    1.14
  12   1 -12  245.95    6.46
 -12  -1  12  224.99    6.07
  12   1 -13  196.15    5.28
 -12  -1  13  208.08    5.90
  12   1 -14  282.01   10.35
 -12  -1  14  302.91   10.42
  12   1 -15  407.22   10.34
 -12  -1  15  389.62    9.70
  12   1 -16   18.58    1.36
 -12  -1  16   19.10    0.90
  12   1 -17   17.50    1.67
 -12  -1  17   16.20    0.99
  12   1 -18  215.39    8.85
 -12  -1  18  224.33    6.60
  12   1 -19   10.67    1.00
 -12  -1  19   11.93    0.97
  12   1 -20  150.79    6.28
 -12  -1  20  161.98    4.59
  12   1 -21   95.67    3.53
 -12  -1  21   90.99    2.99
  12   1 -22   -0.29    0.77
 -12  -1  22   -0.41    0.79
  12   1 -23   12.46    1.42
 -12  -1  23   11.79    1.09
  12   1 -24  368.69   15.38
 -12  -1  24  343.85   11.90
  12   1 -25    0.25    0.82
 -12  -1  25    1.99    0.95
  12   1 -26  391.62   16.86
 -12  -1  26  322.61   10.86
  12   1 -27    4.05    1.00
 -12  -1  27    4.12    0.96
  12   1 -28  118.95    6.17
 -12  -1  28  123.33    5.02
  12   1 -29   52.11    2.93
 -12  -1  29   51.89    2.36
  12   1 -30    0.92    1.26
 -12  -1  30    0.68    1.21
  12   1 -31   31.24    3.08
 -12  -1  31   30.45    3.17
  12   1 -32    2.35    1.09
 -12  -1  32    1.78    1.29
  12   1 -33    0.45    1.86
 -12  -1  33    0.37    1.71
  12   1 -34   -0.92    1.98
 -12  -1  34    0.29    1.59
 -12  -1  35   31.29    2.22
  12   1 -36   70.16    4.87
 -12  -1  36   84.83    3.69
 -12  -1  37   -0.15    1.80
  12   1 -38    0.34    2.78
 -12  -1  38    0.73    2.00
  13   1  37   20.34    1.97
 -13  -1 -37   19.39    1.99
  13   1  36    1.70    1.76
 -13  -1 -36   -0.22    1.62
  13   1  35   17.71    1.71
 -13  -1 -35   14.82    1.54
  13   1  34   47.60    2.55
 -13  -1 -34   54.15    2.48
  13   1  33   64.47    3.06
 -13  -1 -33   63.56    2.86
  13   1  32   57.52    2.35
 -13  -1 -32   60.72    2.57
  13   1  31    3.09    2.00
 -13  -1 -31    2.38    1.19
  13   1  30   44.33    2.28
 -13  -1 -30   45.93    2.29
  13   1  29  100.78    3.61
 -13  -1 -29  103.40    3.78
  13   1  28   13.32    1.44
 -13  -1 -28   13.01    1.37
  13   1  27    9.80    1.87
 -13  -1 -27    9.16    1.17
  13   1  26  103.07    4.61
 -13  -1 -26  104.10    3.41
  13   1  25  309.37   13.91
 -13  -1 -25  293.90    7.82
  13   1  24    6.93    1.32
 -13  -1 -24    6.68    0.96
  13   1  23   48.18    1.93
 -13  -1 -23   50.29    2.04
  13   1  22  141.96    4.76
 -13  -1 -22  134.92    3.91
  13   1  21  271.64   10.38
 -13  -1 -21  290.57   10.73
  13   1  20    3.51    0.63
 -13  -1 -20    3.90    0.68
  13   1  19  209.82    5.78
 -13  -1 -19  208.38    5.87
  13   1  18   38.00    1.45
 -13  -1 -18   37.67    1.42
  13   1  17  689.74   16.74
 -13  -1 -17  673.28   15.84
  13   1  16   15.62    1.22
 -13  -1 -16   13.99    0.83
  13   1  15   64.31    3.22
 -13  -1 -15   63.13    2.15
  13   1  14  591.93   14.13
 -13  -1 -14  583.37   13.83
  13   1  13  284.35    7.46
 -13  -1 -13  295.60    7.23
  13   1  12    5.92    0.60
 -13  -1 -12    7.37    0.65
  13   1  11   10.41    0.70
 -13  -1 -11   10.21    0.69
  13   1  10  570.31   19.43
 -13  -1 -10  582.55   13.47
  13   1   9 1260.11   40.13
 -13  -1  -9 1283.37   29.17
  13   1   8  175.26    4.48
 -13  -1  -8  175.91    4.28
  13   1   7  697.12   15.86
 -13  -1  -7  704.11   16.04
  13   1   6  328.84    7.77
 -13  -1  -6  364.21    8.55
  13   1   5  340.57   11.61
 -13  -1  -5  325.49    7.70
  13   1   4  131.16    5.12
 -13  -1  -4  128.35    3.34
  13   1   3   24.99    1.24
 -13  -1  -3   24.43    0.98
  13   1   2   45.28    1.57
 -13  -1  -2   42.20    1.29
  13   1   1    9.80    0.60
 -13  -1  -1    9.13    0.75
  13   1   0   -0.32    0.52
 -13  -1   0   -0.91    0.52
  13   1  -1    9.26    0.62
 -13  -1   1    9.95    0.91
  13   1  -2   42.22    1.43
 -13  -1   2   43.14    1.82
  13   1  -3   22.18    0.84
 -13  -1   3   24.29    1.26
  13   1  -4  132.69    3.47
 -13  -1   4  177.55    6.56
  13   1  -5  339.35    8.43
  13   1  -6  358.93    8.81
 -13  -1   6  388.40   13.55
 -13  -1   7  829.74   19.23
 -13  -1   8  182.80    6.33
  13   1  -9 1287.37   29.70
 -13  -1   9 1250.41   29.94
  13   1 -10  612.17   22.32
 -13  -1  10  627.01   15.91
  13   1 -11   10.07    0.69
 -13  -1  11   10.65    1.26
  13   1 -12    8.53    0.68
 -13  -1  12    6.22    1.04
  13   1 -13  291.62    8.01
 -13  -1  13  288.17    7.37
  13   1 -14  546.83   19.52
 -13  -1  14  630.26   16.30
  13   1 -15   63.95    2.26
 -13  -1  15   67.35    3.29
  13   1 -16   14.84    1.97
 -13  -1  16   16.92    1.11
  13   1 -17  668.50   23.85
 -13  -1  17  701.60   17.70
  13   1 -18   41.01    2.56
 -13  -1  18   38.20    1.40
  13   1 -19  206.46    8.43
 -13  -1  19  211.37    5.87
  13   1 -20    2.77    1.04
 -13  -1  20    2.90    0.73
  13   1 -21  315.33    8.38
 -13  -1  21  304.84    8.50
  13   1 -22  137.96    5.57
 -13  -1  22  141.70    4.43
  13   1 -23   52.46    2.32
 -13  -1  23   51.21    2.01
  13   1 -24    8.40    1.38
 -13  -1  24    7.79    0.90
  13   1 -25  312.19   12.45
 -13  -1  25  320.25    8.93
  13   1 -26  108.17    4.44
 -13  -1  26  116.04    3.87
  13   1 -27    7.10    1.84
 -13  -1  27    9.96    1.32
  13   1 -28   16.57    1.47
 -13  -1  28   14.36    1.33
  13   1 -29  113.71    5.31
 -13  -1  29  117.18    4.96
  13   1 -30   48.00    2.08
 -13  -1  30   48.62    2.17
  13   1 -31    2.53    1.38
 -13  -1  31    2.21    1.28
  13   1 -32   56.85    4.59
 -13  -1  32   61.67    2.67
  13   1 -33   68.14    3.02
 -13  -1  33   72.74    3.06
  13   1 -34   60.37    4.03
 -13  -1  34   65.10    2.82
 -13  -1  35   19.04    2.55
  13   1 -36    0.05    2.19
 -13  -1  36    0.46    1.43
  13   1 -37   32.08    4.02
 -13  -1  37   25.64    2.18
  13   1 -38   33.90    3.70
 -13  -1  38   34.29    2.91
  14   1  37    8.74    2.12
 -14  -1 -37   13.52    1.96
  14   1  36    3.14    1.61
 -14  -1 -36    3.61    1.43
  14   1  35    9.23    1.49
 -14  -1 -35   10.34    1.46
  14   1  34   55.68    2.79
 -14  -1 -34   53.20    2.75
  14   1  33   14.90    1.69
 -14  -1 -33   14.96    1.50
  14   1  32  180.53    6.24
 -14  -1 -32  180.33    5.58
  14   1  31   27.05    1.97
 -14  -1 -31   27.03    1.86
  14   1  30   51.09    2.15
 -14  -1 -30   47.62    2.14
  14   1  29   21.61    1.43
 -14  -1 -29   23.42    1.38
  14   1  28    0.27    1.23
 -14  -1 -28    0.62    1.15
  14   1  27  244.61    6.92
 -14  -1 -27  237.52    7.24
  14   1  26  159.42    4.98
 -14  -1 -26  173.20    5.03
  14   1  25    4.13    0.85
 -14  -1 -25    5.60    0.83
  14   1  24   24.01    1.35
 -14  -1 -24   24.16    1.68
  14   1  23  257.54   10.14
 -14  -1 -23  255.58    9.95
  14   1  22   84.52    3.15
 -14  -1 -22   88.13    2.99
 -14  -1 -21  113.02    3.48
  14   1  20   46.18    2.03
 -14  -1 -20   44.67    1.74
  14   1  19   25.64    1.33
 -14  -1 -19   27.08    1.38
  14   1  18  229.94    6.01
 -14  -1 -18  228.99    6.05
  14   1  17   59.08    2.12
 -14  -1 -17   61.55    2.27
  14   1  16  727.81   17.35
 -14  -1 -16  695.22   23.81
  14   1  15  161.98    4.27
 -14  -1 -15  162.86    4.22
  14   1  14  121.98    3.43
 -14  -1 -14  129.67    3.69
  14   1  13   43.86    1.59
 -14  -1 -13   42.90    1.45
  14   1  12  850.13   27.90
 -14  -1 -12  840.79   20.02
  14   1  11 1506.64   47.70
 -14  -1 -11 1536.50   34.74
  14   1  10  182.04    4.78
 -14  -1 -10  180.33    4.53
  14   1   9  382.48    9.35
 -14  -1  -9  381.85    8.94
  14   1   8   72.10    2.19
 -14  -1  -8   74.94    2.06
  14   1   7  321.65   10.72
 -14  -1  -7  338.29    8.21
  14   1   6  206.74    6.93
 -14  -1  -6  215.85    5.37
  14   1   5  809.35   18.72
 -14  -1  -5  836.26   27.10
  14   1   4   15.64    0.71
 -14  -1  -4   14.35    0.98
  14   1   3   20.77    1.23
 -14  -1  -3   20.85    1.08
  14   1   2    1.73    0.43
 -14  -1  -2    1.08    0.40
  14   1   1  264.86    9.39
 -14  -1  -1  280.72    6.71
  14   1   0 1915.88   44.69
 -14  -1   0 2272.03   72.30
  14   1  -1  271.90    6.79
 -14  -1   1  270.81    9.03
  14   1  -2    1.41    0.43
  14   1  -3   22.46    0.88
 -14  -1   3   20.24    0.89
  14   1  -4   16.04    0.72
 -14  -1   4   12.52    1.10
  14   1  -5  852.54   27.65
 -14  -1   5  963.43   30.69
  14   1  -6  236.00    5.78
 -14  -1   6  218.20    7.65
  14   1  -7  319.69   10.80
 -14  -1   7  337.39   11.22
  14   1  -8   77.88    2.27
 -14  -1   8   70.86    2.20
  14   1  -9  390.11   10.51
  14   1 -10  169.05    5.94
 -14  -1  10  204.60    7.94
  14   1 -11 1502.93   33.88
 -14  -1  11 1677.99   55.32
 -14  -1  12  826.48   28.51
  14   1 -13   43.93    1.53
 -14  -1  13   45.01    1.64
  14   1 -14  112.32    4.87
 -14  -1  14  131.22    3.56
  14   1 -15  165.48    8.61
 -14  -1  15  171.30    6.35
  14   1 -16  726.59   24.32
 -14  -1  16  766.95   28.12
  14   1 -17   58.37    1.91
 -14  -1  17   59.10    2.30
  14   1 -18  259.60    7.06
 -14  -1  18  237.01    6.91
  14   1 -19   29.01    1.66
 -14  -1  19   30.29    1.51
  14   1 -20   45.71    3.28
 -14  -1  20   46.74    3.65
  14   1 -21  110.82    6.94
 -14  -1  21  121.72    4.09
  14   1 -22   90.29    3.44
 -14  -1  22   88.69    3.26
  14   1 -23  251.27   11.09
 -14  -1  23  265.07    7.43
  14   1 -24   26.32    1.69
 -14  -1  24   25.41    1.57
  14   1 -25    3.75    1.20
 -14  -1  25    5.04    0.89
  14   1 -26  174.82    6.96
 -14  -1  26  181.11    5.49
  14   1 -27  252.31    7.09
 -14  -1  27  250.22    7.87
  14   1 -28    1.53    0.98
 -14  -1  28    0.67    1.16
  14   1 -29   23.63    1.64
 -14  -1  29   24.23    1.61
  14   1 -30   58.01    2.62
 -14  -1  30   54.07    2.36
  14   1 -31   28.81    2.93
 -14  -1  31   25.09    1.76
  14   1 -32  193.49    5.90
 -14  -1  32  185.57    6.19
  14   1 -33   18.75    1.61
 -14  -1  33   21.21    1.78
  14   1 -34   68.64    4.25
 -14  -1  34   65.71    3.20
  14   1 -35    7.88    2.46
 -14  -1  35   12.00    3.13
  14   1 -36    3.30    1.85
 -14  -1  36    4.14    1.57
  14   1 -37   10.75    2.49
 -14  -1  37   17.49    1.97
  15   1  36    2.37    1.28
 -15  -1 -36    0.65    1.37
  15   1  35   22.48    3.45
 -15  -1 -35   24.12    2.11
  15   1  34   31.34    4.30
 -15  -1 -34   39.57    2.51
  15   1  33   58.32    2.46
 -15  -1 -33   58.21    2.92
  15   1  32    7.36    1.38
 -15  -1 -32    7.19    1.19
  15   1  31    6.41    1.31
 -15  -1 -31    4.31    1.19
  15   1  30   16.29    1.23
 -15  -1 -30   17.70    1.40
  15   1  29    8.58    1.28
 -15  -1 -29    9.26    1.19
  15   1  28   28.65    2.15
 -15  -1 -28   27.52    1.44
 -15  -1 -27   11.89    1.71
  15   1  26   84.09    4.63
 -15  -1 -26   84.18    3.49
  15   1  25    3.06    0.91
 -15  -1 -25    3.57    0.87
  15   1  24    1.24    0.87
 -15  -1 -24    0.70    0.72
  15   1  23    4.36    0.95
 -15  -1 -23    3.64    0.88
 -15  -1 -22   14.78    1.19
  15   1  21   12.74    0.94
 -15  -1 -21   12.32    0.92
  15   1  20   47.50    2.25
 -15  -1 -20   48.47    1.79
  15   1  19   17.43    1.09
 -15  -1 -19   15.88    0.97
  15   1  18   44.70    1.73
 -15  -1 -18   47.34    1.59
  15   1  17  483.10   17.80
 -15  -1 -17  483.48   11.22
  15   1  16    0.16    0.59
 -15  -1 -16    0.33    0.56
  15   1  15   83.98    2.60
 -15  -1 -15   83.69    2.51
  15   1  14    1.69    0.58
 -15  -1 -14    2.93    0.59
  15   1  13   27.67    1.30
 -15  -1 -13   26.95    1.12
  15   1  12  296.43    7.79
 -15  -1 -12  269.75    6.69
  15   1  11  230.30    6.18
 -15  -1 -11  230.90    5.71
  15   1  10    0.65    0.67
 -15  -1 -10    1.41    0.66
  15   1   9   28.09    1.69
 -15  -1  -9   27.22    1.11
  15   1   8   72.04    2.23
 -15  -1  -8   72.11    2.06
  15   1   7   18.42    1.08
 -15  -1  -7   18.31    0.79
  15   1   6  509.34   16.95
 -15  -1  -6  512.84   17.46
  15   1   5    0.38    0.43
 -15  -1  -5    0.13    0.59
  15   1   4    8.40    0.83
 -15  -1  -4   10.43    0.60
  15   1   3  210.71    5.93
 -15  -1  -3  204.62    5.03
  15   1   2   80.72    2.42
 -15  -1  -2   84.41    3.20
  15   1   1  153.38    5.93
 -15  -1  -1  171.34    6.02
  15   1   0    0.02    0.49
 -15  -1   0    0.77    0.61
  15   1  -1  153.48    3.84
  15   1  -2   79.78    2.48
 -15  -1   2   76.38    3.00
  15   1  -3  217.20    5.58
 -15  -1   3  265.60    9.29
  15   1  -4    9.77    0.74
 -15  -1   4   11.28    0.81
  15   1  -5    0.32    0.48
 -15  -1   5    0.89    0.49
  15   1  -6  547.80   13.18
 -15  -1   6  540.92   12.96
  15   1  -7   22.21    1.42
 -15  -1   7   18.97    1.45
  15   1  -8   67.80    2.13
 -15  -1   8  104.67    4.81
  15   1  -9   27.47    1.07
 -15  -1   9   27.90    1.76
  15   1 -10    1.08    0.64
 -15  -1  10    1.32    0.56
  15   1 -11  240.90    6.56
 -15  -1  11  226.37    6.09
  15   1 -12  297.54   10.41
 -15  -1  12  288.09    8.26
  15   1 -13   29.35    2.04
 -15  -1  13   31.01    1.30
  15   1 -14    2.04    0.68
 -15  -1  14    3.02    0.80
  15   1 -15   93.85    5.42
  15   1 -16    0.69    0.69
 -15  -1  16    0.31    0.64
  15   1 -17  563.80   21.61
 -15  -1  17  502.51   13.13
  15   1 -18   40.91    2.61
 -15  -1  18   51.59    2.04
  15   1 -19   17.01    1.45
 -15  -1  19   19.75    1.14
  15   1 -20   46.34    2.65
 -15  -1  20   48.43    1.86
  15   1 -21   12.37    1.01
 -15  -1  21   12.27    1.09
  15   1 -22   15.27    1.65
 -15  -1  22   17.15    2.07
  15   1 -23    5.50    1.70
 -15  -1  23    4.54    0.98
  15   1 -24   -0.48    1.10
 -15  -1  24    0.63    0.94
  15   1 -25    3.52    0.94
 -15  -1  25    3.03    0.87
  15   1 -26   93.56    5.71
 -15  -1  26   92.16    3.58
  15   1 -27   15.82    1.58
 -15  -1  27   13.67    1.37
  15   1 -28   27.14    2.43
 -15  -1  28   25.69    2.03
  15   1 -29    8.58    1.27
 -15  -1  29    8.64    1.18
  15   1 -30   15.71    2.39
 -15  -1  30   18.18    1.56
  15   1 -31    6.10    1.53
 -15  -1  31    6.06    1.26
  15   1 -32   10.28    2.21
 -15  -1  32    7.15    1.57
  15   1 -33   58.76    4.42
 -15  -1  33   62.67    2.53
  15   1 -34   51.14    3.78
  15   1 -35   34.38    2.46
 -15  -1  35   30.16    2.88
  15   1 -36    1.34    1.75
 -15  -1  36    1.55    1.84
  15   1 -37    0.96    1.86
 -15  -1  37    0.12    1.71
  16   1  36    1.73    2.11
 -16  -1 -36    1.06    1.80
  16   1  35   17.14    2.49
 -16  -1 -35   18.42    1.68
  16   1  34   82.20    3.31
 -16  -1 -34   90.63    3.30
  16   1  33    0.02    1.30
 -16  -1 -33    0.14    1.13
  16   1  32   86.54    3.39
 -16  -1 -32   87.87    3.57
  16   1  31   54.03    2.52
 -16  -1 -31   52.43    2.54
  16   1  30    0.38    1.06
 -16  -1 -30    1.37    0.94
  16   1  29   10.78    1.37
 -16  -1 -29   13.61    1.31
  16   1  28  106.36    6.44
 -16  -1 -28  101.78    3.30
  16   1  27   78.51    3.51
 -16  -1 -27   80.08    2.92
  16   1  26  151.51    4.71
 -16  -1 -26  157.18    4.39
  16   1  25  181.93    5.55
 -16  -1 -25  177.10    5.15
  16   1  24   21.76    2.24
 -16  -1 -24   22.52    1.34
  16   1  23    0.63    0.75
 -16  -1 -23    0.42    0.72
  16   1  22   92.71    3.66
 -16  -1 -22   87.53    2.76
  16   1  21  620.34   15.90
 -16  -1 -21  597.81   14.34
  16   1  20  118.89    5.39
 -16  -1 -20  119.03    4.81
  16   1  19   73.35    2.69
 -16  -1 -19   74.61    2.49
  16   1  18  121.05    3.48
 -16  -1 -18  117.36    3.58
  16   1  17   14.52    1.01
 -16  -1 -17   15.91    1.53
  16   1  16  613.88   20.60
 -16  -1 -16  630.18   14.79
  16   1  15   47.80    1.91
 -16  -1 -15   46.96    1.62
  16   1  14   54.55    2.14
 -16  -1 -14   50.82    1.65
  16   1  13  327.18    8.46
 -16  -1 -13  331.31    8.33
  16   1  12    1.44    0.81
 -16  -1 -12    1.29    0.54
  16   1  11  349.83   11.67
 -16  -1 -11  329.73    8.24
  16   1  10   81.04    3.38
 -16  -1 -10   79.91    2.24
  16   1   9  136.03    5.35
 -16  -1  -9  125.43    3.33
  16   1   8   87.60    3.70
 -16  -1  -8   93.92    2.62
  16   1   7    9.76    0.72
 -16  -1  -7    8.85    0.62
  16   1   6  100.26    3.85
 -16  -1  -6  100.42    2.66
  16   1   5  145.86    3.81
 -16  -1  -5  153.75    5.48
  16   1   4  129.40    3.42
 -16  -1  -4  135.74    3.64
  16   1   3  128.40    3.50
 -16  -1  -3  128.99    3.32
  16   1   2   21.78    0.98
 -16  -1  -2   27.42    1.56
  16   1   1    7.95    0.72
 -16  -1  -1    9.27    0.68
  16   1   0   92.41    2.65
 -16  -1   0   96.33    2.65
  16   1  -1    7.44    0.60
 -16  -1   1    7.31    0.77
  16   1  -2   26.32    1.06
 -16  -1   2   23.31    1.35
  16   1  -3  124.49    3.45
  16   1  -4  135.26    4.07
 -16  -1   4  130.85    4.87
  16   1  -5  153.50    4.22
  16   1  -6   99.81    2.91
 -16  -1   6  103.95    4.23
  16   1  -7   11.03    0.72
 -16  -1   7   10.23    0.83
  16   1  -8   88.26    2.52
 -16  -1   8   87.49    3.43
  16   1  -9  126.29    3.32
 -16  -1   9  126.75    5.10
  16   1 -10  102.63    4.49
 -16  -1  10   79.55    3.66
  16   1 -11  351.15    9.24
 -16  -1  11  349.04    9.76
  16   1 -12    2.07    0.73
 -16  -1  12    2.13    1.03
  16   1 -13  310.37    7.85
 -16  -1  13  290.96   10.89
  16   1 -14   55.02    2.55
 -16  -1  14   56.15    3.06
  16   1 -15   49.08    1.79
 -16  -1  15   52.09    2.82
  16   1 -16  640.59   22.60
 -16  -1  16  661.09   24.81
  16   1 -17   15.35    1.05
 -16  -1  17   15.20    1.09
  16   1 -18  120.56    3.80
 -16  -1  18  131.38    5.60
  16   1 -19   72.60    2.85
 -16  -1  19   73.15    2.59
  16   1 -20  139.50    4.26
 -16  -1  20  118.42    3.89
  16   1 -21  854.57   30.28
 -16  -1  21  618.89   20.39
  16   1 -22   95.00    4.29
 -16  -1  22   91.92    3.35
  16   1 -23    0.10    0.89
 -16  -1  23    1.01    0.95
  16   1 -24   23.64    1.88
 -16  -1  24   20.57    1.61
  16   1 -25  194.32    6.69
 -16  -1  25  182.17    6.19
  16   1 -26  151.23   10.08
 -16  -1  26  159.74    5.31
  16   1 -27   81.82    4.35
 -16  -1  27   83.64    5.34
  16   1 -28  103.96    4.41
 -16  -1  28  114.42    4.53
  16   1 -29   14.81    1.32
 -16  -1  29   13.29    1.48
  16   1 -30    0.61    2.01
 -16  -1  30    1.03    1.31
  16   1 -31   55.80    2.94
 -16  -1  31   52.64    2.46
  16   1 -32   94.05    5.04
 -16  -1  32   89.32    3.40
 -16  -1  33   -0.19    1.25
  16   1 -34   81.33    6.72
 -16  -1  34   93.25    3.78
  16   1 -35   19.73    3.05
 -16  -1  35   19.92    2.24
  16   1 -36    2.46    1.58
 -16  -1  36    3.01    2.09
  16   1 -37   61.57    3.10
 -16  -1  37   63.70    3.71
  17   1  36   11.98    3.10
 -17  -1 -36    9.62    2.74
  17   1  35   58.88    2.70
 -17  -1 -35   58.29    2.67
  17   1  34   50.59    2.77
 -17  -1 -34   49.69    2.63
  17   1  33   10.36    1.56
 -17  -1 -33    9.25    1.42
  17   1  32    4.13    1.30
 -17  -1 -32    6.25    1.29
  17   1  31   11.43    1.47
 -17  -1 -31    9.69    1.32
  17   1  30   36.60    1.98
 -17  -1 -30   39.99    2.01
  17   1  29   33.60    1.82
 -17  -1 -29   32.11    1.82
  17   1  28    0.49    0.99
 -17  -1 -28    0.78    0.88
  17   1  27   51.57    2.40
 -17  -1 -27   49.34    2.37
  17   1  26   54.68    3.13
 -17  -1 -26   50.63    2.07
  17   1  25   50.74    2.38
 -17  -1 -25   49.96    2.62
  17   1  24    6.93    1.68
 -17  -1 -24    5.99    1.12
  17   1  23    1.25    0.75
 -17  -1 -23    1.42    0.76
  17   1  22  162.52    6.60
 -17  -1 -22  186.64    7.56
  17   1  21  266.49   11.67
 -17  -1 -21  254.02    6.62
  17   1  20   18.44    1.21
 -17  -1 -20   18.18    1.16
  17   1  19   41.70    2.36
 -17  -1 -19   44.25    1.68
 -17  -1 -18  482.14   11.51
  17   1  17  202.83    5.49
 -17  -1 -17  208.23    5.64
  17   1  16   45.66    1.89
 -17  -1 -16   41.56    1.64
  17   1  15    0.00    0.62
 -17  -1 -15    0.52    0.58
  17   1  14   52.45    2.57
 -17  -1 -14   48.16    1.64
  17   1  13    3.26    0.81
 -17  -1 -13    1.05    0.79
  17   1  12    2.44    0.77
 -17  -1 -12    2.22    0.55
  17   1  11   28.19    1.14
 -17  -1 -11   29.01    1.19
  17   1  10  102.94    4.09
 -17  -1 -10   98.66    2.90
  17   1   9    0.86    0.70
 -17  -1  -9    0.75    0.69
  17   1   8   19.22    1.47
 -17  -1  -8   17.65    0.95
  17   1   7    1.92    0.72
 -17  -1  -7    1.31    0.69
  17   1   6   75.51    2.87
 -17  -1  -6   79.45    2.23
  17   1   5   44.54    2.10
 -17  -1  -5   47.05    1.48
  17   1   4   10.52    1.24
 -17  -1  -4   10.12    0.73
  17   1   3   14.82    0.88
 -17  -1  -3   14.36    0.81
  17   1   2 1012.76   31.72
 -17  -1  -2  981.54   23.33
  17   1   1  176.51    4.55
 -17  -1  -1  183.56    4.86
  17   1   0    0.31    0.52
 -17  -1   0   -0.15    0.47
 -17  -1   1  186.36    4.51
  17   1  -2 1067.80   24.61
 -17  -1   2 1103.47   25.04
  17   1  -3   15.14    0.76
 -17  -1   3   14.13    1.18
  17   1  -4    9.46    0.67
 -17  -1   5   55.78    2.68
  17   1  -6   72.23    2.23
 -17  -1   6   85.43    4.02
  17   1  -7    0.71    0.48
 -17  -1   7    1.67    0.67
  17   1  -8   15.69    0.86
 -17  -1   8   16.25    1.15
  17   1  -9    0.14    0.68
 -17  -1   9   -0.58    1.08
  17   1 -10  102.06    3.10
 -17  -1  10   96.72    4.65
  17   1 -11   32.43    1.32
 -17  -1  11   28.44    1.23
  17   1 -12    2.23    0.57
 -17  -1  12    2.66    0.84
  17   1 -13    2.48    0.60
 -17  -1  13    2.56    0.62
  17   1 -14   52.94    1.94
 -17  -1  14   50.06    1.94
  17   1 -15   -0.13    0.89
 -17  -1  15    1.50    0.73
  17   1 -16   44.18    1.79
 -17  -1  16   46.81    1.87
  17   1 -17  197.60    7.56
 -17  -1  17  216.33    6.29
  17   1 -18  557.18   19.55
 -17  -1  18  530.26   14.83
  17   1 -19   41.99    2.76
 -17  -1  19   45.67    1.91
  17   1 -20   20.71    1.59
 -17  -1  20   19.38    1.13
  17   1 -21  254.38    9.60
 -17  -1  21  252.08    6.81
  17   1 -22  164.46    5.69
 -17  -1  22  165.99    5.09
  17   1 -23    1.59    1.12
 -17  -1  23    0.17    0.95
  17   1 -24    8.85    1.35
 -17  -1  24    7.14    0.99
  17   1 -25   54.99    2.48
 -17  -1  25   63.06    3.00
  17   1 -26   48.45    3.24
 -17  -1  26   57.10    2.40
 -17  -1  27   49.95    2.13
  17   1 -28    0.82    1.34
 -17  -1  28   -0.39    1.44
  17   1 -29   33.81    1.97
 -17  -1  29   30.90    1.88
  17   1 -30   42.20    3.48
 -17  -1  30   44.48    2.42
  17   1 -31   11.82    2.03
 -17  -1  31   10.58    1.59
  17   1 -32    6.01    2.20
 -17  -1  32    5.32    1.56
 -17  -1  33    9.70    1.54
  17   1 -34   47.79    4.41
 -17  -1  34   56.45    2.83
  17   1 -35   61.95    4.63
 -17  -1  35   67.64    3.11
  17   1 -36   12.22    2.27
 -17  -1  36   13.08    1.95
  18   1  35   44.00    2.91
 -18  -1 -35   47.08    2.65
  18   1  34   12.06    2.16
 -18  -1 -34   13.62    2.00
  18   1  33    5.44    1.70
 -18  -1 -33    4.83    1.51
  18   1  32    0.46    1.45
 -18  -1 -32    0.04    1.39
  18   1  31  104.30    3.67
 -18  -1 -31  110.84    3.99
  18   1  30  104.83    4.59
 -18  -1 -30  104.49    4.21
  18   1  29    4.25    1.25
 -18  -1 -29    6.08    1.21
  18   1  28    3.47    1.11
 -18  -1 -28    4.04    1.00
  18   1  27    2.54    1.41
 -18  -1 -27    3.47    1.08
  18   1  26   42.39    2.38
 -18  -1 -26   42.41    1.99
  18   1  25   23.13    2.06
 -18  -1 -25   21.44    1.66
  18   1  24  587.74   15.38
 -18  -1 -24  614.17   14.64
  18   1  23    2.77    0.86
 -18  -1 -23    2.02    0.80
  18   1  22    1.32    1.20
 -18  -1 -22    0.96    0.89
  18   1  21   71.55    2.59
 -18  -1 -21   71.47    2.53
  18   1  20  372.18   10.59
 -18  -1 -20  376.40    9.86
  18   1  19  674.82   17.67
 -18  -1 -19  678.31   17.05
  18   1  18   12.48    1.13
 -18  -1 -18   11.85    0.96
  18   1  17    2.45    0.80
 -18  -1 -17    3.38    0.79
  18   1  16    6.27    1.44
 -18  -1 -16    5.04    0.81
  18   1  15   41.28    1.87
 -18  -1 -15   41.02    1.59
  18   1  14   44.49    1.59
 -18  -1 -14   43.21    1.56
  18   1  13   15.66    1.07
 -18  -1 -13   16.52    1.07
  18   1  12  523.86   12.53
 -18  -1 -12  499.79   12.39
  18   1  11    5.78    1.13
 -18  -1 -11    5.50    0.65
  18   1  10  262.05    6.57
 -18  -1 -10  273.80    6.78
  18   1   9   32.84    1.27
 -18  -1  -9   32.10    1.23
  18   1   8  438.36   14.56
 -18  -1  -8  425.04   10.18
  18   1   7    0.62    0.56
 -18  -1  -7    0.82    0.50
  18   1   6    5.72    0.81
 -18  -1  -6    5.42    0.62
  18   1   5   13.41    1.07
 -18  -1  -5   13.53    0.78
  18   1   4  272.26   10.15
 -18  -1  -4  243.39    6.18
  18   1   3  465.58   16.21
 -18  -1  -3  457.15   15.68
  18   1   2  217.47    5.46
 -18  -1  -2  188.67    7.03
  18   1   1  328.90    8.15
 -18  -1  -1  343.87    8.68
  18   1   0  399.67    9.67
 -18  -1   0  425.68   15.49
  18   1  -1  330.81    7.81
 -18  -1   1  370.80   12.43
  18   1  -2  226.03    5.98
 -18  -1   2  235.20    6.22
  18   1  -3  437.63   10.52
  18   1  -4  259.30    6.45
  18   1  -5   13.22    0.85
 -18  -1   5   11.42    1.19
  18   1  -6    4.69    0.66
  18   1  -7   -0.21    0.56
 -18  -1   7   -0.42    1.09
  18   1  -8  464.23   11.67
 -18  -1   8  414.56   10.00
  18   1  -9   30.76    1.27
 -18  -1   9   41.65    1.79
  18   1 -10  295.91    7.86
  18   1 -11    4.56    1.23
 -18  -1  11    6.44    0.76
  18   1 -12  515.87   17.22
 -18  -1  12  507.85   20.57
  18   1 -13   16.01    1.03
 -18  -1  13   14.92    0.97
  18   1 -14   44.70    1.74
 -18  -1  14   47.34    2.12
  18   1 -15   44.33    1.71
 -18  -1  15   44.05    1.77
  18   1 -16    7.11    0.96
 -18  -1  16    6.53    1.02
  18   1 -17    2.69    0.95
 -18  -1  17    3.34    0.81
  18   1 -18   11.52    1.37
 -18  -1  18   12.48    0.93
  18   1 -19  690.67   22.98
 -18  -1  19  682.85   17.36
  18   1 -20  394.78   16.23
 -18  -1  20  383.86   10.06
  18   1 -21   72.69    3.45
 -18  -1  21   75.15    2.68
  18   1 -22    0.39    0.87
 -18  -1  22    0.86    0.86
  18   1 -23    3.39    1.12
 -18  -1  23    3.27    1.27
  18   1 -24  615.83   24.85
 -18  -1  24  614.77   16.13
  18   1 -25   23.75    2.45
 -18  -1  25   22.36    1.74
  18   1 -26   47.39    2.69
 -18  -1  26   40.01    2.16
 -18  -1  27    3.53    1.05
  18   1 -28    4.55    1.39
 -18  -1  28    3.34    1.49
  18   1 -29    5.47    1.49
 -18  -1  29    5.58    1.20
  18   1 -30  118.76    5.79
 -18  -1  30  125.71    5.18
  18   1 -31  109.94    6.82
 -18  -1  31  108.35    5.08
  18   1 -32   -0.91    2.19
 -18  -1  32   -0.90    2.61
  18   1 -33    4.45    1.68
 -18  -1  33    5.05    1.75
 -18  -1  34   12.45    2.03
  18   1 -36  141.80    6.23
 -18  -1  36  147.52    4.97
  19   1  35    3.23    2.56
 -19  -1 -35    3.41    2.64
  19   1  34    1.18    1.92
 -19  -1 -34    2.53    1.25
  19   1  33   -1.33    1.52
 -19  -1 -33    0.79    1.44
  19   1  32    3.89    1.86
 -19  -1 -32    4.36    1.20
  19   1  31   15.58    1.88
 -19  -1 -31   17.29    1.62
  19   1  30    1.73    1.32
 -19  -1 -30    2.01    1.25
  19   1  29  163.13    8.30
 -19  -1 -29  163.09    5.16
  19   1  28   30.29    1.70
 -19  -1 -28   33.39    1.65
  19   1  27    0.24    1.08
 -19  -1 -27    0.08    1.00
  19   1  26   13.06    1.43
 -19  -1 -26   13.63    1.26
  19   1  25  239.76    6.41
 -19  -1 -25  236.49    8.74
  19   1  24    0.40    1.63
 -19  -1 -24   -0.14    1.18
  19   1  23   33.12    1.72
 -19  -1 -23   32.74    1.46
  19   1  22   41.34    2.49
 -19  -1 -22   40.77    1.78
  19   1  21  104.50    3.78
 -19  -1 -21  101.32    3.08
  19   1  20   89.68    4.59
 -19  -1 -20   85.08    3.01
  19   1  19   31.99    1.51
 -19  -1 -19   29.56    1.41
  19   1  18   16.62    1.16
 -19  -1 -18   17.02    1.11
  19   1  17   65.02    3.20
 -19  -1 -17   59.28    2.15
  19   1  16  227.44    6.22
 -19  -1 -16  212.49    5.60
  19   1  15   66.02    2.91
 -19  -1 -15   59.39    2.81
  19   1  14  233.55    8.33
 -19  -1 -14  238.18    6.30
  19   1  13  141.18    5.32
 -19  -1 -13  139.38    4.07
  19   1  12   20.34    1.09
 -19  -1 -12   20.00    1.13
  19   1  11   88.24    2.48
 -19  -1 -11   88.36    2.76
  19   1  10  129.56    3.82
 -19  -1 -10  132.55    3.80
  19   1   9   75.07    2.34
 -19  -1  -9   70.84    2.15
  19   1   8   79.52    3.84
 -19  -1  -8   74.74    2.41
  19   1   7   98.73    3.79
 -19  -1  -7  109.55    3.33
  19   1   6  325.22   11.03
 -19  -1  -6  357.93    9.04
  19   1   5   17.86    1.00
 -19  -1  -5   18.08    1.00
  19   1   4   89.05    3.69
 -19  -1  -4   80.97    2.55
  19   1   3    1.45    0.61
 -19  -1  -3    1.18    0.58
  19   1   2  138.41    3.69
 -19  -1  -2  131.53    5.31
  19   1   1   58.54    2.51
 -19  -1  -1   56.02    1.71
  19   1   0    0.16    0.58
 -19  -1   0    0.96    0.88
  19   1  -1   52.29    1.64
 -19  -1   1   62.44    2.89
  19   1  -2  133.48    3.54
 -19  -1   2  123.37    4.61
  19   1  -3    1.38    0.59
 -19  -1   3    1.02    1.09
  19   1  -4   88.47    2.37
 -19  -1   4   88.56    3.56
  19   1  -5   17.64    0.98
 -19  -1   5   23.09    1.79
  19   1  -6  379.67    9.25
 -19  -1   6  341.81   12.09
  19   1  -7  100.46    2.89
 -19  -1   7   98.45    4.15
  19   1  -8   69.64    2.15
 -19  -1   8   68.52    3.18
  19   1  -9   79.21    2.35
 -19  -1   9   82.50    4.16
  19   1 -10  136.31    3.98
 -19  -1  10  146.47    5.63
  19   1 -11   91.43    2.83
 -19  -1  11   81.32    2.90
  19   1 -12   19.62    1.24
 -19  -1  12   19.64    1.55
  19   1 -13  131.15    4.28
 -19  -1  13  138.26    3.88
  19   1 -14  229.91    8.85
  19   1 -15   70.45    2.44
 -19  -1  15   69.27    2.52
  19   1 -16  201.61    9.86
 -19  -1  16  208.13    8.31
  19   1 -17   59.69    2.63
 -19  -1  17   61.79    2.40
  19   1 -18   15.44    1.09
 -19  -1  18   15.04    1.13
  19   1 -19   32.78    1.60
 -19  -1  19   32.99    1.63
  19   1 -20   78.29    2.61
 -19  -1  20   78.25    2.88
  19   1 -21  111.52    3.61
 -19  -1  21  109.27    3.71
  19   1 -22   41.86    2.00
 -19  -1  22   48.45    2.05
  19   1 -23   34.99    2.18
 -19  -1  23   33.44    1.82
  19   1 -24   -0.67    1.64
 -19  -1  24    0.24    1.00
  19   1 -25  247.20   10.60
 -19  -1  25  240.43    7.58
  19   1 -26   13.04    1.58
 -19  -1  26   11.51    1.32
 -19  -1  27    0.09    1.00
  19   1 -28   32.44    2.24
 -19  -1  28   29.84    2.23
  19   1 -29  172.46    7.43
 -19  -1  29  178.03    5.70
  19   1 -30    2.55    2.05
 -19  -1  30    2.67    1.31
  19   1 -31   14.16    1.99
 -19  -1  31   17.26    2.94
  19   1 -32    2.78    1.62
 -19  -1  32    4.34    2.02
  19   1 -33    0.44    1.35
 -19  -1  33    0.05    1.70
  19   1 -34    0.15    1.80
 -19  -1  34    1.62    2.13
  19   1 -35    5.94    3.17
 -19  -1  35    7.20    2.10
  20   1  34    8.99    1.75
 -20  -1 -34   10.27    1.56
  20   1  33   -0.23    1.63
 -20  -1 -33   -0.82    1.26
  20   1  32   46.88    2.15
 -20  -1 -32   47.53    2.47
  20   1  31   52.70    3.07
 -20  -1 -31   51.17    2.42
 -20  -1 -30    0.66    0.98
  20   1  29   74.96    5.81
 -20  -1 -29   84.98    4.21
 -20  -1 -28   39.98    2.00
  20   1  27  134.32    4.15
 -20  -1 -27  135.34    3.84
  20   1  26   32.65    2.30
 -20  -1 -26   31.68    1.69
  20   1  25   -0.13    1.00
 -20  -1 -25    1.36    1.00
  20   1  24   86.44    4.59
 -20  -1 -24   84.48    4.13
  20   1  23  185.76    6.60
 -20  -1 -23  177.16    4.99
 -20  -1 -22   45.00    2.62
  20   1  21   70.40    3.05
 -20  -1 -21   70.46    2.67
  20   1  20    9.88    1.66
 -20  -1 -20   10.55    1.01
  20   1  19   58.76    3.04
 -20  -1 -19   63.89    2.98
  20   1  18    1.51    0.99
 -20  -1 -18    2.16    0.95
  20   1  17   44.12    1.84
 -20  -1 -17   43.25    1.77
  20   1  16   62.06    2.51
 -20  -1 -16   61.51    2.23
  20   1  15   77.75    4.17
 -20  -1 -15   73.86    2.31
  20   1  14  266.74   12.39
 -20  -1 -14  257.74    6.49
  20   1  13    4.16    0.96
 -20  -1 -13    4.89    0.72
  20   1  12    0.19    0.88
 -20  -1 -12   -0.61    0.83
  20   1  11  167.71    4.41
 -20  -1 -11  175.19    4.71
  20   1  10   42.67    2.42
 -20  -1 -10   40.16    1.58
  20   1   9   44.65    1.65
 -20  -1  -9   44.53    1.58
  20   1   8  247.81    6.61
 -20  -1  -8  256.71    6.51
  20   1   7  199.63    7.26
 -20  -1  -7  197.39    6.88
  20   1   6  898.79   21.46
 -20  -1  -6  858.10   19.57
  20   1   5  113.56    4.35
 -20  -1  -5  116.29    3.46
  20   1   4   28.71    1.22
 -20  -1  -4   33.43    1.38
  20   1   3   61.54    2.00
 -20  -1  -3   64.28    2.13
  20   1   2   69.81    3.05
 -20  -1  -2   73.23    2.21
  20   1   1  258.52    6.10
 -20  -1  -1  281.06    7.12
  20   1   0  598.96   14.30
 -20  -1   0  591.07   14.07
  20   1  -1  268.03    6.83
 -20  -1   1  242.99    8.50
  20   1  -2   66.90    2.08
 -20  -1   2   72.84    3.16
  20   1  -3   61.99    1.99
 -20  -1   3   62.61    2.81
  20   1  -4   29.34    1.25
 -20  -1   4   27.25    1.80
  20   1  -5  118.27    3.24
 -20  -1   5  136.26    5.61
  20   1  -6  941.09   21.33
 -20  -1   6  827.38   19.52
  20   1  -7  222.17    5.83
 -20  -1   7  281.90   10.91
 -20  -1   8  280.51    7.60
  20   1  -9   48.45    1.92
 -20  -1   9   45.33    1.83
  20   1 -10   44.32    2.12
  20   1 -11  181.83    5.22
 -20  -1  11  188.11    5.11
  20   1 -12    0.69    0.87
 -20  -1  12    0.68    0.84
  20   1 -13    3.82    0.76
 -20  -1  13    5.89    1.51
  20   1 -14  286.19    7.64
 -20  -1  14  248.41    7.58
  20   1 -15   85.54    2.59
 -20  -1  15   81.65    2.83
  20   1 -16   57.78    2.06
 -20  -1  16   59.66    2.44
  20   1 -17   40.24    2.36
 -20  -1  17   44.78    1.99
  20   1 -18    1.90    0.89
 -20  -1  18    2.85    0.85
  20   1 -19   62.29    2.40
 -20  -1  19   65.49    2.61
  20   1 -20   10.62    1.09
 -20  -1  20   10.10    1.19
  20   1 -21   74.04    2.74
 -20  -1  21   70.93    2.72
  20   1 -22   45.28    3.10
 -20  -1  22   46.72    2.29
  20   1 -23  168.42    7.25
 -20  -1  23  187.55    6.62
 -20  -1  24   92.95    3.65
  20   1 -25    1.59    1.77
 -20  -1  25    0.36    1.33
  20   1 -26   34.92    3.20
 -20  -1  26   35.67    2.02
  20   1 -27  138.07    8.31
 -20  -1  27  128.38    4.84
  20   1 -28   39.83    2.12
 -20  -1  28   37.26    2.10
  20   1 -29   92.33    5.76
 -20  -1  29   87.88    3.54
  20   1 -30    0.86    2.00
 -20  -1  30    0.66    1.35
  20   1 -31   46.80    2.97
 -20  -1  31   61.35    2.92
  20   1 -32   54.56    2.73
 -20  -1  32   51.73    3.38
  20   1 -33    1.13    1.40
 -20  -1  33   -0.18    1.56
  20   1 -34   11.39    2.85
 -20  -1  34   13.75    2.29
  20   1 -35   30.29    2.79
 -20  -1  35   33.87    2.40
  21   1  33    1.29    2.84
 -21  -1 -33    2.87    1.57
  21   1  32   -0.69    1.87
 -21  -1 -32    0.64    1.59
  21   1  31    4.84    2.23
 -21  -1 -31    5.98    1.27
  21   1  30    0.24    1.34
 -21  -1 -30    0.31    1.24
  21   1  29    1.99    1.81
 -21  -1 -29    1.23    1.11
  21   1  28   -0.13    1.48
 -21  -1 -28    1.09    1.49
  21   1  27   85.92    4.19
 -21  -1 -27   89.43    2.86
  21   1  26   21.68    2.32
 -21  -1 -26   23.98    1.43
  21   1  25   -2.71    1.99
 -21  -1 -25    0.46    1.03
  21   1  24   14.59    1.33
 -21  -1 -24   16.63    1.25
  21   1  23    1.66    1.12
 -21  -1 -23    2.01    0.86
  21   1  22  123.25    3.94
 -21  -1 -22  128.33    3.96
  21   1  21   16.73    1.98
 -21  -1 -21   18.71    1.23
  21   1  20    7.43    1.30
 -21  -1 -20    6.11    0.90
  21   1  19    0.98    1.04
 -21  -1 -19    0.76    0.74
  21   1  18   52.29    3.11
 -21  -1 -18   51.81    1.84
  21   1  17   76.01    3.45
 -21  -1 -17   79.11    2.45
  21   1  16   55.63    2.35
 -21  -1 -16   48.29    1.81
  21   1  15  272.82   10.51
 -21  -1 -15  273.47    7.22
  21   1  14  193.18    8.91
 -21  -1 -14  188.16    5.14
  21   1  13   13.86    1.35
 -21  -1 -13   14.87    0.96
  21   1  12   12.14    0.99
 -21  -1 -12   11.32    0.96
  21   1  11    0.69    1.30
 -21  -1 -11    0.06    0.69
  21   1  10   31.57    1.25
 -21  -1 -10   28.60    1.26
  21   1   9  116.57    4.63
 -21  -1  -9  117.26    3.26
  21   1   8   34.32    2.09
 -21  -1  -8   30.79    1.28
  21   1   7    3.28    0.70
 -21  -1  -7    3.76    0.77
  21   1   6    1.36    1.08
 -21  -1  -6    2.53    0.82
  21   1   5  234.53    6.01
 -21  -1  -5  234.58    6.29
  21   1   4    3.52    0.85
 -21  -1  -4    1.90    0.84
  21   1   3  118.64    3.38
 -21  -1  -3  120.02    3.40
  21   1   2  229.41    5.71
 -21  -1  -2  249.70    6.15
  21   1   1  115.08    3.08
 -21  -1  -1  121.39    4.49
  21   1   0    0.11    0.65
 -21  -1   0   -0.18    0.69
  21   1  -1  110.80    3.10
 -21  -1   1  134.64    6.00
  21   1  -2  232.44    5.93
 -21  -1   2  220.99    8.19
  21   1  -3  104.60    3.06
  21   1  -4    3.17    0.67
 -21  -1   4    2.94    1.07
  21   1  -5  231.68    6.03
 -21  -1   5  241.10    6.20
  21   1  -6    1.11    0.64
 -21  -1   6    1.45    1.14
  21   1  -7    2.94    0.70
 -21  -1   7    2.57    1.15
  21   1  -8   34.82    1.94
 -21  -1   8   28.84    1.92
  21   1  -9  112.30    3.35
  21   1 -10   31.61    1.38
 -21  -1  10   29.76    1.42
  21   1 -11   -0.32    0.71
 -21  -1  11    0.17    1.21
  21   1 -12   10.28    0.88
 -21  -1  12   12.03    0.90
  21   1 -13   13.88    1.14
 -21  -1  13   18.91    1.31
  21   1 -14  191.17    5.90
 -21  -1  14  174.54    4.95
  21   1 -15  337.04    8.60
 -21  -1  15  279.32   12.03
  21   1 -16   50.58    1.95
 -21  -1  16   50.29    2.30
  21   1 -17   77.30    3.44
 -21  -1  17   74.59    2.46
  21   1 -18   50.83    2.28
 -21  -1  18   58.90    2.60
  21   1 -19    0.69    0.85
 -21  -1  19    0.48    0.87
  21   1 -20    9.11    1.10
 -21  -1  20    8.30    1.14
  21   1 -21   15.60    1.22
 -21  -1  21   18.95    1.48
  21   1 -22  119.28    4.71
 -21  -1  22  123.38    4.29
  21   1 -23    0.34    1.12
 -21  -1  23    2.71    0.93
  21   1 -24   14.02    1.26
 -21  -1  24   16.04    1.27
  21   1 -25   -1.07    1.73
 -21  -1  25    0.35    1.39
  21   1 -26   21.70    2.06
 -21  -1  26   24.39    1.60
  21   1 -27   92.45    4.41
 -21  -1  27   83.92    4.02
  21   1 -28    3.84    1.44
 -21  -1  28    2.10    1.29
  21   1 -29    4.51    1.75
 -21  -1  29    1.99    1.20
 -21  -1  30    0.57    1.41
  21   1 -31    6.70    2.44
 -21  -1  31    7.97    1.70
  21   1 -32    0.88    1.77
 -21  -1  32   -0.20    1.38
 -21  -1  33    2.33    1.52
 -21  -1  34    7.55    1.67
  22   1  33    2.91    2.19
 -22  -1 -33    3.09    1.38
  22   1  32   87.99    3.92
 -22  -1 -32   90.75    3.61
  22   1  31    2.52    1.60
 -22  -1 -31    2.77    1.41
 -22  -1 -30   10.27    1.72
  22   1  29    5.03    1.27
 -22  -1 -29    5.94    1.26
  22   1  28   13.61    1.75
 -22  -1 -28   13.65    1.40
  22   1  27    3.33    1.74
 -22  -1 -27    2.70    1.23
  22   1  26    3.82    1.18
 -22  -1 -26    4.11    1.16
  22   1  25   17.90    2.20
 -22  -1 -25   17.83    1.44
  22   1  24   67.92    2.83
 -22  -1 -24   65.49    2.28
  22   1  23  106.54    5.51
 -22  -1 -23   97.01    3.48
  22   1  22  139.29    6.66
 -22  -1 -22  137.21    5.37
  22   1  21   89.84    3.85
 -22  -1 -21   82.65    2.69
  22   1  20  104.44    4.78
 -22  -1 -20  102.94    3.01
  22   1  19    7.79    0.91
 -22  -1 -19    8.49    0.97
  22   1  18   63.41    2.30
 -22  -1 -18   61.37    2.09
  22   1  17   11.75    1.34
 -22  -1 -17   14.15    1.01
  22   1  16  369.03    9.98
 -22  -1 -16  357.29    8.82
  22   1  15   34.54    2.18
 -22  -1 -15   33.46    1.49
  22   1  14   14.71    1.42
 -22  -1 -14   11.61    0.94
  22   1  13   60.56    3.58
 -22  -1 -13   66.69    2.32
  22   1  12  318.09    8.17
 -22  -1 -12  321.87    8.11
  22   1  11  186.91    5.47
 -22  -1 -11  191.85    5.26
  22   1  10    1.84    1.35
 -22  -1 -10    2.73    0.76
  22   1   9    4.23    0.93
 -22  -1  -9    6.44    0.75
  22   1   8   54.99    2.88
 -22  -1  -8   52.06    2.50
  22   1   7  350.38    9.16
 -22  -1  -7  332.89    8.40
  22   1   6  163.21    4.74
 -22  -1  -6  186.30    7.10
  22   1   5  329.74   11.58
 -22  -1  -5  337.76    8.32
  22   1   4    2.09    0.87
 -22  -1  -4    1.74    0.60
  22   1   3  188.09    7.30
 -22  -1  -3  209.41    7.65
  22   1   2   44.25    1.67
 -22  -1  -2   45.35    1.86
  22   1   1    0.46    0.57
 -22  -1  -1   -0.02    0.70
  22   1   0 1084.94   25.19
 -22  -1   0 1141.74   37.46
  22   1  -1   -0.16    0.86
 -22  -1   1    0.14    0.85
  22   1  -2   40.46    1.52
 -22  -1   2   47.24    2.49
  22   1  -3  210.32    5.97
  22   1  -4    0.84    0.72
 -22  -1   4    2.96    1.29
  22   1  -5  350.81    8.45
  22   1  -6  169.85    4.49
 -22  -1   6  159.61    4.87
  22   1  -7  325.23    7.99
  22   1  -8   52.66    1.92
  22   1  -9    5.01    0.74
 -22  -1   9    5.51    1.04
  22   1 -10    3.50    0.76
 -22  -1  10    3.38    0.80
  22   1 -11  186.91    4.95
 -22  -1  11  177.74    5.47
  22   1 -12  318.88    9.47
 -22  -1  12  366.15   13.34
  22   1 -13   69.43    2.39
 -22  -1  13   65.13    2.33
  22   1 -14    9.95    1.02
 -22  -1  14   10.84    1.38
  22   1 -15   35.57    1.64
 -22  -1  15   34.21    1.69
  22   1 -16  375.02    9.38
 -22  -1  16  376.33    9.60
  22   1 -17   12.32    1.41
 -22  -1  17   13.46    1.14
  22   1 -18   56.15    2.29
 -22  -1  18   69.09    3.91
  22   1 -19    9.15    1.30
 -22  -1  19    8.34    1.87
  22   1 -20  118.71    3.65
 -22  -1  20  105.61    5.16
  22   1 -21   76.32    2.94
 -22  -1  21   86.06    4.18
  22   1 -22  139.24    6.99
 -22  -1  22  133.98    4.88
  22   1 -23   95.34    4.73
 -22  -1  23  100.67    3.73
  22   1 -24   68.63    3.61
 -22  -1  24   62.20    2.45
  22   1 -25   19.96    1.54
 -22  -1  25   19.81    1.71
  22   1 -26    3.99    1.14
 -22  -1  26    5.08    1.40
  22   1 -27    3.32    1.23
 -22  -1  27    2.70    1.45
 -22  -1  28   14.96    1.45
  22   1 -29    6.09    2.25
 -22  -1  29    2.66    2.48
  22   1 -30    8.01    1.55
 -22  -1  30    7.97    1.68
  22   1 -31    3.70    2.37
 -22  -1  31    2.05    1.75
  22   1 -32   96.35    6.57
 -22  -1  32  105.65    4.15
  22   1 -33    3.15    2.75
 -22  -1  33    4.63    1.89
 -22  -1  34    6.82    3.05
  23   1  32   11.66    1.75
 -23  -1 -32   11.97    1.68
  23   1  31    4.10    2.75
 -23  -1 -31    4.53    1.54
  23   1  30    1.13    1.53
 -23  -1 -30    0.50    1.51
  23   1  29  119.36    6.43
 -23  -1 -29  122.92    4.32
  23   1  28    4.89    1.24
 -23  -1 -28    4.49    1.18
  23   1  27   16.33    1.86
 -23  -1 -27   16.14    1.72
  23   1  26    8.45    1.71
 -23  -1 -26    7.21    1.52
  23   1  25   90.29    3.43
 -23  -1 -25   90.11    2.93
  23   1  24   -0.63    1.07
 -23  -1 -24    0.39    0.99
  23   1  23   48.39    3.04
 -23  -1 -23   49.34    3.01
  23   1  22  421.14   10.59
 -23  -1 -22  415.33   10.34
  23   1  21   87.71    4.74
 -23  -1 -21   92.36    2.91
  23   1  20   32.77    1.72
 -23  -1 -20   29.21    1.53
  23   1  19   19.77    1.32
 -23  -1 -19   21.71    1.34
  23   1  18   27.48    1.46
 -23  -1 -18   26.48    1.45
  23   1  17  121.19    3.85
 -23  -1 -17  117.80    3.39
  23   1  16   16.72    1.31
 -23  -1 -16   18.11    1.15
  23   1  15   -0.09    1.04
 -23  -1 -15    0.95    1.01
  23   1  14  110.39    3.46
 -23  -1 -14  108.02    3.13
  23   1  13  168.34    4.91
 -23  -1 -13  167.55    4.66
  23   1  12    8.99    0.90
 -23  -1 -12   10.92    0.92
  23   1  11   84.83    3.93
 -23  -1 -11   83.76    2.66
  23   1  10  287.79    7.68
 -23  -1 -10  309.52    7.81
  23   1   9   42.50    1.72
 -23  -1  -9   44.20    1.70
  23   1   8    9.09    1.05
 -23  -1  -8    8.77    1.41
  23   1   7  135.97    3.82
 -23  -1  -7  137.54    3.77
  23   1   6  227.30    9.34
 -23  -1  -6  215.50    5.78
  23   1   5  145.52    4.10
 -23  -1  -5  148.99    4.15
  23   1   4  204.45    5.80
 -23  -1  -4  198.88    7.60
  23   1   3   91.87    2.75
 -23  -1  -3   88.01    2.66
  23   1   2    4.19    0.76
 -23  -1  -2    3.45    1.03
  23   1   1    7.87    0.89
 -23  -1  -1    6.93    0.87
  23   1   0   -0.30    0.71
 -23  -1   0    0.94    1.07
  23   1  -1    6.89    0.83
  23   1  -2    2.70    0.67
 -23  -1   2    2.36    1.29
  23   1  -3   90.26    2.76
 -23  -1   3  110.16    4.70
  23   1  -4  212.22    5.53
  23   1  -5  150.46    4.26
 -23  -1   5  147.15    6.09
  23   1  -6  212.76    5.64
 -23  -1   6  204.22    7.58
  23   1  -7  130.85    3.65
  23   1  -8    8.24    0.80
 -23  -1   8    7.28    1.51
  23   1  -9   42.78    1.71
 -23  -1   9   46.82    1.92
 -23  -1  10  296.19   10.86
  23   1 -11   91.88    2.92
 -23  -1  11   98.96    3.26
  23   1 -12    8.90    0.89
 -23  -1  12    9.99    0.92
  23   1 -13  173.80    5.37
 -23  -1  13  155.50    5.35
  23   1 -14  116.65    3.67
 -23  -1  14  120.61    5.24
  23   1 -15    1.34    0.84
 -23  -1  15    0.90    0.73
  23   1 -16   19.79    1.29
 -23  -1  16   19.86    1.90
  23   1 -17  132.34    6.42
 -23  -1  17  113.19    4.77
  23   1 -18   25.68    1.51
 -23  -1  18   29.99    1.78
  23   1 -19   19.46    1.51
 -23  -1  19   19.11    1.55
  23   1 -20   34.00    1.80
 -23  -1  20   32.26    1.84
  23   1 -21   96.54    3.49
 -23  -1  21   95.25    3.70
  23   1 -22  442.75   11.41
 -23  -1  22  534.27   14.49
  23   1 -23   45.51    2.91
 -23  -1  23   40.41    2.09
  23   1 -24    0.45    1.26
 -23  -1  24    0.32    1.00
  23   1 -25  103.18    3.53
 -23  -1  25   86.37    3.93
  23   1 -26    5.34    1.63
 -23  -1  26    7.97    1.44
  23   1 -27   18.40    1.77
 -23  -1  27   18.21    1.99
  23   1 -28    5.37    1.16
 -23  -1  28    3.72    1.41
  23   1 -29  123.72    4.14
 -23  -1  29  121.89    4.60
  23   1 -30    0.31    1.86
 -23  -1  30   -0.54    1.43
  23   1 -31    3.02    1.29
 -23  -1  31    4.08    1.66
  23   1 -32   10.79    3.07
 -23  -1  32   16.05    2.67
  23   1 -33   26.93    2.36
 -23  -1  33   31.98    2.59
  24   1  31   95.51    4.81
 -24  -1 -31   90.52    3.65
  24   1  30    2.78    1.53
 -24  -1 -30    1.05    1.48
  24   1  29    9.38    1.63
 -24  -1 -29    9.73    1.49
 -24  -1 -28   10.06    1.78
 -24  -1 -27   60.98    3.49
  24   1  26    0.55    1.25
 -24  -1 -26    1.94    1.25
  24   1  25    2.32    2.13
 -24  -1 -25    1.60    1.11
  24   1  24   66.18    3.66
 -24  -1 -24   60.91    3.19
  24   1  23   62.41    2.59
 -24  -1 -23   61.02    2.47
  24   1  22   76.11    4.31
 -24  -1 -22   75.89    2.64
  24   1  21   18.55    1.34
 -24  -1 -21   22.89    1.53
  24   1  20   76.38    3.51
 -24  -1 -20   81.52    2.80
  24   1  19  281.98   11.90
 -24  -1 -19  266.94    7.14
  24   1  18    9.16    1.45
 -24  -1 -18    9.71    1.02
  24   1  17   -0.33    1.13
 -24  -1 -17   -0.01    0.79
  24   1  16   47.78    2.72
 -24  -1 -16   45.03    1.73
  24   1  15  355.20    9.97
 -24  -1 -15  348.93    8.82
  24   1  14    0.56    1.04
 -24  -1 -14   -0.63    0.69
  24   1  13  335.78   12.33
 -24  -1 -13  347.61    8.80
  24   1  12   62.07    3.35
 -24  -1 -12   55.85    2.06
  24   1  11   64.67    2.56
 -24  -1 -11   61.59    2.20
  24   1  10  333.48   11.62
 -24  -1 -10  339.58    8.41
  24   1   9   19.41    1.09
 -24  -1  -9   19.85    1.16
  24   1   8  176.84    4.85
 -24  -1  -8  179.84    6.56
  24   1   7    4.28    0.76
 -24  -1  -7    4.53    0.76
  24   1   6   45.87    2.56
 -24  -1  -6   53.64    2.00
  24   1   5   73.86    2.62
 -24  -1  -5   72.65    2.22
  24   1   4   29.04    1.40
 -24  -1  -4   31.17    1.55
  24   1   3  829.80   19.45
 -24  -1  -3  764.37   17.72
  24   1   2  115.73    3.32
 -24  -1  -2  124.36    5.38
  24   1   1   75.80    2.35
 -24  -1  -1   81.54    2.55
  24   1   0   13.67    1.09
 -24  -1   0   19.01    1.87
  24   1  -1   78.51    2.51
  24   1  -2  106.85    3.04
 -24  -1   2  106.38    3.25
  24   1  -3  851.59   19.94
 -24  -1   3  850.11   28.17
  24   1  -4   27.80    1.38
 -24  -1   4   32.43    1.41
  24   1  -5   86.13    2.57
 -24  -1   5   72.99    3.88
  24   1  -6   52.82    2.05
 -24  -1   6   50.52    2.63
  24   1  -7    4.66    1.03
  24   1  -8  178.97    5.16
  24   1  -9   22.35    1.27
 -24  -1   9   19.63    1.82
  24   1 -10  312.17    7.60
  24   1 -11   59.23    2.25
 -24  -1  11   65.40    3.48
  24   1 -12   56.71    2.16
 -24  -1  12   58.83    3.08
  24   1 -13  360.05    8.98
 -24  -1  13  345.11   13.18
  24   1 -14    1.23    0.85
 -24  -1  14   -1.27    1.60
  24   1 -15  341.79    9.00
 -24  -1  15  370.32   10.71
  24   1 -16   48.15    1.94
 -24  -1  16   42.61    2.65
  24   1 -17   -0.57    0.90
 -24  -1  17    0.10    0.99
  24   1 -18    8.88    1.06
 -24  -1  18   10.03    1.17
  24   1 -19  289.60    8.15
 -24  -1  19  284.18    9.18
  24   1 -20   77.09    2.67
 -24  -1  20   79.80    3.38
  24   1 -21   21.22    1.48
 -24  -1  21   18.08    1.59
  24   1 -22   76.33    2.72
 -24  -1  22   69.88    3.08
  24   1 -23   61.96    3.71
 -24  -1  23   62.45    2.47
  24   1 -24   66.57    2.64
 -24  -1  24   67.01    2.62
  24   1 -25    2.38    1.19
 -24  -1  25    4.06    1.18
  24   1 -26    0.90    1.54
 -24  -1  26    0.63    1.66
  24   1 -27   59.06    4.41
 -24  -1  27   57.33    2.88
  24   1 -28   10.94    2.66
 -24  -1  28    9.18    2.39
  24   1 -29   12.94    1.71
 -24  -1  29    9.83    1.65
  24   1 -30    2.42    1.47
 -24  -1  30    3.55    1.70
  24   1 -31   95.20    7.30
 -24  -1  31   98.23    4.64
  24   1 -32    1.45    1.90
 -24  -1  32    1.56    2.39
  25   1  31   -1.91    2.83
 -25  -1 -31    0.03    1.62
 -25  -1 -30    5.79    1.56
 -25  -1 -29    0.36    1.23
  25   1  28   40.91    4.20
 -25  -1 -28   54.23    3.38
  25   1  27    0.05    1.19
 -25  -1 -27    1.22    1.15
  25   1  26    0.19    1.53
 -25  -1 -26    0.37    1.45
  25   1  25   31.48    1.71
 -25  -1 -25   28.65    1.76
  25   1  24    1.13    1.98
 -25  -1 -24    0.45    1.85
  25   1  23   24.35    2.60
 -25  -1 -23   22.71    1.65
  25   1  22   29.52    1.60
 -25  -1 -22   27.42    1.49
  25   1  21   63.97    3.04
 -25  -1 -21   64.08    2.37
  25   1  20   46.07    1.94
 -25  -1 -20   48.08    2.05
  25   1  19    4.23    1.20
 -25  -1 -19    3.31    1.25
  25   1  18    0.87    1.14
 -25  -1 -18    1.26    1.21
  25   1  17  118.22    5.18
 -25  -1 -17  115.74    3.64
  25   1  16   24.66    2.03
 -25  -1 -16   24.68    1.41
  25   1  15    3.00    1.26
 -25  -1 -15    2.85    0.94
  25   1  14   30.91    1.62
 -25  -1 -14   29.42    1.58
  25   1  13   27.66    2.32
 -25  -1 -13   25.48    1.42
  25   1  12    0.07    1.02
 -25  -1 -12   -0.17    1.04
  25   1  11   10.88    1.26
 -25  -1 -11    9.91    0.93
  25   1  10   46.40    2.67
 -25  -1 -10   46.34    1.74
  25   1   9   21.11    1.18
 -25  -1  -9   20.17    1.19
  25   1   8   -0.62    0.93
 -25  -1  -8   -1.28    1.27
  25   1   7    0.80    0.77
 -25  -1  -7    0.96    0.81
  25   1   6   37.50    1.69
 -25  -1  -6   33.64    1.49
[truncated: 3,813,971 more chars]
