# Supplementary material for: Bis[trans-di­fluorido­tetra­kis­(pyridine-κN)chromium(III)] sodium tetra­chlorido­zincate perchlorate from synchrotron data
Source: Acta Crystallogr Sect E Struct Rep Online. 2014 Jun 25;70(Pt 7):m280. doi: 10.1107/S1600536814014408 (PMC4120630; doi:10.1107/S1600536814014408)
Supplement: Supplementary file 2 [file e-70-0m280-Isup2.hkl]

#
# h,k,l, Fc-squared, Fo-squared, sigma(Fo-squared), status flag
#
data_I
_shelx_title ' S70 in Pbca (block purple)'
_shelx_refln_list_code          4
_shelx_F_calc_maximum      409.75
_exptl_crystal_F_000      4624.00
_reflns_d_resolution_high  0.7185

loop_
 _space_group_symop_operation_xyz
 'x, y, z'
 '-x+1/2, -y, z+1/2'
 '-x, y+1/2, -z+1/2'
 'x+1/2, -y+1/2, -z'
 '-x, -y, -z'
 'x-1/2, y, -z-1/2'
 'x, -y-1/2, z-1/2'
 '-x-1/2, y-1/2, z'

_cell_length_a    25.3970
_cell_length_b    14.6000
_cell_length_c    25.5100
_cell_angle_alpha  90.000
_cell_angle_beta   90.000
_cell_angle_gamma  90.000

_shelx_F_squared_multiplier     1.000

loop_
 _refln_index_h
 _refln_index_k
 _refln_index_l
 _refln_F_squared_calc
 _refln_F_squared_meas
 _refln_F_squared_sigma
 _refln_observed_status
   8   0   0      23150.25      25754.87      1036.95 o
  12   0   0       6065.27       5077.95       342.49 o
  14   0   0     111263.49     120509.34      2686.49 o
  16   0   0      12133.41      11950.90       300.39 o
  18   0   0       2662.53       2957.65        78.06 o
  20   0   0      54050.32      58141.91       955.67 o
  22   0   0       2207.01       1916.75        54.14 o
  24   0   0         23.22          3.38        26.36 o
  26   0   0       7448.85       7849.78       321.34 o
  28   0   0       5937.66       6941.09       203.95 o
  30   0   0       1077.52       1432.55        47.23 o
  32   0   0       4267.92       4880.09       104.19 o
  34   0   0        525.94        432.75        42.63 o
   4   1   0       1130.49       2603.68        41.67 o
   8   1   0     101872.63      90453.12      5223.63 o
  10   1   0      35548.05      33669.50       800.64 o
  12   1   0       8332.44       8774.00       116.26 o
  14   1   0      77638.64      78540.38      4174.43 o
  16   1   0       3853.41       3809.11       182.91 o
  18   1   0      16588.79      16188.89       229.79 o
  20   1   0      19756.45      23108.52       342.05 o
  22   1   0      42878.23      44354.30       579.57 o
  24   1   0        503.26        599.37        31.88 o
  26   1   0        193.87        182.52        17.62 o
  28   1   0      15483.31      16239.76       222.43 o
  30   1   0       1982.12       2187.81        52.82 o
  32   1   0       7717.39       8309.55       248.74 o
  34   1   0        579.24        545.72        30.62 o
   2   2   0        570.60        626.24        29.11 o
   4   2   0       4726.84       4478.39       353.80 o
   6   2   0       8029.56       8779.53       160.14 o
   8   2   0      62687.29      51615.86      1163.09 o
  10   2   0      32550.62      26507.59       672.07 o
  12   2   0       4081.10       3145.56       187.35 o
  14   2   0        497.70        988.98        77.34 o
  16   2   0       4409.21       3909.27       105.26 o
  18   2   0      54739.49      58422.61      2509.00 o
  20   2   0        201.37        264.48        17.53 o
  22   2   0        756.23        923.11        33.37 o
  24   2   0       7205.94       6948.36       185.30 o
  26   2   0       5587.12       5680.52       129.64 o
  28   2   0       2753.26       3191.99        68.57 o
  30   2   0        603.59        873.51        39.89 o
  32   2   0        362.90        471.28        37.60 o
  34   2   0       9772.99      10567.36       217.82 o
   2   3   0       5533.73       9293.57       336.17 o
   6   3   0        119.37        512.23        12.84 o
   8   3   0      14705.57      12123.94       166.42 o
  10   3   0      27884.25      26717.06       614.20 o
  12   3   0       6149.88       6466.99       102.92 o
  14   3   0      28179.40      27633.79       718.07 o
  16   3   0      30393.93      30740.27       587.77 o
  18   3   0      58065.40      57687.20      1818.97 o
  20   3   0       1020.47       1203.58        33.43 o
  22   3   0       2297.63       2047.16        68.44 o
  24   3   0      41112.65      43232.41      3458.69 o
  26   3   0      14573.49      15606.47       431.07 o
  28   3   0       1302.09       1558.96        45.98 o
  30   3   0       1845.67       1621.65        45.78 o
  32   3   0       3976.59       3785.29        60.87 o
  34   3   0        724.40        483.74        36.42 o
   8   4   0       2885.80       2212.75        45.25 o
  10   4   0     120008.90     107511.01      1980.62 o
  12   4   0       5453.47       7742.60       200.53 o
  14   4   0       3490.30       4469.33        84.61 o
  16   4   0      75016.54      76444.17      1668.84 o
  18   4   0       6047.46       7126.02       375.11 o
  20   4   0      81232.86      84873.23      1461.99 o
  22   4   0       8435.19       9673.98       160.96 o
  24   4   0       4708.99       5259.98       208.20 o
  26   4   0      15341.70      16969.40       343.81 o
  28   4   0       5070.70       5442.69       228.15 o
  30   4   0        390.11        321.73        21.17 o
  32   4   0      19371.05      20047.73       371.28 o
  34   4   0       7839.78       8011.73       130.47 o
   4   5   0      22731.00      20661.21       666.01 o
   6   5   0       1459.01       1285.22        24.91 o
   8   5   0      25501.10      26438.12      1091.83 o
  10   5   0         46.37         79.00         8.36 o
  12   5   0      43415.53      40836.20       928.11 o
  14   5   0        461.72        158.57        12.11 o
  16   5   0       8682.03       8387.17       224.02 o
  18   5   0      40251.74      40253.54      1322.66 o
  20   5   0      33875.83      33361.36      1017.77 o
  22   5   0        273.23        519.57        22.35 o
  24   5   0       4988.15       4725.32       217.25 o
  26   5   0      18030.20      15613.52       578.78 o
  28   5   0       1735.84       1744.11        95.92 o
  30   5   0         85.12         78.38        29.56 o
  32   5   0      13933.02      14857.46       370.66 o
  34   5   0        187.48        172.72        32.33 o
   2   6   0      11285.57       8118.16       203.16 o
   4   6   0       4305.40       3157.23        61.18 o
   6   6   0      23938.98      18117.13       303.82 o
   8   6   0      20435.30      17296.30       413.57 o
  10   6   0       4043.56       4727.53       335.63 o
  12   6   0      15139.10      13471.75       765.56 o
  14   6   0       6056.01       7264.90       188.38 o
  16   6   0       2123.23       2015.81        46.54 o
  18   6   0      18434.83      18406.51       545.62 o
  20   6   0        144.39        236.01        16.16 o
  22   6   0       3446.08       2973.56        90.94 o
  24   6   0        168.52        212.89        22.84 o
  26   6   0        235.69         63.08        21.43 o
  28   6   0      12349.16      11653.33       284.24 o
  30   6   0        504.66        509.25        32.86 o
  32   6   0      10564.54      10076.01       168.51 o
   4   7   0      61270.43      57029.96      9203.34 o
   6   7   0        425.06        490.39        54.81 o
   8   7   0      18658.01      13679.77       322.52 o
  10   7   0        131.64         23.96         8.05 o
  12   7   0       1163.66        945.70        17.95 o
  14   7   0      21934.79      23363.46       788.28 o
  16   7   0      18009.03      18618.27       264.71 o
  18   7   0       8606.29       9424.76       220.61 o
  20   7   0         34.77         20.80        15.75 o
  22   7   0        314.17        405.98        24.87 o
  24   7   0      14745.37      13694.53       188.01 o
  26   7   0       2949.19       2605.81        80.33 o
  28   7   0         67.04         83.23        19.29 o
  30   7   0       3385.81       3312.07        65.50 o
  32   7   0      11328.77      10688.35       144.47 o
   2   8   0      11579.19      12513.01       420.55 o
   4   8   0       8754.04      13708.26       335.18 o
   6   8   0      19775.51      14443.44       483.00 o
   8   8   0      27051.89      23425.23       892.49 o
  10   8   0        345.59        854.05        22.34 o
  12   8   0      92920.98      93460.78      1665.53 o
  14   8   0      37024.94      42770.21       572.66 o
  16   8   0      15060.55      16270.22       415.50 o
  18   8   0       3226.82       3467.94       100.42 o
  20   8   0       4839.20       4956.24       180.16 o
  22   8   0       2141.58       2549.63        64.79 o
  24   8   0        928.79        879.70        58.99 o
  26   8   0       1527.66       1921.89        40.73 o
  28   8   0        474.97        362.08        26.96 o
  30   8   0       4732.58       4047.37       216.87 o
  32   8   0       2432.26       2943.15       134.92 o
   4   9   0         47.39         33.20        13.44 o
   6   9   0        395.33        196.84        18.18 o
   8   9   0      19620.13      19468.87      3192.48 o
  10   9   0      12289.42      12000.75       587.86 o
  12   9   0       4438.91       4086.17        71.86 o
  14   9   0       8201.84       9602.74       368.37 o
  16   9   0      29009.07      33172.33      2182.60 o
  18   9   0      22642.75      23314.57      1087.40 o
  20   9   0         52.20         66.99        17.15 o
  22   9   0       2830.93       2642.72        49.59 o
  24   9   0       8182.44       7788.92       363.70 o
  26   9   0       1380.78       1300.71        47.81 o
  28   9   0      23733.80      23286.41       395.89 o
  30   9   0      10638.96      11124.34       421.72 o
   0  10   0        903.95        302.44        29.64 o
   2  10   0      11462.67      11636.73       427.27 o
   6  10   0        165.67        217.79        18.58 o
   8  10   0      12476.47      12877.58       591.70 o
  10  10   0       9888.90       8670.12       294.47 o
  12  10   0       5072.94       5533.79       212.51 o
  14  10   0        562.20        661.62        17.78 o
  16  10   0       2774.86       2761.25        93.22 o
  18  10   0        199.80        203.70        16.76 o
  20  10   0      26361.35      26241.69       388.67 o
  22  10   0       7281.48       6915.69       115.14 o
  24  10   0         99.57         93.33        19.47 o
  26  10   0        123.90        254.99        24.31 o
  28  10   0       1685.37       1410.68        41.70 o
  30  10   0       1793.82       2028.74        76.85 o
   2  11   0       9528.60       8835.15       362.05 o
   4  11   0       1333.81       1615.41        52.57 o
   6  11   0      46981.49      34012.56      1112.25 o
   8  11   0        875.09        928.06        48.62 o
  10  11   0        234.22        327.31        21.50 o
  12  11   0      42509.35      38520.28      6516.68 o
  14  11   0        490.83        308.69        27.27 o
  16  11   0       3998.39       4183.54        66.94 o
  18  11   0       2326.15       2869.88        78.09 o
  20  11   0         78.35        102.94        18.00 o
  22  11   0       1830.87       1962.24        91.07 o
  24  11   0       1076.29       1106.49        30.46 o
  26  11   0        545.58        586.70        42.10 o
  28  11   0       2477.30       2346.83       100.85 o
   0  12   0      21516.38      18341.75      1466.99 o
   2  12   0      75092.67      93335.32      2924.10 o
   4  12   0        788.25        765.22        44.27 o
   6  12   0       6815.22       7505.51       192.09 o
   8  12   0      14094.42      12804.71       453.75 o
  10  12   0      10941.27      10641.87       366.40 o
  12  12   0      19274.87      19915.21      1131.42 o
  14  12   0       5470.09       5552.68       515.81 o
  16  12   0      24299.10      20800.71      4393.27 o
  18  12   0        736.46        832.04        81.82 o
  20  12   0      16567.56      18649.67       286.26 o
  22  12   0       7496.43       8137.23       240.18 o
  24  12   0       2152.81       2284.71        58.07 o
  26  12   0       7015.13       7466.88       131.84 o
  28  12   0       2374.85       2550.18        76.90 o
   2  13   0        159.74        192.04        24.70 o
   4  13   0      20269.88      23475.04       563.63 o
   6  13   0      35032.40      32004.00      1120.95 o
   8  13   0      11435.52      11149.46       952.57 o
  10  13   0         70.18         98.67        20.65 o
  12  13   0      11918.48      12809.85       437.55 o
  14  13   0      11517.00      15173.48       367.98 o
  16  13   0       1061.29       1258.51        45.07 o
  18  13   0      13290.66      14345.49       257.92 o
  20  13   0      12975.33      14245.48      1579.84 o
  22  13   0        621.46        576.80        49.01 o
  24  13   0         24.30         48.99        24.86 o
  26  13   0        552.75        569.04        32.79 o
   2  14   0        867.62        880.12        71.34 o
   4  14   0       6308.26       6239.90       228.06 o
   6  14   0      42551.79      51970.61      1184.19 o
   8  14   0      16770.55      17694.27       689.72 o
  10  14   0        440.42        408.67        29.20 o
  12  14   0        783.82       1191.37        44.35 o
  14  14   0         14.22         68.77        30.43 o
  16  14   0        743.60       1013.04        51.38 o
  18  14   0        851.14        993.21        85.77 o
  20  14   0       1283.72        964.53        43.14 o
  22  14   0        283.61        533.81        43.63 o
  24  14   0         19.15        -10.81        31.80 o
   2  15   0      12400.88      12606.47       258.39 o
   4  15   0         79.86         41.11        17.79 o
   6  15   0      16112.55      15744.99      1045.25 o
   8  15   0       2484.01       1812.64        67.59 o
  10  15   0          1.45         11.86        30.43 o
  12  15   0       9752.60       9849.78       260.08 o
  14  15   0       2466.98       2136.69       143.87 o
  16  15   0        431.93        272.06        32.78 o
  18  15   0       5872.07       7781.40       337.15 o
  20  15   0        215.42        270.35        57.51 o
  22  15   0        259.06        233.15        47.67 o
   4  16   0        479.89        605.35        23.89 o
   6  16   0      12630.79      15060.43       370.75 o
  10  16   0       1263.68       1469.17       190.32 o
  14  16   0       1369.71       1480.23        64.82 o
  16  16   0       3876.19       3928.59       556.12 o
  18  16   0        685.78        486.45        60.35 o
  20  16   0      19976.98      19505.88       486.16 o
   4  17   0         94.68         76.56        14.93 o
   6  17   0        422.26        619.13       141.90 o
   8  17   0       3496.17       4027.99       341.50 o
  10  17   0        817.37        612.65        48.22 o
  12  17   0        476.05        529.65        53.48 o
  14  17   0       3364.33       3176.67       118.18 o
  16  17   0      15406.53      13393.37      1724.30 o
  18  17   0       8811.00       7500.38       312.25 o
   6  18   0         19.71         24.53        27.67 o
   8  18   0      10565.15      10667.96       288.93 o
  10  18   0       8591.58       9469.94       387.75 o
  12  18   0         27.92        120.55        76.68 o
  14  18   0       4098.34       3784.97       126.48 o
  16  18   0       8586.68       8334.54       168.35 o
   6  19   0        222.70        404.19        39.13 o
   8  19   0       1479.41       1980.63        87.35 o
  10  19   0        608.10        562.88        43.48 o
  12  19   0        969.14       1515.94       336.76 o
   4   1   1      32522.61      29382.53       572.92 o
   5   1   1      55833.46      48982.88      1097.23 o
   6   1   1      11721.53      10828.24       426.51 o
   7   1   1       6644.59       4306.65        84.78 o
   8   1   1       6610.45       5098.95       141.41 o
   9   1   1       5126.91       3162.10        34.27 o
  10   1   1       3517.67       3993.82        55.94 o
  11   1   1       2759.34       3919.81        61.25 o
  12   1   1       4643.03       5712.45        81.12 o
  13   1   1        417.19        373.11         9.98 o
  14   1   1       8599.10      10440.79       121.44 o
  15   1   1       6275.33       6136.06        71.05 o
  16   1   1        333.20        317.94        10.53 o
  17   1   1       6726.86       7041.00        72.33 o
  18   1   1      11512.96      13218.68       229.12 o
  19   1   1       2587.40       2167.81        57.48 o
  20   1   1       9393.61      10284.77       210.92 o
  21   1   1       4559.62       4718.37        92.51 o
  22   1   1         13.56         10.19        10.68 o
  23   1   1        222.25        280.12        13.38 o
  24   1   1       2954.25       3148.66        39.04 o
  25   1   1        270.37        346.58        13.10 o
  26   1   1        729.79        658.61        20.24 o
  27   1   1       1440.05       1396.69        25.98 o
  28   1   1         57.20         80.30        15.14 o
  29   1   1       3323.71       2767.34        39.05 o
  30   1   1       1337.10       1160.14        24.01 o
  31   1   1       4102.70       4491.54        93.51 o
  32   1   1         33.83         12.30        16.38 o
  33   1   1      10673.63      10824.57       135.21 o
  34   1   1        357.89        355.84        22.68 o
  35   1   1          4.41          9.80        19.97 o
   0   2   1       1692.82       1293.06        28.28 o
   1   2   1       3081.97       1226.00        79.62 o
   2   2   1      15358.42      11402.26       745.58 o
   3   2   1        758.58         76.72         2.62 o
   4   2   1       8496.85       7613.43       178.11 o
   6   2   1        116.94         82.96         3.90 o
   8   2   1       7224.36       6378.98       151.40 o
   9   2   1      29597.43      25398.91       622.55 o
  10   2   1        257.86        222.83         7.51 o
  11   2   1      21587.26      17311.66      2397.25 o
  12   2   1        166.99        229.89        13.04 o
  13   2   1       7915.06       8214.74       229.51 o
  14   2   1      13081.35      12831.36       329.58 o
  15   2   1       2725.83       2966.92        47.30 o
  16   2   1       2637.30       3180.06        56.91 o
  17   2   1        296.99        341.05        11.98 o
  18   2   1       2243.20       2509.51        37.41 o
  19   2   1       1059.74       1039.81        25.63 o
  20   2   1       3278.85       3334.54        40.66 o
  21   2   1      18214.16      19035.07       180.94 o
  22   2   1       3212.27       3247.46        64.40 o
  23   2   1      27309.47      29049.71       316.12 o
  24   2   1        658.79        717.97        18.10 o
  25   2   1      18600.17      19310.98       307.89 o
  26   2   1        757.11        770.22        18.10 o
  27   2   1       2702.09       2637.72        45.28 o
  28   2   1       4910.81       5149.26        80.82 o
  29   2   1       1264.22       1210.54        25.32 o
  30   2   1        171.38         77.66        21.44 o
  31   2   1       3833.68       3408.29        84.11 o
  32   2   1        427.26        539.50        23.45 o
  33   2   1       2361.85       2143.18        51.67 o
  34   2   1        534.32        510.01        22.46 o
  35   2   1       1555.03       1454.88        31.71 o
   3   3   1       7060.96       4132.61        50.77 o
   4   3   1       1577.58       2856.47       128.70 o
   5   3   1        309.40         77.90         4.25 o
   6   3   1        284.24        177.24         6.72 o
   7   3   1      10358.96       9600.55       263.49 o
   8   3   1       3702.39       2634.28        50.12 o
   9   3   1      14778.73      14987.85       425.08 o
  10   3   1        374.23        690.58        27.54 o
  11   3   1      16196.86      15767.21       220.60 o
  12   3   1      10812.35       9729.28       164.94 o
  13   3   1      41354.47      41787.99       460.23 o
  14   3   1         92.44        191.16         8.34 o
  15   3   1       1206.71       1075.12        18.56 o
  16   3   1       2989.61       3430.10        88.64 o
  17   3   1        134.02        190.68        17.26 o
  18   3   1        140.13        140.46        12.87 o
  19   3   1      47278.86      48642.39       799.66 o
  20   3   1       6943.35       6746.61       147.65 o
  21   3   1       5270.80       5360.03        80.18 o
  22   3   1       9356.96       9503.16       298.54 o
  23   3   1        184.68        202.47        14.45 o
  24   3   1       1180.82       1337.98        23.27 o
  25   3   1       3085.93       3297.91        83.25 o
  26   3   1      15402.40      14984.24       171.01 o
  27   3   1         77.94        116.81        14.00 o
  28   3   1         56.45         35.51        13.30 o
  29   3   1        329.73        199.18        16.81 o
  30   3   1       3612.72       3292.64        58.15 o
  31   3   1        639.56        693.01        20.56 o
  32   3   1       4475.54       4504.99        82.90 o
  33   3   1        513.34        559.33        23.73 o
  34   3   1       2615.12       2592.53        42.05 o
   1   4   1        228.56         45.17         2.40 o
   2   4   1        692.11        475.53         9.51 o
   3   4   1      10277.23      15433.31       474.50 o
   4   4   1       8437.68       6252.59       230.09 o
   5   4   1      27435.15      19423.12       516.93 o
   6   4   1         76.34         86.93         6.78 o
   7   4   1      20530.28      16749.89       610.10 o
   8   4   1       1175.07       1307.69        16.14 o
   9   4   1       2009.68       1927.29        34.66 o
  10   4   1       8694.77       7532.94       188.05 o
  11   4   1       4893.01       6250.64        89.30 o
  12   4   1       6086.88       6295.81       250.14 o
  13   4   1        139.11         64.25         6.86 o
  14   4   1        368.86        403.80         9.93 o
  15   4   1        728.94        655.87        13.43 o
  16   4   1       3682.61       3802.53        57.78 o
  17   4   1        407.99        458.14        13.31 o
  18   4   1       3499.88       3747.43        70.68 o
  19   4   1       7001.54       6891.33       104.97 o
  20   4   1         43.14         32.30        10.59 o
  21   4   1       5568.25       5112.00       755.59 o
  22   4   1        266.78        233.52        31.01 o
  23   4   1        122.72         50.25        11.19 o
  24   4   1          0.16         36.75        14.59 o
  25   4   1        239.99        401.03        20.94 o
  26   4   1         11.33         29.18        14.09 o
  27   4   1          8.25          6.41        12.94 o
  28   4   1         38.70         -4.39        16.91 o
  29   4   1       4366.11       4611.47       154.43 o
  30   4   1        324.86        267.63        16.12 o
  31   4   1       3271.12       3150.55        41.07 o
  32   4   1        118.17         95.16        23.57 o
  33   4   1        924.95       1019.80        26.26 o
  34   4   1        220.50        220.81        21.35 o
   2   5   1       1247.23        506.83        40.15 o
   3   5   1      28365.17      23187.20       405.32 o
   4   5   1      27665.24      25383.53      1048.67 o
   5   5   1      15125.78      14527.61       478.34 o
   6   5   1       5485.64       5996.77       129.87 o
   7   5   1        472.30       1141.51        22.66 o
   8   5   1       7850.56       9438.28       210.67 o
   9   5   1      10065.26       7910.01       230.96 o
  10   5   1       5294.92       5608.72       190.92 o
  11   5   1          9.66        103.44         6.88 o
  12   5   1        605.36       1030.55        21.25 o
  13   5   1      25254.80      28526.02       647.95 o
  14   5   1      49221.24      52991.36       699.84 o
  15   5   1        309.71        414.52        13.92 o
  16   5   1       1937.88       1784.46        34.85 o
  17   5   1        702.17        711.74        16.19 o
  18   5   1      17327.80      18459.79       235.50 o
  19   5   1        372.54        507.70        13.43 o
  20   5   1       7525.73       8433.13       199.61 o
  21   5   1      22900.60      23366.59       527.72 o
  22   5   1      11950.54      11502.84       195.80 o
  23   5   1       3257.98       3191.01        69.30 o
  24   5   1       3651.21       3473.30        98.13 o
  25   5   1        158.51        177.97        14.54 o
  26   5   1         53.50         42.00        12.37 o
  27   5   1         72.54          3.38        14.99 o
  28   5   1       6092.56       5231.42       378.15 o
  29   5   1        326.10        305.83        16.62 o
  30   5   1        485.67        402.29        22.92 o
  31   5   1        125.21        118.31        40.07 o
  32   5   1       1150.96        903.98        67.95 o
  33   5   1        251.29        250.15        18.99 o
  34   5   1        852.14        715.29        32.71 o
   0   6   1       2500.11       1909.67       288.34 o
   1   6   1      14540.75      14696.54       407.51 o
   2   6   1      44576.23      42342.45       685.06 o
   3   6   1        127.25         52.45         4.58 o
   4   6   1       2007.01       2022.50       103.79 o
   5   6   1       5766.82       4449.44       232.14 o
   6   6   1       1268.70        977.32        33.76 o
   7   6   1      11865.95      10062.78       300.83 o
   8   6   1     135075.62     151458.39      3461.30 o
   9   6   1      28615.04      27375.64       617.97 o
  10   6   1        447.53        373.12        15.51 o
  11   6   1      40829.07      38027.28       660.73 o
  12   6   1       2799.03       2395.47        29.40 o
  13   6   1      25576.75      25338.94       626.30 o
  14   6   1       7538.42       8473.00       138.16 o
  15   6   1       4866.66       4842.03        54.74 o
  16   6   1       3455.25       3731.16        52.92 o
  17   6   1      16863.02      16820.98       221.34 o
  18   6   1       4116.58       4573.85       107.23 o
  19   6   1      19040.05      18698.63       659.98 o
  20   6   1       8332.63       8606.09       212.89 o
  21   6   1      11773.69      12087.20       245.10 o
  22   6   1       4702.44       5279.44       229.30 o
  23   6   1       4189.84       4332.63        83.92 o
  24   6   1        670.76        539.97        18.52 o
  25   6   1       6849.24       6422.30       122.44 o
  26   6   1        175.47        261.19        15.27 o
  27   6   1       1268.86       1248.93        39.48 o
  28   6   1        143.21        141.23        15.56 o
  29   6   1        347.57        341.71        18.74 o
  30   6   1        493.35        358.94        21.58 o
  31   6   1        177.08        192.48        23.37 o
  32   6   1        123.03        158.98        18.05 o
  33   6   1         21.54         45.81        20.23 o
   1   7   1       1945.59       2369.38       164.63 o
   2   7   1      11012.29      16165.16       796.25 o
   3   7   1      87316.28      80906.11      2542.68 o
   4   7   1        962.12       1934.84       729.25 o
   5   7   1      50509.00      49285.54      1688.29 o
   6   7   1        761.70        851.62        35.04 o
   7   7   1      23003.79      20592.54       464.65 o
   8   7   1       1679.84       1104.77        17.30 o
   9   7   1      33844.89      30522.48       356.59 o
  10   7   1       6367.44       6612.54       149.18 o
  11   7   1      15180.36      14955.73       181.68 o
  12   7   1       1745.38       1925.03        33.59 o
  13   7   1       1287.41       1139.30        36.62 o
  14   7   1       1825.18       1754.60        45.50 o
  15   7   1       5986.38       6862.99       231.91 o
  16   7   1       7311.70       6639.37       165.70 o
  17   7   1       6627.85       7497.20       297.11 o
  18   7   1        575.54        653.36        16.17 o
  19   7   1      16044.99      17478.02       393.30 o
  20   7   1        777.81       1002.28        39.79 o
  21   7   1       1964.82       1896.16        58.91 o
  22   7   1       2594.31       2816.26        50.02 o
  23   7   1       6182.07       6236.19        96.68 o
  24   7   1       2746.47       3214.76       153.91 o
  25   7   1       4976.33       4734.65        56.16 o
  26   7   1       1948.63       2121.34        37.11 o
  27   7   1        273.22        183.26        16.70 o
  28   7   1       1581.05       1566.27        38.43 o
  29   7   1         72.22         65.32        16.12 o
  30   7   1       9080.74       8793.46       157.22 o
  31   7   1       1268.25       1148.47        40.90 o
  32   7   1       2782.13       2761.36        77.82 o
  33   7   1       3379.86       2999.19        80.39 o
   0   8   1      16066.64      15382.29       798.42 o
   1   8   1       4400.15       4983.71       206.80 o
   2   8   1        890.47        590.92        18.54 o
   3   8   1         26.63         58.10        11.86 o
   4   8   1         19.07         20.81         7.68 o
   5   8   1      17914.81      20922.60      1674.72 o
   6   8   1       2615.11       2940.70        79.05 o
   7   8   1       1688.29       1693.95        87.74 o
   8   8   1       3679.95       3381.85       307.36 o
   9   8   1          8.85         13.34         4.87 o
  10   8   1       4334.02       4132.20       112.83 o
  11   8   1      10555.03      10647.89       173.91 o
  12   8   1       2135.12       2105.88        43.79 o
  13   8   1      12377.19      12802.96       419.75 o
  14   8   1         38.67         41.80         7.21 o
  15   8   1      10007.67      10399.33       343.69 o
  16   8   1       4072.97       3733.99        67.82 o
  17   8   1      18076.63      19690.39       249.13 o
  18   8   1        212.22        241.48        11.58 o
  19   8   1        227.19        243.08        11.64 o
  20   8   1          4.41         17.27        11.45 o
  21   8   1        495.89        622.18        19.44 o
  22   8   1         75.37        115.25        12.23 o
  23   8   1         23.58          9.61        12.33 o
  24   8   1        527.90        509.43        18.04 o
  25   8   1         23.91         16.93        14.54 o
  26   8   1        626.63        732.24        20.04 o
  27   8   1       1338.14       1286.01        67.12 o
  28   8   1        403.33        492.11        22.57 o
  29   8   1         98.97         83.40        16.92 o
  30   8   1         32.16          8.47        20.47 o
  31   8   1        770.55        841.17        25.75 o
  32   8   1        418.85        465.42        25.56 o
   1   9   1         22.18         17.16         6.35 o
   2   9   1       4275.73       4187.00       909.29 o
   3   9   1        303.71        481.42        22.92 o
   4   9   1          9.86         37.69         7.27 o
   5   9   1         30.56         30.87        10.74 o
   6   9   1       1642.63       1417.61        40.86 o
   7   9   1       3336.81       4017.59       105.26 o
   8   9   1      21783.06      23771.34       681.25 o
   9   9   1        553.26        761.38        59.32 o
  10   9   1       1900.16       1797.92        30.19 o
  11   9   1       3069.11       3534.99        69.88 o
  12   9   1      14604.17      14924.54       209.31 o
  13   9   1       1389.28       1295.34        45.44 o
  14   9   1      18591.88      19458.36       584.51 o
  15   9   1      21514.78      21621.03       435.85 o
  16   9   1        423.52        475.92        19.80 o
  17   9   1       1822.33       1909.01        47.72 o
  18   9   1       5409.36       5818.37       166.69 o
  19   9   1       1660.03       1603.51        35.53 o
  20   9   1        620.30        568.32        15.42 o
  21   9   1        855.81        877.50        26.16 o
  22   9   1        244.13        189.21        12.97 o
  23   9   1         25.58         26.20        13.59 o
  24   9   1       1551.70       1444.98        30.56 o
  25   9   1        214.20        282.26        21.57 o
  26   9   1       2894.53       2875.84        46.71 o
  27   9   1       1415.76       1661.34        58.34 o
  28   9   1       2946.08       2729.88        62.58 o
  29   9   1        774.93        817.77        30.89 o
  30   9   1         48.29         41.03        20.54 o
  31   9   1       4232.10       4287.67        92.96 o
   0  10   1       1062.22        991.58        48.24 o
   1  10   1       7082.45       8130.73       844.91 o
   2  10   1       4579.66       5450.97       221.34 o
   3  10   1        411.97        286.53        12.26 o
   4  10   1        664.95        893.02        19.98 o
   5  10   1       4596.97       3212.10       290.51 o
   6  10   1         42.95        135.71        11.12 o
   7  10   1       1604.58       1740.77        71.90 o
   8  10   1        801.08       1062.73        48.04 o
   9  10   1       7831.23       6694.89       208.56 o
  10  10   1       1807.11       2252.99       125.91 o
  11  10   1       1822.60       1961.63       101.26 o
  12  10   1        328.96        276.19        16.41 o
  13  10   1         17.19         28.40         7.81 o
  14  10   1        253.97        183.68         9.41 o
  15  10   1      17690.77      17634.92       226.52 o
  16  10   1       2713.74       2522.80        57.24 o
  17  10   1       1026.31       1162.07        25.69 o
  18  10   1        772.48        901.78        28.67 o
  19  10   1        870.94        833.69        48.01 o
  20  10   1         15.71         32.11        11.62 o
  21  10   1       7124.18       6853.77       124.38 o
  22  10   1         77.57        111.25        13.73 o
  23  10   1       7171.13       6717.07       127.30 o
  24  10   1          5.22         41.06        17.51 o
  25  10   1       2162.30       2074.26        70.35 o
  26  10   1        857.31        824.77        25.20 o
  27  10   1       4245.91       4019.96        54.95 o
  28  10   1       1447.50       1493.92        31.70 o
  29  10   1       3806.90       3819.40        58.52 o
  30  10   1         26.43         32.04        20.78 o
   1  11   1         91.28        237.68        20.71 o
   2  11   1        324.50        463.04        17.36 o
   3  11   1       1502.98       1651.77        64.82 o
   4  11   1      11621.43      14554.11       501.97 o
   5  11   1      52884.59      57536.98      5572.52 o
   6  11   1         18.68         23.62        11.44 o
   7  11   1      48894.06      51023.19      1137.55 o
   8  11   1          9.31         22.68        11.37 o
   9  11   1        515.34        609.33        84.98 o
  10  11   1        280.85        239.10        14.45 o
  11  11   1        113.35        126.22        17.64 o
  12  11   1       2352.84       2275.24        46.71 o
  13  11   1      20218.00      21695.83       970.89 o
  14  11   1       5460.88       5054.59       345.09 o
  15  11   1        105.93        114.63        11.11 o
  16  11   1       1495.84       1436.87        57.40 o
  17  11   1       2694.57       2778.37        45.89 o
  18  11   1         27.84         35.35        11.29 o
  19  11   1      33501.11      32671.75       512.78 o
  20  11   1       8491.77       8437.87       212.55 o
  21  11   1       2607.43       2402.11        55.01 o
  22  11   1        401.68        333.70        15.29 o
  23  11   1          4.91         24.93        15.67 o
  24  11   1        871.56       1048.81        24.09 o
  25  11   1        529.09        515.49        24.05 o
  26  11   1       3566.89       3901.69        51.29 o
  27  11   1          0.46         29.61        18.95 o
  28  11   1         70.82         44.93        18.77 o
  29  11   1       4940.46       4974.79        82.62 o
   0  12   1       3680.16       3601.83       167.26 o
   1  12   1       1312.54       1391.10        52.97 o
   2  12   1        652.78        659.43        45.40 o
   3  12   1      20860.66      22907.82       532.81 o
   4  12   1         45.68         83.97        14.38 o
   5  12   1       1588.06       1324.36       258.50 o
   6  12   1       2649.97       2454.37        54.24 o
   7  12   1          3.53         -0.43        13.01 o
   8  12   1       1318.59       1148.61        44.44 o
   9  12   1        450.52        327.40        36.76 o
  10  12   1       2728.17       3195.33       100.20 o
  11  12   1       4320.38       4124.25       230.24 o
  12  12   1        688.97        619.60        24.68 o
  13  12   1        102.20        137.60         8.27 o
  14  12   1          3.02          8.99        14.32 o
  15  12   1      10908.11      11674.85       563.26 o
  16  12   1       4579.94       4948.39       255.31 o
  17  12   1       9559.50      10369.42       161.73 o
  18  12   1         77.60         95.51        12.44 o
  19  12   1        309.44        348.69        15.81 o
  20  12   1          3.60          9.39        14.44 o
  21  12   1        974.74       1049.42        27.64 o
  22  12   1        358.85        460.70        19.36 o
  23  12   1        922.65        911.00        25.24 o
  24  12   1       2397.70       2489.23        46.45 o
  25  12   1        627.97        606.09        21.13 o
  26  12   1       2104.79       1868.69        76.94 o
  27  12   1       3034.34       3062.86        68.51 o
  28  12   1        295.99        293.77        22.31 o
   1  13   1        872.79        895.88        49.63 o
   2  13   1      12188.68      12234.68       731.03 o
   3  13   1       1736.45       1626.32        38.89 o
   4  13   1        890.05       1058.10       100.80 o
   5  13   1        365.05        391.00        17.99 o
   6  13   1        184.81        201.35        32.55 o
   7  13   1        784.34        799.89        46.44 o
   8  13   1       2435.11       2434.64        76.68 o
   9  13   1        953.37        899.99       178.85 o
  10  13   1        928.09        723.25        49.92 o
  11  13   1         64.21         91.03        16.50 o
  12  13   1       4458.73       3720.17       129.38 o
  13  13   1       1408.40       1412.63        85.81 o
  14  13   1       1079.80        976.22        32.29 o
  15  13   1      10275.40      10374.78       314.17 o
  16  13   1       1972.12       1632.43        60.64 o
  17  13   1        326.26        327.15        19.56 o
  18  13   1       2575.44       2407.29       192.03 o
  19  13   1        413.91        351.32        19.26 o
  20  13   1        734.05        962.96        45.96 o
  21  13   1       3594.44       3782.38       277.33 o
  22  13   1         47.84         45.37        17.02 o
  23  13   1        136.65        171.02        19.49 o
  24  13   1       1452.70       1149.94        27.37 o
  25  13   1          8.73         36.46        18.67 o
  26  13   1        450.79        548.24        22.66 o
  27  13   1        432.42        437.46        26.23 o
   1  14   1       9677.05       9291.58       172.46 o
   2  14   1        438.91        413.41        43.02 o
   3  14   1        363.79        325.57        19.22 o
   4  14   1       4914.69       4888.15       215.49 o
   5  14   1      11074.62       9105.51       343.87 o
   6  14   1       2866.49       3455.54       384.25 o
   7  14   1       1060.40        952.97        82.15 o
   8  14   1          8.41         25.44        18.17 o
   9  14   1          0.93         12.25        32.21 o
  10  14   1        122.22        140.51        25.04 o
  11  14   1       6235.26       5653.34       154.15 o
  12  14   1        287.90        245.19        19.50 o
  13  14   1       2236.20       2932.40       157.63 o
  14  14   1       1422.38       1442.94       210.47 o
  15  14   1        267.58        137.96        21.64 o
  16  14   1       2640.68       2619.25        93.10 o
  17  14   1       4240.58       4625.87        99.61 o
  18  14   1       1205.05       1180.05        43.93 o
  19  14   1       2162.45       2023.46        65.46 o
  20  14   1       4312.27       4144.06       288.87 o
  21  14   1        311.12        231.88        20.51 o
  22  14   1        386.89        463.08        38.98 o
  23  14   1        152.08        102.49        19.24 o
  24  14   1         10.19         20.29        23.33 o
  25  14   1       3662.17       3372.58       193.21 o
   1  15   1        250.33        307.72        18.18 o
   2  15   1       4351.15       4128.98       167.21 o
   3  15   1      37419.75      35405.44       845.45 o
   4  15   1        103.70         88.97        11.57 o
   5  15   1       2180.86       2506.43        52.65 o
   6  15   1        158.40        185.33        15.17 o
   7  15   1        324.33        526.89        36.01 o
   8  15   1         34.55         91.96        17.79 o
   9  15   1      17885.89      17956.47       433.20 o
  10  15   1       3243.49       3163.50       304.15 o
  11  15   1       8515.63       8341.48       751.27 o
  12  15   1        176.35        247.12        23.62 o
  13  15   1       2883.46       2714.08       110.80 o
  14  15   1       1508.71       1347.28        42.73 o
  15  15   1        311.30        332.45        24.57 o
  16  15   1       4833.93       5587.70       115.16 o
  17  15   1      14103.73      11322.89       426.88 o
  18  15   1       2604.02       1918.40        54.76 o
  19  15   1        412.00        384.77        54.64 o
  20  15   1        838.53        832.58        98.13 o
  21  15   1        928.47        731.00        47.18 o
  22  15   1        171.43        212.29        19.77 o
  23  15   1        685.99        474.89        28.09 o
   2  16   1        695.42        641.29        94.47 o
   3  16   1        418.31        441.65        16.09 o
   4  16   1         38.59         53.53        11.37 o
   5  16   1        889.55        797.82        55.76 o
   6  16   1       3075.66       3432.60       102.34 o
   7  16   1        356.80        402.79        24.39 o
   8  16   1         63.23         64.25        24.16 o
   9  16   1         78.48         77.03        20.18 o
  10  16   1        133.09        181.31        23.56 o
  11  16   1        349.32        321.55        50.17 o
  12  16   1       3441.03       2934.44       135.04 o
  13  16   1       1290.93       1352.69       134.41 o
  14  16   1        463.29        355.21        25.59 o
  15  16   1       1124.48       1004.77        32.97 o
  16  16   1       1602.21       1245.77       158.26 o
  17  16   1       4452.97       4249.40       313.26 o
  18  16   1        851.95        587.52        34.23 o
  19  16   1       6563.17       6425.46       274.58 o
  20  16   1       3856.23       3317.72       368.43 o
  21  16   1        734.62        811.10        40.71 o
   3  17   1        546.18        645.79        31.24 o
   4  17   1       9247.66       7941.13       350.35 o
   5  17   1         47.26         40.99        13.78 o
   6  17   1       1230.90       1086.56        48.66 o
   7  17   1         15.44         70.83        16.69 o
   8  17   1       1975.18       1678.26        66.01 o
   9  17   1         51.04        109.22        25.56 o
  10  17   1         59.73         88.41        21.61 o
  11  17   1        922.30        869.86        43.44 o
  12  17   1       1352.58       1160.02        93.90 o
  13  17   1       3057.62       2564.81       123.23 o
  14  17   1          9.70         -9.39        28.11 o
  15  17   1         32.46         18.65        26.83 o
  16  17   1       1727.76       1504.11       214.03 o
  17  17   1       2980.03       2868.02       126.31 o
  18  17   1         59.63         51.22        31.05 o
  19  17   1        683.10        764.56        44.51 o
   5  18   1         90.59         49.74        16.12 o
   6  18   1        281.90        255.46        18.39 o
   7  18   1        842.21        599.32        25.30 o
   8  18   1       3067.35       3046.59       118.98 o
   9  18   1       2015.34       1860.63        76.90 o
  10  18   1        247.07        210.64        25.41 o
  11  18   1         34.97         29.80        23.88 o
  12  18   1       2236.61       2174.49       102.99 o
  13  18   1        260.24        436.76        49.01 o
  14  18   1        231.56        297.11        29.85 o
  15  18   1       6416.08       6773.52       358.20 o
  16  18   1       2436.80       2397.26       180.04 o
   6  19   1       1063.53       1050.25        98.47 o
   7  19   1      15311.15      14700.76       959.39 o
   8  19   1         18.60         56.28        23.04 o
   9  19   1       2831.14       2671.27       127.88 o
  10  19   1        387.82        398.40        34.11 o
  11  19   1        459.97        404.09        30.73 o
  12  19   1       2457.02       2972.18       209.37 o
   3   0   2         12.29         13.16         4.18 o
   5   0   2      44196.55      37591.95       908.64 o
   6   0   2      40192.87      31590.27       894.31 o
   8   0   2      24844.58      15460.05       190.87 o
   9   0   2      50200.07      46442.48      1638.94 o
  10   0   2        452.75        736.08        23.20 o
  11   0   2       8147.34      10891.40       337.31 o
  12   0   2       9086.74      11001.31       295.69 o
  13   0   2      20299.41      20417.02       616.31 o
  14   0   2       3034.82       4062.49       121.68 o
  15   0   2       6388.65       6081.05       101.48 o
  16   0   2        255.89        210.97        12.72 o
  17   0   2       6237.64       6133.00       225.12 o
  18   0   2       6837.64       6190.49       112.56 o
  19   0   2      29922.25      30329.77       509.40 o
  20   0   2      10910.67      10285.84       154.02 o
  21   0   2       7147.96       7824.31       177.37 o
  22   0   2      41335.70      43371.69      1055.38 o
  23   0   2        510.19        542.64        19.76 o
  24   0   2         15.45         68.94        21.26 o
  25   0   2      13026.74      14482.79       485.57 o
  26   0   2       2184.24       1805.29        51.95 o
  27   0   2      23746.17      25477.72       523.89 o
  28   0   2       1103.56        931.14        27.81 o
  29   0   2       1395.72       1327.10        34.22 o
  30   0   2       7079.59       6949.73       212.75 o
  31   0   2        447.77        565.08        24.66 o
  32   0   2       3455.53       3866.07        99.84 o
  33   0   2      10263.14       9357.87       156.53 o
  34   0   2       1215.01       1371.94        40.37 o
  35   0   2        245.91        440.31        29.87 o
   1   1   2        775.33        579.60        10.90 o
   4   1   2        192.85        163.83         4.90 o
   6   1   2      27801.87      33405.98       709.56 o
   7   1   2        779.42        440.90         9.66 o
   8   1   2      54796.66      47858.99       861.53 o
   9   1   2       8500.25       6911.96        80.16 o
  10   1   2      99852.73      91858.03       828.88 o
  11   1   2       5880.37       4967.84        67.49 o
  12   1   2      27967.93      26946.09       270.75 o
  13   1   2       1831.16       1689.02        22.10 o
  14   1   2         15.58         54.48         7.59 o
  15   1   2       3173.24       3269.44        46.27 o
  16   1   2        965.51        975.92        25.72 o
  17   1   2      37686.27      39916.50       652.92 o
  18   1   2       7976.91       8483.39       157.52 o
  19   1   2       5531.11       5279.42        84.21 o
  20   1   2       2717.20       2721.68        40.44 o
  21   1   2       8990.09       9244.88       100.36 o
  22   1   2       1322.63       1711.60        33.60 o
  23   1   2        100.41        142.45        13.39 o
  24   1   2       4285.76       4401.71        75.46 o
  25   1   2         30.30         60.10        12.71 o
  26   1   2        473.19        455.16        16.32 o
  27   1   2       6251.51       7019.92       139.82 o
  28   1   2        295.43        255.29        17.02 o
  29   1   2        147.04        152.68        16.01 o
  30   1   2         36.09         22.70        14.44 o
  31   1   2        173.22        151.29        15.78 o
  32   1   2         15.33         30.80        15.92 o
  33   1   2       6354.97       6122.25       132.95 o
  34   1   2        348.92        395.00        19.75 o
  35   1   2       2717.77       2751.99        39.50 o
   0   2   2      26174.48      18547.45       483.68 o
   2   2   2       1263.82       2421.49        33.43 o
   3   2   2       4849.51       3616.87        81.14 o
   4   2   2      49207.54      44568.17      1040.90 o
   5   2   2      25301.40      17099.34       583.36 o
   6   2   2       7630.00       4591.75        83.18 o
   7   2   2      12129.47       9976.51       106.71 o
   8   2   2        672.14        636.04        11.16 o
   9   2   2        228.26         56.54         5.54 o
  10   2   2        916.75       1216.72        39.75 o
  11   2   2        302.52        145.67        17.02 o
  12   2   2       1591.71       1265.48        19.14 o
  13   2   2        606.08        300.94        12.98 o
  14   2   2        157.33        163.48         9.35 o
  15   2   2       1177.10        706.46        16.88 o
  16   2   2      20815.18      21091.45       302.27 o
  17   2   2      52387.32      50913.35       457.85 o
  18   2   2        185.72        187.59        10.40 o
  19   2   2      33881.56      33625.35       320.84 o
  20   2   2       7595.03       7283.87       101.93 o
  21   2   2      14588.41      15773.77       175.66 o
  22   2   2       8668.79       9208.38       137.95 o
  23   2   2        893.47        919.48        25.46 o
  24   2   2        716.67        711.00        19.09 o
  25   2   2       4420.18       4490.98        52.68 o
  26   2   2        982.20        817.41        17.86 o
  27   2   2      15239.75      17569.94       777.35 o
  28   2   2        137.04        153.82        15.87 o
  29   2   2       1331.30       1361.13        30.10 o
  30   2   2        215.41        215.25        18.38 o
  31   2   2       2952.37       3261.31        46.28 o
  32   2   2       4144.88       4108.19       115.75 o
  33   2   2       3495.48       3285.24        62.16 o
  34   2   2       3123.41       2995.74        41.99 o
  35   2   2       1208.20       1157.84        37.05 o
   3   3   2      14908.54      12363.69       338.26 o
   5   3   2          7.47         19.23         3.57 o
   6   3   2      28073.59      18778.35       437.74 o
   7   3   2       3050.44       2933.99        32.54 o
   8   3   2        436.93       1035.18        15.86 o
   9   3   2       5775.82       5339.00        75.76 o
  10   3   2       3445.54       3502.00        79.62 o
  11   3   2         35.10        203.23         7.98 o
  12   3   2       8030.75       8249.62       145.44 o
  13   3   2       9896.79       8338.31       213.41 o
  14   3   2        801.98        755.63        28.46 o
  15   3   2       6851.25       6185.63       109.33 o
  16   3   2       1259.09       1088.33       100.01 o
  17   3   2       3479.42       3347.51       335.28 o
  18   3   2       2039.73       1982.38        46.66 o
  19   3   2      10496.86      10866.04       229.21 o
  20   3   2       3661.02       3838.81        53.51 o
  21   3   2       8774.17       9144.27       151.43 o
  22   3   2      25623.88      26595.77       645.51 o
  23   3   2         19.60         25.39        11.50 o
  24   3   2        806.28        887.84        27.46 o
  25   3   2        536.76        518.34        19.79 o
  26   3   2       5076.63       5514.17        83.45 o
  27   3   2      20595.94      20677.97       291.21 o
  28   3   2       1531.19       1411.14        39.23 o
  29   3   2       2084.64       2475.96        33.69 o
  30   3   2        108.63         93.54        17.09 o
  31   3   2       5732.93       6129.95       132.57 o
  32   3   2        324.72        296.17        21.24 o
  33   3   2        350.73        200.96        20.58 o
  34   3   2         22.46         14.11        18.66 o
   1   4   2       1753.44       1253.15        19.70 o
   3   4   2       3098.64       3191.87       100.73 o
   4   4   2      12047.90      11794.99       669.06 o
   5   4   2        294.83        639.67        21.06 o
   6   4   2       2204.33       1840.90        64.34 o
   7   4   2       5754.62       4129.99       129.88 o
   8   4   2      37937.48      44564.17       883.43 o
   9   4   2       3895.19       4648.94        60.84 o
  10   4   2        809.73       2201.96        77.55 o
  11   4   2      20162.65      17479.40       193.24 o
  12   4   2      40402.57      43378.24       877.43 o
  13   4   2         51.48         87.68         7.09 o
  14   4   2      25203.88      24498.10       215.67 o
  15   4   2       3005.58       3059.67        70.46 o
  16   4   2       9528.17      10252.36       154.98 o
  17   4   2      40177.27      38872.66       567.17 o
  18   4   2       2141.93       2040.49        26.58 o
  19   4   2       4560.77       4944.41        69.82 o
  20   4   2        218.24        257.82        14.58 o
  21   4   2       2009.59       1941.62        62.16 o
  22   4   2      18907.09      19309.67       248.61 o
  23   4   2      35356.28      36021.33       493.88 o
  24   4   2        650.58        731.82        22.55 o
  25   4   2       2267.37       2286.32        54.59 o
  26   4   2        205.43        335.41        19.08 o
  27   4   2        622.51        801.16        27.90 o
  28   4   2       4357.36       4307.08       153.84 o
  29   4   2      10317.78      10228.09       186.67 o
  30   4   2        524.23        392.09        19.57 o
  31   4   2       1375.96       1396.17        29.12 o
  32   4   2        239.23        182.60        17.86 o
  33   4   2       2085.72       2031.63        54.36 o
  34   4   2       1116.25        990.43        30.09 o
   1   5   2        107.92        202.36        16.53 o
   2   5   2       2543.25       2102.63        72.36 o
   3   5   2      14438.41      13275.04       919.17 o
   4   5   2       8291.27       9247.97       336.92 o
   5   5   2      59990.57      56195.49      1143.48 o
   6   5   2        671.68        942.16        19.80 o
   7   5   2      30844.53      27653.51       598.79 o
   8   5   2        686.63        524.73        19.49 o
   9   5   2        640.73        677.47        28.77 o
  10   5   2        113.32        248.76        13.17 o
  11   5   2       6471.83       6491.89       100.12 o
  12   5   2       7306.15       7489.65       189.95 o
  13   5   2      66588.73      66992.85      1192.70 o
  14   5   2      21396.05      24536.93       457.13 o
  15   5   2      22939.36      25105.88       505.92 o
  16   5   2       2802.84       3186.82       140.51 o
  17   5   2      22044.82      22430.27       506.26 o
  18   5   2       4606.06       4603.17        63.99 o
  19   5   2       7101.33       7248.44        96.51 o
  20   5   2       2065.56       2101.35        30.39 o
  21   5   2       2088.17       2433.97        35.08 o
  22   5   2      10663.43      10315.02       101.83 o
  23   5   2      10372.95      10817.55       192.79 o
  24   5   2       8922.42       8540.86       152.39 o
  25   5   2       6722.59       6537.37        89.31 o
  26   5   2       1952.74       1922.83        32.30 o
  27   5   2      11520.95      12728.67       537.76 o
  28   5   2       6663.57       6305.12       515.59 o
  29   5   2        139.69        117.72        18.99 o
  30   5   2       3490.36       3783.81        57.03 o
  31   5   2       5483.79       5018.19        90.87 o
  32   5   2       3303.24       3359.45        59.86 o
  33   5   2       1589.42       1635.05        53.63 o
  34   5   2       1203.41       1053.99        31.00 o
   2   6   2        185.76         17.44         4.89 o
   3   6   2       9439.93       8281.68       419.91 o
   4   6   2        568.74        348.01        10.13 o
   5   6   2      72005.57      66822.74      2903.74 o
   6   6   2       4462.54       4803.66       224.43 o
   7   6   2       8690.41       7848.12       250.58 o
   8   6   2      28408.70      25520.17       561.62 o
   9   6   2       5143.82       3233.92        79.79 o
  10   6   2      19363.12      15047.51       391.16 o
  11   6   2      31557.17      28581.98       418.77 o
  12   6   2        449.35        542.75        13.91 o
  13   6   2        236.34        284.14        12.04 o
  14   6   2       1196.16       1056.24        19.56 o
  15   6   2     102968.93     101419.96      2201.92 o
  16   6   2         38.31         39.63         8.21 o
  17   6   2      11228.58      11038.97       215.40 o
  18   6   2       3624.93       3654.13        55.77 o
  19   6   2       6956.23       7266.57       128.67 o
  20   6   2        785.22        639.51        19.29 o
  21   6   2      15504.88      16474.21       325.32 o
  22   6   2       2256.61       2403.77        37.76 o
  23   6   2         27.40         55.81        14.85 o
  24   6   2        361.22        464.47        18.97 o
  25   6   2       1329.52       1610.91        28.24 o
  26   6   2        188.52        246.74        19.14 o
  27   6   2       7573.78       8392.74       222.30 o
  28   6   2        389.62        324.22        17.84 o
  29   6   2       1557.87       1548.35        45.89 o
  30   6   2        544.17        485.06        22.80 o
  31   6   2       4737.11       4916.01       101.28 o
  32   6   2       1087.13        980.48        26.07 o
  33   6   2       1675.70       1790.33        47.21 o
   1   7   2      13870.64      12952.04      2007.97 o
   2   7   2      21971.96      25788.76      2618.03 o
   3   7   2       6744.79       7167.86       272.07 o
   4   7   2         22.52        105.50         6.87 o
   5   7   2          5.62         15.96         4.67 o
   6   7   2        268.65          4.46         5.40 o
   7   7   2      11048.91      11473.14       265.44 o
   8   7   2       3916.45       3580.26        76.68 o
   9   7   2      12172.19      12590.95       343.87 o
  10   7   2      13941.71      15124.22       375.30 o
  11   7   2      22593.12      21514.52       548.01 o
  12   7   2       1280.63       1395.41        25.68 o
  13   7   2        564.26        571.35        18.59 o
  14   7   2       3258.37       3604.86       105.90 o
  15   7   2          0.72         12.95         7.02 o
  16   7   2        109.36        211.23         9.69 o
  17   7   2       4253.15       4409.95        76.03 o
  18   7   2       2021.06       1967.35        56.51 o
  19   7   2       4027.71       4192.41        48.93 o
  20   7   2        192.08        244.54        12.69 o
  21   7   2        972.28       1073.49        29.71 o
  22   7   2        729.56        668.71        17.34 o
  23   7   2       7480.57       7480.41        92.37 o
  24   7   2       3552.91       3937.57        76.16 o
  25   7   2        639.72        603.13        25.52 o
  26   7   2       3110.16       3449.84        53.53 o
  27   7   2        689.97        697.40        18.91 o
  28   7   2        572.09        498.42        20.48 o
  29   7   2       1552.70       1696.36        43.72 o
  30   7   2         19.04         32.30        16.43 o
  31   7   2       1313.92       1630.10        37.88 o
  32   7   2        551.33        462.91        21.96 o
  33   7   2       6222.04       5534.23        69.49 o
   0   8   2      58225.89      58263.88      1302.37 o
   1   8   2        418.40        240.99        16.54 o
   2   8   2      16992.50      21830.81      1064.73 o
   3   8   2       2506.85       2604.62        77.54 o
   4   8   2      37309.36      35612.94      1113.85 o
   5   8   2       8633.13       6835.61       402.42 o
   6   8   2      20106.05      19806.35       865.51 o
   7   8   2       4463.61       3753.70        62.22 o
   8   8   2       1939.24       2628.82        82.66 o
   9   8   2        281.40        125.96         9.45 o
  10   8   2       2650.93       2464.09        90.87 o
  11   8   2          6.54         27.60         6.27 o
  12   8   2       1510.60       1734.56        43.49 o
  13   8   2      19232.86      18765.32       629.91 o
  14   8   2      15295.53      16715.96       263.97 o
  15   8   2       4749.36       4453.99       137.20 o
  16   8   2      14359.38      14662.16       493.08 o
  17   8   2        103.82         97.93         8.64 o
  18   8   2       9599.35      10943.99       308.20 o
  19   8   2      23569.55      24777.41       517.72 o
  20   8   2        163.09        156.19        11.20 o
  21   8   2       2619.64       2869.99        72.77 o
  22   8   2       2261.80       2396.65        48.66 o
  23   8   2       3794.48       3207.10       113.63 o
  24   8   2       4327.31       4264.88        91.93 o
  25   8   2       1373.28       1285.86        26.56 o
  26   8   2          0.61         23.33        13.75 o
  27   8   2       1252.57       1326.16        31.12 o
  28   8   2        680.93        625.49        22.13 o
  29   8   2       1712.18       1729.16        32.40 o
  30   8   2        101.30        101.11        20.37 o
  31   8   2        229.30        188.72        19.40 o
  32   8   2        637.75        898.89        35.05 o
   1   9   2        690.87        765.95        20.22 o
   2   9   2         21.23        108.64         9.74 o
   3   9   2      52191.41      48298.24      1448.97 o
   4   9   2        689.92       1297.51        39.29 o
   5   9   2      12176.87      13739.38       230.35 o
   6   9   2       3550.97       3953.86       386.02 o
   7   9   2       3381.37       3595.91       184.88 o
   8   9   2        168.72        192.87         8.09 o
   9   9   2      25863.12      25708.90       741.36 o
  10   9   2       1112.07       1280.94        57.49 o
  11   9   2      20093.34      21513.26       402.63 o
  12   9   2       4496.73       4249.43        56.73 o
  13   9   2      11947.80      12276.78       184.41 o
  14   9   2       1723.68       1849.27        57.21 o
  15   9   2       1792.30       2026.84        70.48 o
  16   9   2       3119.03       3487.00        90.93 o
  17   9   2      28791.87      31083.48       427.76 o
  18   9   2       2319.43       2220.73        51.02 o
  19   9   2         21.68         46.54        10.18 o
  20   9   2       9351.63       8999.80       432.35 o
  21   9   2       1331.82       1239.30        27.72 o
  22   9   2       6522.60       5926.56       158.18 o
  23   9   2       3338.31       3536.68        62.36 o
  24   9   2        256.35        350.40        17.69 o
  25   9   2          1.37         24.82        13.12 o
  26   9   2       1373.84       1258.79        35.11 o
  27   9   2        722.07        743.15        23.67 o
  28   9   2       2266.11       2154.65        83.80 o
  29   9   2          0.76          5.71        18.90 o
  30   9   2       3303.99       3476.44        78.13 o
  31   9   2        139.17        169.60        23.07 o
   0  10   2       2529.79       2388.70        42.08 o
   1  10   2      29247.92      30027.96       825.40 o
   2  10   2       2652.44       2041.67        70.81 o
   3  10   2        148.91        196.48        16.95 o
   4  10   2       1585.88       1284.47        69.29 o
   5  10   2      83462.54      96066.15      2142.68 o
   6  10   2      10761.11      10420.09       841.70 o
   7  10   2         32.32         17.13        12.13 o
   8  10   2      15528.74      13668.52       562.38 o
   9  10   2      14272.13      12949.42       219.26 o
  10  10   2        606.43        650.75        38.75 o
  11  10   2      42447.07      43350.66      1954.88 o
  12  10   2       2395.42       2594.57       136.27 o
  13  10   2        203.57        289.64        10.67 o
  14  10   2        459.73        382.33        19.98 o
  15  10   2      49727.12      51757.66      1412.02 o
  16  10   2       5766.48       5812.69       192.04 o
  17  10   2      15799.71      16315.22       426.30 o
  18  10   2        140.96         78.08        10.64 o
  19  10   2      14328.32      15940.86       491.03 o
  20  10   2       1419.37       1309.15        38.04 o
  21  10   2      10369.54      10653.13       351.28 o
  22  10   2       1104.84       1075.80        27.74 o
  23  10   2        840.16        900.08        32.11 o
  24  10   2       1082.60       1009.83        23.92 o
  25  10   2      14666.70      16471.42       508.90 o
  26  10   2       2090.44       1880.00        32.62 o
  27  10   2        394.31        331.80        18.15 o
  28  10   2       2797.58       2900.18        48.12 o
  29  10   2       1465.49       1471.54        30.21 o
  30  10   2        385.29        327.57        26.48 o
   1  11   2       5587.57       6080.00       726.48 o
   2  11   2       3099.46       3133.51        70.49 o
   3  11   2          3.91         16.42         8.60 o
   4  11   2       4697.47       5050.07       388.24 o
   5  11   2        274.16        328.88        18.18 o
   6  11   2       4961.96       4723.31       124.90 o
   7  11   2       5468.47       6164.81       225.69 o
   8  11   2       4088.78       4338.33       169.96 o
   9  11   2         89.85         83.07        16.43 o
  10  11   2       6504.96       6124.28       353.81 o
  11  11   2        566.54        626.53        65.26 o
  12  11   2       3591.63       3362.93       283.08 o
  13  11   2       1882.39       2158.99       129.92 o
  14  11   2          2.98          4.81         7.77 o
  15  11   2       1561.48       1660.23        33.85 o
  16  11   2         54.27         42.27         9.99 o
  17  11   2       5527.32       5498.93        69.53 o
  18  11   2       1358.67       1476.96        32.93 o
  19  11   2        960.31       1016.24        27.52 o
  20  11   2       1155.08       1361.92        49.98 o
  21  11   2         35.75         53.43        13.56 o
  22  11   2        330.74        282.26        15.75 o
  23  11   2        642.77        641.20        17.86 o
  24  11   2       1820.70       1701.24        33.28 o
  25  11   2       1417.94       1388.45        27.19 o
  26  11   2          0.68         11.25        17.09 o
  27  11   2       1096.45       1138.95        51.48 o
  28  11   2       1053.59       1109.68        49.82 o
  29  11   2        133.67         50.89        20.63 o
   0  12   2       4195.07       4094.60       303.95 o
   1  12   2        608.35        589.23        13.47 o
   2  12   2      41447.77      45283.69      3782.27 o
   3  12   2       1187.26       1327.91        46.32 o
   4  12   2       2557.66       2069.23       181.62 o
   5  12   2      15286.82      16021.06      3421.33 o
   6  12   2       3895.41       3521.85       318.09 o
   7  12   2       6136.22       5990.28      2498.81 o
   8  12   2       9926.93      11047.24       220.74 o
   9  12   2       7566.28       8312.10       254.35 o
  10  12   2       1931.29       2122.46        40.40 o
  11  12   2      12120.89      12654.06       425.49 o
  12  12   2      11086.98      12766.19       315.86 o
  13  12   2         57.71         36.27        10.39 o
  14  12   2         79.91        104.72        15.55 o
  15  12   2        355.06        391.87        51.29 o
  16  12   2       3077.39       3842.81       114.26 o
  17  12   2       3781.89       4309.59       234.24 o
  18  12   2        244.40        235.14        14.61 o
  19  12   2        122.33        106.42        12.80 o
  20  12   2       2337.62       2137.14        48.38 o
  21  12   2       2045.01       2050.21        68.53 o
  22  12   2        127.19         46.21        14.50 o
  23  12   2       3232.83       3792.80        80.24 o
  24  12   2       1599.70       1659.38        30.29 o
  25  12   2         41.08         74.71        17.90 o
  26  12   2          1.29         32.13        18.38 o
  27  12   2        412.51        392.01        22.95 o
  28  12   2        361.90        262.21        23.67 o
   1  13   2      29182.54      30681.21       809.62 o
   2  13   2       5397.34       5643.38        91.85 o
   3  13   2       1672.29       1931.40       178.06 o
   4  13   2       3304.67       3207.85       586.17 o
   5  13   2      18177.10      20577.30       973.30 o
   6  13   2        153.27        120.16        15.21 o
   7  13   2      18690.81      23890.45       577.86 o
   8  13   2       1406.26       1395.58       150.63 o
   9  13   2          5.93         32.92        16.77 o
  10  13   2      10424.55      10950.77      1558.30 o
  11  13   2         81.73        171.42        17.78 o
  12  13   2       2393.30       2341.15       122.16 o
  13  13   2       7607.46       7897.97       313.32 o
  14  13   2       6177.21       7124.45       572.73 o
  15  13   2       4263.53       3876.34        77.25 o
  16  13   2      18635.05      18082.01       895.39 o
  17  13   2       2733.58       2732.92       109.09 o
  18  13   2      11557.34      11493.36       619.79 o
  19  13   2      13081.04      13629.25       739.13 o
  20  13   2       3753.01       3823.29        93.30 o
  21  13   2        548.95        345.81        25.02 o
  22  13   2        949.30       1023.71        40.09 o
  23  13   2         70.06        102.54        17.19 o
  24  13   2        438.90        351.46        20.77 o
  25  13   2       1145.41       1159.35        44.30 o
  26  13   2       2018.34       1786.91        35.27 o
  27  13   2         42.48          6.95        20.27 o
   0  14   2        652.64        731.62        37.15 o
   1  14   2      41248.38      39945.94      2080.74 o
   2  14   2       6675.35       6267.39       147.91 o
   3  14   2       5462.37       5714.88       133.81 o
   4  14   2      16318.79      16784.10       260.98 o
   5  14   2       9889.82      11139.50       406.32 o
   6  14   2      14955.54      15634.65      1662.42 o
   7  14   2       3644.34       3555.67        89.53 o
   8  14   2       3975.18       3739.52       110.28 o
   9  14   2       7675.06       7553.13       678.85 o
  10  14   2       1111.72       1480.69       204.54 o
  11  14   2       7327.84       7042.29       151.57 o
  12  14   2       2047.31       2178.72        62.08 o
  13  14   2       4972.85       4979.34       514.65 o
  14  14   2        662.70        727.52        48.97 o
  15  14   2      48880.26      50515.47      1186.59 o
  16  14   2       1639.83       1411.16        44.86 o
  17  14   2        120.74        180.20        22.52 o
  18  14   2        573.65        515.64        19.46 o
  19  14   2        398.57        347.08        40.83 o
  20  14   2        278.30        134.52        16.42 o
  21  14   2       7388.92       6877.12       292.52 o
  22  14   2        289.56        280.39        20.69 o
  23  14   2        165.36        129.52        21.52 o
  24  14   2       1074.98       1071.32        45.28 o
  25  14   2        909.85       1059.46        50.41 o
   1  15   2        314.35        366.80        30.43 o
   2  15   2          0.25          6.59        11.34 o
   3  15   2        336.14        235.79        21.28 o
   4  15   2       1825.10       1945.72        91.05 o
   5  15   2          5.61          4.22        14.51 o
   6  15   2         79.16         85.96        13.50 o
   7  15   2       1964.89       1964.73        61.84 o
   8  15   2       5434.12       5553.60       347.06 o
   9  15   2       1989.73       2108.99       133.85 o
  10  15   2        112.03        145.15        20.98 o
  11  15   2        436.37        392.77        32.09 o
  12  15   2       1009.26        708.74        60.57 o
  13  15   2       1250.90        979.64        76.25 o
  14  15   2         46.03         27.86        25.24 o
  15  15   2        461.99        491.27        36.06 o
  16  15   2        835.76        784.20        57.58 o
  17  15   2       3091.76       2742.40       133.33 o
  18  15   2       2163.09       1927.22        72.62 o
  19  15   2        511.60        618.21        30.42 o
  20  15   2       1674.21       1220.87        38.36 o
  21  15   2        389.48        423.37        33.14 o
  22  15   2        187.62        119.38        21.39 o
  23  15   2        327.81        285.02        20.22 o
   2  16   2       4486.07       4663.49       130.50 o
   3  16   2         79.48         79.75        13.98 o
   4  16   2       1118.55       1077.35       110.28 o
   5  16   2        434.42        553.37        20.45 o
   6  16   2        550.43        575.65        37.02 o
   7  16   2       1515.38       1718.27       131.39 o
   8  16   2       3133.96       4620.54       188.54 o
   9  16   2        365.19        331.89        26.88 o
  10  16   2        978.35       1172.79        45.93 o
  11  16   2       1757.82       1679.25       127.77 o
  12  16   2        382.03        267.46        24.87 o
  13  16   2         29.40         15.48        21.71 o
  14  16   2        109.32        143.47        24.43 o
  15  16   2        788.64        933.22        84.21 o
  16  16   2        674.28        621.45        50.66 o
  17  16   2        203.38        194.96        33.23 o
  18  16   2        547.51        406.23        31.22 o
  19  16   2       3184.40       3409.28       262.39 o
  20  16   2       2894.51       2059.97        53.17 o
  21  16   2        370.78        384.55        47.04 o
   3  17   2       1913.75       1659.18       165.41 o
   4  17   2        882.22        664.93        72.73 o
   5  17   2      10681.31      12270.36       618.38 o
   6  17   2        456.17        310.51        16.52 o
   7  17   2         17.51         20.29        15.38 o
   8  17   2        190.85        213.38        25.73 o
   9  17   2       3527.65       3597.65       222.37 o
  10  17   2       1581.34       1865.39       282.21 o
  11  17   2       6921.08       6528.00       267.37 o
  12  17   2         49.04        117.58        25.80 o
  13  17   2         10.94         17.20        25.94 o
  14  17   2        748.86        999.78        59.56 o
  15  17   2       2015.77       1885.32       135.38 o
  16  17   2       1820.43       1846.95        78.14 o
  17  17   2       3022.64       2818.08        56.51 o
  18  17   2       1774.97       1934.13       202.38 o
  19  17   2          9.77         43.75        33.16 o
   4  18   2       1151.58        953.24        49.41 o
   5  18   2       1090.07       1101.73        53.63 o
   6  18   2       1533.85       1527.82       114.53 o
   7  18   2        742.43        835.08        31.89 o
   8  18   2       1629.80       1599.51        83.18 o
   9  18   2       1915.47       1996.76       142.28 o
  10  18   2       1881.11       1478.49       115.67 o
  11  18   2       1825.46       1857.38       181.40 o
  12  18   2        435.56        461.39        27.61 o
  13  18   2       1150.00       1087.83        80.29 o
  14  18   2        591.50        687.83        49.94 o
  15  18   2          3.47         16.98        28.21 o
  16  18   2       1405.08       1430.54       104.69 o
   5  19   2        221.79        253.60        25.64 o
   6  19   2        359.61        151.62        20.98 o
   7  19   2        183.88        215.53        27.56 o
   8  19   2        139.73        218.85        26.79 o
   9  19   2        102.39        160.87        25.08 o
  10  19   2       1130.35       1098.36        38.41 o
  11  19   2        132.21        148.18        33.84 o
  12  19   2        287.14        478.42        59.45 o
   2   1   3      23066.05      19133.37       328.51 o
   4   1   3      58761.10      46822.77      1220.98 o
   5   1   3        293.34        311.74         6.87 o
   6   1   3      63155.87      60006.71       712.33 o
   7   1   3       1919.22       3415.19       142.23 o
   8   1   3       4788.95       3397.58        54.68 o
   9   1   3         17.95          9.18         6.03 o
  10   1   3      14586.98      14069.00       196.51 o
  11   1   3      40540.93      41478.20       642.66 o
  12   1   3      10282.29       9868.19       104.65 o
  13   1   3        676.25        897.46        19.70 o
  14   1   3       1217.16        803.60        13.28 o
  15   1   3       7001.17       8136.13       230.42 o
  16   1   3       4572.82       4980.46        63.79 o
  17   1   3        728.27        568.34        12.07 o
  18   1   3      17260.72      17368.84       240.53 o
  19   1   3          6.67         49.70         9.08 o
  20   1   3       2499.74       2520.32        33.69 o
  21   1   3       3915.71       4526.75        97.01 o
  22   1   3       7852.76       7987.48       100.01 o
  23   1   3       3550.71       3591.15        79.59 o
  24   1   3      30506.46      32221.00       360.43 o
  25   1   3       1872.15       1821.62        35.67 o
  26   1   3       7776.50       8061.94       114.46 o
  27   1   3          4.00         15.06        13.08 o
  28   1   3        514.67        476.52        16.86 o
  29   1   3       1685.75       1379.81        26.14 o
  30   1   3       2485.60       2435.57        40.73 o
  31   1   3       2673.62       3179.25        45.75 o
  32   1   3        668.80        627.09        21.84 o
  33   1   3        341.25        365.58        21.03 o
  34   1   3          0.25         41.52        18.15 o
  35   1   3       4710.12       4346.71        52.73 o
   1   2   3       6103.68       7750.50       241.18 o
   2   2   3      45191.69      38438.32       813.23 o
   3   2   3       5924.33       9465.48       238.93 o
   4   2   3      12793.03      11385.75       173.97 o
   6   2   3       7160.84       8159.31       186.63 o
   8   2   3      16148.66      16404.79       224.22 o
   9   2   3       3013.98       2125.79        36.78 o
  10   2   3       7567.35       7176.89       142.72 o
  11   2   3       2459.70       2570.30        49.19 o
  12   2   3      17978.93      16057.81       351.45 o
  13   2   3       3221.77       3162.48       293.94 o
  14   2   3      34083.84      36436.60       718.21 o
  15   2   3          4.55         45.59         8.78 o
  16   2   3      11889.53      11497.83       162.54 o
  17   2   3        160.79        123.50        11.49 o
  18   2   3         17.59         -3.80         9.71 o
  19   2   3       2116.13       2206.24        47.95 o
  20   2   3        973.24        909.76        17.96 o
  21   2   3       4843.02       5341.69       179.65 o
  22   2   3       2738.04       3308.30        95.99 o
  23   2   3      11888.21      12227.34       209.18 o
  24   2   3       1721.51       1617.56        42.20 o
  25   2   3       1714.43       1779.86        33.26 o
  26   2   3        137.82        132.95        13.76 o
  27   2   3       3035.77       3079.32        40.52 o
  28   2   3        215.12        270.36        16.45 o
  29   2   3        537.13        478.72        19.18 o
  30   2   3         23.20         29.44        15.88 o
  31   2   3        367.85        372.21        22.02 o
  32   2   3        473.92        524.58        22.71 o
  33   2   3        842.92        884.68        25.05 o
  34   2   3       7051.69       7414.17       150.78 o
  35   2   3        389.85        395.76        26.53 o
   1   3   3       3651.07       1826.70        43.42 o
   2   3   3      44382.81      46496.39      1691.33 o
   3   3   3       1895.28       1752.43        36.34 o
   4   3   3      36311.46      30287.67       485.13 o
   5   3   3       1209.28        952.58        45.19 o
   6   3   3       4616.39       4665.86        55.95 o
   7   3   3        181.02        409.92         8.31 o
   8   3   3      16904.96      14104.81       260.89 o
   9   3   3       8548.44      10232.91       284.30 o
  10   3   3       1338.51       1768.70        47.05 o
  11   3   3       6707.92       6142.30       114.81 o
  12   3   3       1217.88       1209.49        31.26 o
  13   3   3        358.78        305.49        10.86 o
  14   3   3      27003.90      24924.31       520.76 o
  15   3   3       7053.06       7262.25       256.84 o
  16   3   3       5257.87       4295.94       350.09 o
  17   3   3       9670.96      10597.75       336.39 o
  18   3   3        177.59        132.26        13.30 o
  19   3   3       4877.09       5283.51       129.10 o
  20   3   3      37552.84      41270.28      1434.07 o
  21   3   3         29.30         38.14        11.85 o
  22   3   3         44.43         71.98        12.70 o
  23   3   3       2423.76       2468.86        36.96 o
  24   3   3        856.46        929.58        22.46 o
  25   3   3       5545.71       5467.80       121.78 o
  26   3   3      19208.69      19676.47       395.07 o
  27   3   3       2504.43       2458.73        66.59 o
  28   3   3      13583.59      14124.17       189.24 o
  29   3   3        322.55        197.10        14.44 o
  30   3   3          6.03         12.09        15.80 o
  31   3   3       2352.95       2334.15        45.64 o
  32   3   3         91.41         81.57        16.50 o
  33   3   3       1381.69       1304.53        31.81 o
  34   3   3       2003.75       2121.19        51.81 o
   0   4   3      23854.07      20591.13       733.20 o
   1   4   3       2297.87       1068.30        25.84 o
   2   4   3      13305.02      13347.65       535.64 o
   4   4   3       8454.52       8520.22       165.99 o
   5   4   3       5486.55       8606.63       193.22 o
   6   4   3       2274.47       1910.61        62.50 o
   7   4   3       7660.27       6893.75       175.58 o
   8   4   3       8055.21       6689.01        70.06 o
   9   4   3      12003.03      11929.62       136.61 o
  10   4   3       4534.63       4437.85       123.88 o
  11   4   3       3253.34       3188.10        48.12 o
  12   4   3        245.92        237.23         8.51 o
  13   4   3        327.58        405.88        10.25 o
  14   4   3        182.03        204.82         9.30 o
  15   4   3        508.82        448.84        13.91 o
  16   4   3      15917.98      16976.82       288.23 o
  17   4   3        307.58        347.70        12.33 o
  18   4   3         35.84         51.39         9.46 o
  19   4   3        343.28        463.62        14.02 o
  20   4   3        224.73        253.97        32.55 o
  21   4   3        129.26        115.77        11.23 o
  22   4   3       3860.36       3773.02       377.23 o
  23   4   3        132.08        210.45        16.93 o
  24   4   3       3265.64       3026.79        69.98 o
  25   4   3       1146.48       1160.25        38.94 o
  26   4   3       1551.96       1333.82        42.86 o
  27   4   3        764.40        905.33        23.53 o
  28   4   3       1387.91       1259.55        55.06 o
  29   4   3        263.55        194.56        26.60 o
  30   4   3        106.58        108.08        16.72 o
  31   4   3       1515.63       1608.81        40.47 o
  32   4   3         20.22          5.92        18.31 o
  33   4   3         72.52         56.70        20.29 o
  34   4   3          3.83        -20.69        22.27 o
   2   5   3      46373.20      41768.33      1210.83 o
   3   5   3     115595.27      97113.97      3061.65 o
   4   5   3      24694.96      21431.28       490.38 o
   5   5   3        126.92        413.32        14.11 o
   6   5   3       1560.72        944.07        49.35 o
   7   5   3       3437.65       2359.48        91.92 o
   8   5   3      75109.72      70024.00      1320.93 o
   9   5   3        256.99         54.77         5.19 o
  10   5   3      24704.49      25906.80       303.21 o
  11   5   3      15294.52      13980.04       256.87 o
  12   5   3         89.13        171.12         8.77 o
  13   5   3       5046.31       5086.78        66.86 o
  14   5   3      18425.66      18088.86       227.25 o
  15   5   3       2188.26       2191.43        55.44 o
  16   5   3       9818.28       9858.13       134.12 o
  17   5   3        308.44        537.53        17.32 o
  18   5   3      10793.52      11175.57       129.43 o
  19   5   3       2218.60       2308.61        48.34 o
  20   5   3      14193.52      14561.78       405.40 o
  21   5   3       6704.65       7110.97       158.81 o
  22   5   3       7524.18       8206.13       160.33 o
  23   5   3         14.24         46.29        15.11 o
  24   5   3        150.43        236.64        20.42 o
  25   5   3        966.67       1010.58        21.13 o
  26   5   3        325.75        332.51        15.40 o
  27   5   3       4903.85       4896.72        66.64 o
  28   5   3        580.24        727.61        72.74 o
  29   5   3       1991.61       1742.56        57.33 o
  30   5   3       3245.81       3679.45        52.67 o
  31   5   3       5055.42       5185.56       145.73 o
  32   5   3        809.80       1010.59        52.78 o
  33   5   3        335.78        181.26        23.20 o
  34   5   3       3639.64       3790.86       143.36 o
   1   6   3      13125.18      10976.21       421.98 o
   2   6   3      92339.68      76509.68      2531.61 o
   3   6   3      10983.97       8470.82       310.15 o
   4   6   3       8088.63      10082.70       362.37 o
   5   6   3        131.71         35.96         3.55 o
   6   6   3       1281.67       1699.25        34.67 o
   7   6   3      12829.16      11982.98       281.66 o
   8   6   3      62366.57      64134.78       980.47 o
   9   6   3      35431.86      33576.93       855.19 o
  10   6   3      61861.86      63479.29      2257.41 o
  11   6   3      11619.55      10995.85       263.57 o
  12   6   3       2268.69       2251.35        45.22 o
  13   6   3         40.73         39.34         7.96 o
  14   6   3       1201.41        931.69        28.40 o
  15   6   3       1061.53       1167.79        20.43 o
  16   6   3          4.34         41.64         8.68 o
  17   6   3        162.01        216.65        15.59 o
  18   6   3       1551.62       1369.18        23.33 o
  19   6   3          4.15          7.21         9.64 o
  20   6   3         28.56         42.32         9.89 o
  21   6   3        176.16        230.07        11.86 o
  22   6   3       4915.79       5010.24        59.09 o
  23   6   3       1346.08       1428.35        25.70 o
  24   6   3        913.62        829.75        26.75 o
  25   6   3        602.37        676.47        29.82 o
  26   6   3       1869.64       1907.78        35.72 o
  27   6   3         15.70         26.34        13.56 o
  28   6   3       1861.28       1566.85        31.69 o
  29   6   3         36.57         37.16        15.25 o
  30   6   3       4554.63       3789.17        55.42 o
  31   6   3         64.74         61.95        18.39 o
  32   6   3        398.00        366.57        23.13 o
  33   6   3          6.38         11.61        21.14 o
   1   7   3      20739.11      25191.98       618.78 o
   2   7   3        916.50       1373.24        92.30 o
   3   7   3       8534.22       8143.62       507.87 o
   4   7   3      27322.86      25072.41       804.86 o
   5   7   3       8609.69       8321.79       190.98 o
   6   7   3      15262.74      15049.55       570.30 o
   7   7   3      21397.42      20417.87       778.05 o
   8   7   3       4181.64       4190.79       156.01 o
   9   7   3       1385.82       1781.07        59.49 o
  10   7   3      31881.31      30242.66       751.47 o
  11   7   3       3636.91       4217.13       145.31 o
  12   7   3      18200.09      16913.88       246.97 o
  13   7   3       3972.45       4314.33        86.53 o
  14   7   3       1334.78       1368.19        40.90 o
  15   7   3       9025.42       8719.11       199.37 o
  16   7   3      27025.48      28929.96       378.33 o
  17   7   3        824.15        947.78        25.57 o
  18   7   3      39371.32      41486.53       630.32 o
  19   7   3       5792.86       5750.33        73.13 o
  20   7   3       3048.34       2765.36        35.96 o
  21   7   3        881.98       1030.89        26.11 o
  22   7   3      11488.50      11248.95       134.17 o
  23   7   3        400.53        325.73        14.04 o
  24   7   3       6249.40       6497.11       134.53 o
  25   7   3       1246.33       1154.01        20.95 o
  26   7   3         62.99         96.82        15.51 o
  27   7   3          0.37         -2.50        14.82 o
  28   7   3        671.02        595.73        21.38 o
  29   7   3       2160.69       1794.71        61.72 o
  30   7   3       2768.21       2859.22        79.88 o
  31   7   3         39.88         49.03        20.54 o
  32   7   3        388.90        379.30        21.35 o
  33   7   3       1667.87       1269.90        30.25 o
   0   8   3      40469.05      44304.59      4047.22 o
   1   8   3       7674.94       8982.94       501.26 o
   2   8   3       8269.85       7800.45       267.26 o
   3   8   3       2197.01       2779.77       199.22 o
   4   8   3      32322.71      35619.92      1365.95 o
   5   8   3       2099.72       1137.25        58.43 o
   6   8   3      42103.52      42252.21      3401.85 o
   7   8   3        695.12       1288.43        59.14 o
   8   8   3       6751.12       7236.54       205.03 o
   9   8   3        823.60        973.79        44.47 o
  10   8   3          6.19         15.86         6.45 o
  11   8   3         91.02        141.29         7.49 o
  12   8   3        607.94        726.51        31.01 o
  13   8   3       2963.67       2430.09        81.24 o
  14   8   3         15.08         37.20         7.27 o
  15   8   3      16080.14      18046.13       366.97 o
  16   8   3       8608.83       8287.89       164.84 o
  17   8   3        546.04        786.14        18.28 o
  18   8   3         62.90         86.71        10.04 o
  19   8   3       1322.30       1252.87        39.92 o
  20   8   3       2399.24       2783.81        37.00 o
  21   8   3          1.87         16.30        11.12 o
  22   8   3        302.77        293.38        15.79 o
  23   8   3       1023.03       1344.98        37.39 o
  24   8   3       2996.11       2946.86        42.52 o
  25   8   3       1526.94       1286.47        31.21 o
  26   8   3        119.88         96.83        14.30 o
  27   8   3        852.67        825.19        18.76 o
  28   8   3        860.75        901.04        22.73 o
  29   8   3       2543.81       2424.46        40.48 o
  30   8   3       1184.76       1267.84        35.81 o
  31   8   3         97.13         72.24        20.14 o
  32   8   3       1064.36        980.89        47.77 o
   1   9   3       7294.91       8187.78       743.82 o
   2   9   3      44329.66      39380.61      1705.55 o
   3   9   3       2423.79       3158.25        66.87 o
   4   9   3         12.88         64.93         5.39 o
   5   9   3       7175.78       7039.85       383.37 o
   6   9   3       3684.24       4063.76        95.43 o
   7   9   3       1874.34       1544.85        69.20 o
   8   9   3      30875.90      30357.61       453.08 o
   9   9   3       1545.20       1596.65        21.45 o
  10   9   3       2378.00       2542.91        94.21 o
  11   9   3       2146.64       2320.16       104.44 o
  12   9   3      16259.84      16154.86       419.29 o
  13   9   3        241.16        233.43         9.45 o
  14   9   3       5099.19       5445.78        66.77 o
  15   9   3         27.31         12.67         8.85 o
  16   9   3       5589.51       5823.84        98.07 o
  17   9   3        680.65        627.85        19.96 o
  18   9   3      12919.12      13607.63       309.16 o
  19   9   3         16.43         33.58        10.45 o
  20   9   3        666.85        706.51        16.84 o
  21   9   3        423.49        511.22        17.53 o
  22   9   3         71.18         55.60        12.14 o
  23   9   3       1291.16        965.14        31.63 o
  24   9   3       7261.16       6841.30       285.60 o
  25   9   3       3952.34       3822.38        81.64 o
  26   9   3       1648.37       1509.24        39.37 o
  27   9   3        384.15        478.58        18.55 o
  28   9   3         74.99         36.94        16.96 o
  29   9   3       1532.44       1450.21        65.31 o
  30   9   3        645.72        765.35        24.35 o
  31   9   3       2784.31       2442.37        61.06 o
   0  10   3       9568.73       8658.31       216.05 o
   1  10   3       4298.21       4040.36       128.36 o
   2  10   3       3750.38       3600.27       175.24 o
   3  10   3      12353.27      11789.95       236.59 o
   4  10   3       7219.80       8054.88       502.16 o
   5  10   3       4949.86       4931.79       387.14 o
   6  10   3         36.01         93.07        10.78 o
   7  10   3        668.88        614.44        51.10 o
   8  10   3       7432.06       8731.00       309.95 o
   9  10   3       5396.87       6108.11       386.51 o
  10  10   3      17397.49      16858.22       835.89 o
  11  10   3       3138.29       2837.27        79.15 o
  12  10   3       5844.75       6096.03       292.80 o
  13  10   3        804.30        884.70        17.84 o
  14  10   3       2987.64       2953.71       165.47 o
  15  10   3       2041.47       1910.81        61.25 o
  16  10   3       3019.93       3066.97        81.87 o
  17  10   3       4937.86       5372.26       168.01 o
  18  10   3       5022.97       5560.12       173.76 o
  19  10   3       4282.14       4692.29       309.11 o
  20  10   3        379.13        310.56        14.19 o
  21  10   3         29.46         53.31        12.77 o
  22  10   3        768.95        786.64        21.00 o
  23  10   3       3095.13       2956.19        81.55 o
  24  10   3       1567.99       1680.50        31.34 o
  25  10   3       1896.63       1832.97        64.99 o
  26  10   3        478.22        413.72        21.98 o
  27  10   3        490.53        507.94        23.10 o
  28  10   3       2095.30       2352.87        94.06 o
  29  10   3        854.90       1084.23        25.52 o
  30  10   3        620.23        619.34        26.58 o
   1  11   3       9464.38       9665.89       881.99 o
   2  11   3       4665.30       4315.26       185.36 o
   3  11   3        603.74        968.34        29.77 o
   4  11   3        601.72        597.44        51.00 o
   5  11   3      14665.95      15089.88       720.01 o
   6  11   3       1964.98       2265.21        67.59 o
   7  11   3        497.76        688.61        22.63 o
   8  11   3       5928.84       5190.69       470.77 o
   9  11   3      48576.81      48480.22      1068.87 o
  10  11   3          8.01         15.55         7.98 o
  11  11   3       2273.51       2520.17        59.25 o
  12  11   3         43.95         34.84         9.93 o
  13  11   3       2969.68       2984.09       125.21 o
  14  11   3       7962.60       8136.13       469.30 o
  15  11   3       7300.19       7501.94       253.45 o
  16  11   3       1593.95       1682.56        44.85 o
  17  11   3       4732.79       4370.89       244.02 o
  18  11   3       1859.59       1839.69        30.44 o
  19  11   3         13.78         22.71        11.42 o
  20  11   3      11512.63      11820.91       221.90 o
  21  11   3          4.70          6.36        11.36 o
  22  11   3        883.26       1017.32        23.08 o
  23  11   3       6033.55       5440.21       194.71 o
  24  11   3        428.15        490.92        20.52 o
  25  11   3       2866.44       2726.15        79.95 o
  26  11   3       8970.00       9193.04       120.36 o
  27  11   3       3554.53       2906.68        65.91 o
  28  11   3       5810.84       6701.99       124.44 o
  29  11   3       1166.56       1347.07        91.41 o
   0  12   3         74.10        114.85         8.51 o
   1  12   3        193.58        154.42        24.81 o
   2  12   3      10350.47      10817.27       246.40 o
   3  12   3        298.57        323.48        15.06 o
   4  12   3       1016.29       1024.46        86.75 o
   5  12   3        134.62         65.26        12.58 o
   6  12   3         16.19         13.79        12.14 o
   7  12   3        152.60        127.85        13.70 o
   8  12   3       4151.28       4621.77       344.41 o
   9  12   3       2060.54       2008.06        97.51 o
  10  12   3       8908.64      10001.72       455.49 o
  11  12   3        929.66        937.96        42.73 o
  12  12   3        293.57        233.63        24.94 o
  13  12   3        116.95        224.07        13.37 o
  14  12   3       2583.17       2755.06       143.10 o
  15  12   3       3070.97       3128.27       136.75 o
  16  12   3       3602.84       3862.35       106.77 o
  17  12   3       1684.16       2158.06        37.63 o
  18  12   3       2063.73       2305.17       113.57 o
  19  12   3      13177.85      13418.18       652.11 o
  20  12   3       2565.42       2560.81        55.37 o
  21  12   3        204.31        293.36        15.72 o
  22  12   3       2776.83       2757.59        43.76 o
  23  12   3         36.12         55.52        15.22 o
  24  12   3       1358.21       1277.31        41.34 o
  25  12   3        796.52        767.12        30.48 o
  26  12   3       3428.68       3656.92        63.93 o
  27  12   3         76.60         58.24        18.79 o
  28  12   3       1596.46       1673.23        42.80 o
   1  13   3          1.37          9.08         8.20 o
   2  13   3       8521.33       9322.95       536.71 o
   3  13   3        162.66        198.19        13.24 o
   4  13   3         19.13         32.90        10.83 o
   5  13   3         93.06        148.77        12.58 o
   6  13   3       1721.76       1683.39        55.34 o
   7  13   3        885.25        763.04        62.76 o
   8  13   3       7429.43       7818.91       318.79 o
   9  13   3         53.89         29.71        15.49 o
  10  13   3       1594.03       1529.38       263.44 o
  11  13   3        431.61        503.83        34.58 o
  12  13   3       4396.20       4042.32        81.45 o
  13  13   3        102.45        233.48        22.65 o
  14  13   3       7230.28       7337.35       436.43 o
  15  13   3       3112.59       2649.41       122.45 o
  16  13   3       2535.18       2440.87        46.82 o
  17  13   3        285.19        440.50        17.77 o
  18  13   3      10754.79      11116.62       393.71 o
  19  13   3       2596.20       2637.52       135.66 o
  20  13   3        301.47        444.02        19.31 o
  21  13   3        679.44        502.68        17.69 o
  22  13   3        137.55        177.61        19.50 o
  23  13   3          6.66         14.05        15.69 o
  24  13   3        712.38        749.54        24.45 o
  25  13   3        990.97        886.24        27.57 o
  26  13   3        808.67        897.54        26.90 o
   0  14   3       7512.98       8096.03       288.54 o
   1  14   3       1592.95       1470.24        53.86 o
   2  14   3       8354.44       8307.44       195.19 o
   3  14   3        462.31        526.52        33.67 o
   4  14   3         12.30         25.66        11.75 o
   5  14   3       4530.83       4963.49       704.84 o
   6  14   3      11123.96       9649.96      1752.56 o
   7  14   3        117.64         71.73        14.53 o
   8  14   3      11676.20      12507.83       461.98 o
   9  14   3       1219.77       1186.81        58.17 o
  10  14   3       1506.74       1327.39        50.37 o
  11  14   3       2618.90       2366.60       184.22 o
  12  14   3       1233.65       1283.80        58.70 o
  13  14   3       1580.63       1946.02       169.04 o
  14  14   3        608.77        575.97        30.30 o
  15  14   3       7988.76       8716.95       555.44 o
  16  14   3        214.96        234.79        24.05 o
  17  14   3          1.21          6.28        38.14 o
  18  14   3        639.96        523.47        21.61 o
  19  14   3        118.48         99.63        22.11 o
  20  14   3       3812.64       3928.30       140.65 o
  21  14   3       2859.37       2297.09        53.60 o
  22  14   3        780.54        912.38        37.59 o
  23  14   3        358.56        236.57        23.17 o
  24  14   3          4.71        -16.94        24.27 o
  25  14   3       2125.50       2686.31        68.06 o
   1  15   3       7557.31       6633.97       256.52 o
   2  15   3         22.19         19.17        11.14 o
   3  15   3       6577.65       7075.02       144.81 o
   4  15   3       4194.73       4746.25       244.86 o
   5  15   3       1567.50       1903.40        54.07 o
   6  15   3       3399.48       3266.62       293.87 o
   7  15   3      23619.41      22517.35       416.16 o
   8  15   3         13.59         51.05        16.89 o
   9  15   3       1049.23        889.55        31.36 o
  10  15   3        233.00        304.75        23.33 o
  11  15   3         48.14        -15.91        20.99 o
  12  15   3       2081.92       2147.05       384.98 o
  13  15   3       4730.59       4078.97        91.95 o
  14  15   3       1526.64       1350.99       108.91 o
  15  15   3         80.72         64.93        22.07 o
  16  15   3      10046.42       9585.37       624.42 o
  17  15   3        617.78        579.27        30.95 o
  18  15   3       6503.12       6903.85       205.22 o
  19  15   3        505.04        410.98        32.10 o
  20  15   3       2359.27       2095.04       132.61 o
  21  15   3       2832.68       2263.74        53.41 o
  22  15   3       3921.32       3376.30        84.47 o
  23  15   3        801.83        684.15        73.12 o
   1  16   3       6707.29       6578.20       216.01 o
   2  16   3        532.75        469.56        43.87 o
   3  16   3        392.13        401.05        42.98 o
   4  16   3        524.40        496.80        33.43 o
   5  16   3        784.25        763.46        43.71 o
   6  16   3      12954.21      14960.01       263.27 o
   7  16   3       1294.60       1105.02        95.28 o
   8  16   3      21986.39      23646.58       579.84 o
   9  16   3       1923.59       1918.80       104.30 o
  10  16   3       1128.90        939.07        59.45 o
  11  16   3        514.14        482.61        26.60 o
  12  16   3        699.30        709.32        32.76 o
  13  16   3        121.90         58.21        26.02 o
  14  16   3       4675.68       4961.30       297.63 o
  15  16   3        577.84        668.13        35.34 o
  16  16   3          0.70        -20.81        26.85 o
  17  16   3        616.59        494.52        64.31 o
  18  16   3       1413.17       1522.05       146.84 o
  19  16   3       1464.10       1154.62       106.40 o
  20  16   3        739.10        750.85        37.60 o
  21  16   3       1154.10       1227.21        48.31 o
   2  17   3       2360.17       2224.92        95.65 o
   3  17   3          1.27         26.76        21.10 o
   4  17   3       3956.33       3820.85       286.68 o
   5  17   3        211.17        193.05        21.87 o
   6  17   3        319.41        291.20        19.98 o
   7  17   3        463.11        398.12        21.51 o
   8  17   3       1327.02       1335.13        38.78 o
   9  17   3        219.23        502.13        63.31 o
  10  17   3       1473.13       1428.68        70.35 o
  11  17   3       1845.34       2287.23       119.97 o
  12  17   3       1519.95       1378.57       141.22 o
  13  17   3        445.77        524.88        35.49 o
  14  17   3       2776.12       2628.47       123.53 o
  15  17   3       1846.47       1777.11        76.39 o
  16  17   3         60.70         98.63        29.22 o
  17  17   3         23.51         48.88        38.30 o
  18  17   3       2865.21       2400.98        55.71 o
  19  17   3        263.49        163.83        35.61 o
   3  18   3        296.55        165.75        19.86 o
   4  18   3       4262.82       3806.62       150.39 o
   5  18   3       3127.44       2347.25        90.61 o
   6  18   3       1290.27       1218.39        34.01 o
   7  18   3        337.38        220.61        22.90 o
   8  18   3       2031.58       2149.18       174.31 o
   9  18   3        119.25        156.80        27.47 o
  10  18   3       3342.05       3042.00       113.03 o
  11  18   3       2320.46       1992.77       213.74 o
  12  18   3         13.12         27.61        22.86 o
  13  18   3         75.78         57.96        27.95 o
  14  18   3        707.25        802.08        59.24 o
  15  18   3        150.28         41.26        33.84 o
  16  18   3          5.24         38.67        26.35 o
   5  19   3       4104.37       4001.18       110.04 o
   6  19   3        604.33        496.83        36.40 o
   7  19   3        329.39        199.17        23.42 o
   8  19   3       1316.40       1311.83        45.28 o
   9  19   3       3607.17       3389.08       192.25 o
  10  19   3       1048.57        856.27        74.11 o
  11  19   3        368.54        354.22        33.21 o
  12  19   3       1777.99       1817.51       185.64 o
   1   0   4       7555.64       8051.51       162.52 o
   3   0   4       4033.21       2680.03       281.58 o
   5   0   4       2098.60       2989.27        46.96 o
   7   0   4      24743.12      25308.70      1083.56 o
   8   0   4       6831.84       5143.58       106.68 o
   9   0   4      77202.14      80454.24      2908.59 o
  11   0   4      93289.58      82707.74      1526.05 o
  12   0   4       4587.27       3323.79        65.55 o
  13   0   4      39132.28      38052.58       500.92 o
  14   0   4       2866.42       1951.29        40.70 o
  15   0   4       5040.00       6324.49       106.04 o
  16   0   4     130550.35     131077.59      2191.47 o
  17   0   4      12742.05      12181.23       168.14 o
  18   0   4         94.83         88.16        12.92 o
  19   0   4      27439.38      26423.25       676.79 o
  20   0   4      19116.98      19193.98       291.10 o
  21   0   4        770.22        817.86        24.93 o
  22   0   4        551.03        719.19        28.36 o
  23   0   4      16703.33      18471.99       644.80 o
  24   0   4       1044.51       1205.67        35.67 o
  25   0   4       5153.53       5551.60        78.58 o
  26   0   4      26742.66      26998.75       390.62 o
  27   0   4       3133.78       2965.87        64.26 o
  28   0   4       1819.74       2073.43        81.52 o
  29   0   4         63.17         88.44        21.17 o
  30   0   4      13398.12      13834.14       291.50 o
  31   0   4       2188.95       2332.30        47.29 o
  32   0   4       1312.71        927.38        32.91 o
  33   0   4       2999.79       3069.16       127.28 o
  34   0   4       1721.01       1300.30        40.49 o
  35   0   4        131.03         87.02        29.49 o
   1   1   4      12487.98      10564.81       103.33 o
   4   1   4      63384.37      47902.45       909.69 o
   6   1   4      20700.18      13814.76       234.64 o
   7   1   4      28586.74      29607.82       670.35 o
   8   1   4      37949.52      38354.12       369.47 o
   9   1   4        716.13        983.96        29.90 o
  10   1   4         19.58         61.51         6.21 o
  11   1   4      25613.57      23794.67       314.40 o
  12   1   4       8375.67       7055.87        83.95 o
  13   1   4       5486.39       5172.26       127.22 o
  14   1   4        344.98        586.63        11.61 o
  15   1   4        509.79        405.72        10.68 o
  16   1   4       5488.39       5202.11        52.82 o
  17   1   4        390.49        368.83        11.79 o
  18   1   4       9306.08       9714.04       204.46 o
  19   1   4       3682.63       3320.90        48.55 o
  20   1   4       1091.67       1173.89        21.48 o
  21   1   4         81.14        102.30        11.32 o
  22   1   4         14.80         59.20        10.42 o
  23   1   4       7772.84       8095.58       112.70 o
  24   1   4       1077.67       1205.64        21.23 o
  25   1   4       2672.40       2754.79        52.32 o
  26   1   4       5186.92       5697.46       108.10 o
  27   1   4        278.60        323.99        15.68 o
  28   1   4       6169.21       6476.76        77.70 o
  29   1   4        717.59        783.98        20.18 o
  30   1   4        599.72        599.97        23.11 o
  31   1   4        881.13        782.35        22.66 o
  32   1   4       1507.12       1587.71        30.03 o
  33   1   4       1110.10       1283.24        26.92 o
  34   1   4        191.44        157.93        20.63 o
  35   1   4        405.26        455.26        23.75 o
   0   2   4      15430.45      17599.95       368.94 o
   1   2   4       1216.63       1868.31        33.19 o
   2   2   4       2030.30       2901.56        49.52 o
   4   2   4          0.62         70.80         4.87 o
   5   2   4       4212.13       5771.56       139.17 o
   6   2   4       7614.24       6694.67       105.66 o
   7   2   4       3602.58       2223.96        32.93 o
   8   2   4        277.26        159.37         6.15 o
   9   2   4        274.97         68.60         7.21 o
  10   2   4        950.48        785.95        18.85 o
  11   2   4         69.71        103.17        10.17 o
  12   2   4       5580.85       5505.26       167.42 o
  13   2   4      25872.39      30818.12       957.23 o
  14   2   4       2539.91       2514.88        88.36 o
  15   2   4       2541.54       2128.49        54.79 o
  16   2   4          7.68         52.63         8.89 o
  17   2   4      32198.02      37814.95       440.88 o
  18   2   4       6011.39       6302.18        74.76 o
  19   2   4      13427.34      12557.42       121.86 o
  20   2   4       1424.90       1559.02        35.22 o
  21   2   4       3029.16       3209.21        83.64 o
  22   2   4         66.58        133.05        12.80 o
  23   2   4        138.71        254.34        13.31 o
  24   2   4      14931.99      15578.13       152.87 o
  25   2   4       3163.19       3070.55        47.56 o
  26   2   4        204.57        170.72        13.61 o
  27   2   4       1344.09       1156.00        22.77 o
  28   2   4      10607.15      11431.09       175.15 o
  29   2   4       2400.05       2300.42        32.81 o
  30   2   4       6497.25       6081.36       100.51 o
  31   2   4         50.39        117.82        16.72 o
  32   2   4        673.78        483.74        22.43 o
  33   2   4       2647.32       3021.71        45.38 o
  34   2   4       5035.06       5106.87        70.46 o
   1   3   4       7221.86       6032.07       154.43 o
   3   3   4      20362.08      19009.96       914.59 o
   4   3   4      46662.10      58059.14       609.36 o
   5   3   4       6180.85       4798.06        54.32 o
   6   3   4      18186.31      21215.24       347.88 o
   7   3   4       1574.85       1635.84        23.19 o
   8   3   4      30927.73      23692.31       394.96 o
   9   3   4       7040.08       6517.16       158.71 o
  10   3   4       1713.20       1615.79        35.45 o
  11   3   4       1553.99        989.98        16.38 o
  12   3   4      16607.57      13953.40       432.96 o
  13   3   4       9613.19       8239.06       105.09 o
  14   3   4        269.83        463.70        11.31 o
  15   3   4      20741.23      19951.81       630.50 o
  16   3   4      27943.84      26791.21       333.60 o
  17   3   4       5777.71       5025.14       651.11 o
  18   3   4       7520.46       7754.55       195.38 o
  19   3   4       1537.73       1622.01        36.01 o
  20   3   4          5.98         12.35        11.68 o
  21   3   4       9629.77       9978.81       280.97 o
  22   3   4       1780.45       2054.43        30.27 o
  23   3   4          0.21          5.12        13.08 o
  24   3   4       2719.96       2877.94       102.18 o
  25   3   4        203.92        229.30        13.65 o
  26   3   4        199.65        313.09        15.85 o
  27   3   4        145.92        138.41        15.70 o
  28   3   4       1905.84       1986.26        52.49 o
  29   3   4        800.32        694.91        23.27 o
  30   3   4       2495.75       2572.30        44.26 o
  31   3   4       2683.55       2743.05        54.27 o
  32   3   4        620.11        501.15        20.60 o
  33   3   4       4255.66       4125.08        64.09 o
  34   3   4        819.74        859.14        22.91 o
   1   4   4        778.13       1329.44        43.14 o
   2   4   4       5430.35       3332.56        84.40 o
   3   4   4      10649.55       9979.83       247.16 o
   4   4   4      92295.30      89637.76      3903.90 o
   5   4   4       3729.46       2585.05        87.50 o
   6   4   4      12444.17      13070.14       504.53 o
   7   4   4       8486.61       6815.10        81.47 o
   8   4   4        379.11         34.89         4.40 o
   9   4   4       9173.63       8273.19       150.68 o
  10   4   4     109475.08     107862.34      1658.45 o
  11   4   4       6482.36       8727.61       104.41 o
  12   4   4      19670.11      20303.71       225.12 o
  13   4   4       9379.07       9224.33       188.85 o
  14   4   4      11020.42      11757.05       209.98 o
  15   4   4      10398.36       9124.40       152.95 o
  16   4   4      92752.70      99448.94      1474.20 o
  17   4   4       4426.27       4164.28       114.66 o
  18   4   4        213.58        208.09        15.78 o
  19   4   4        451.11        489.65        16.92 o
  20   4   4      22383.77      23400.84       324.22 o
  21   4   4      48765.75      50177.76       581.47 o
  22   4   4       6359.74       6013.20       213.11 o
  23   4   4      15285.66      15014.28       160.20 o
  24   4   4       9799.87      10760.56       209.51 o
  25   4   4      32304.32      33855.79       376.30 o
  26   4   4      35580.21      34171.62       665.59 o
  27   4   4       2960.42       3077.76        47.21 o
  28   4   4         16.42         16.63        13.94 o
  29   4   4       2166.74       2052.71        49.61 o
  30   4   4       8257.24       8137.38       134.13 o
  31   4   4       7628.92       6884.95       190.75 o
  32   4   4        386.40        284.10        20.27 o
  33   4   4        248.50        233.03        26.99 o
  34   4   4         10.90         30.09        19.16 o
   1   5   4        111.53         65.29         3.68 o
   2   5   4      15826.17      14965.02       519.85 o
   3   5   4      81886.66      85298.28     10138.32 o
   4   5   4       3721.25       4558.86        93.17 o
   5   5   4      57064.31      59463.75      1194.19 o
   6   5   4       1348.64       1323.45        23.29 o
   7   5   4      25039.88      24503.15       971.09 o
   8   5   4      50585.05      50355.09      1326.15 o
   9   5   4        333.66        594.39        24.77 o
  10   5   4       6610.58       6298.40        82.36 o
  11   5   4        623.30        513.70        22.36 o
  12   5   4      33409.08      34033.61       539.04 o
  13   5   4      29920.10      30121.01       583.29 o
  14   5   4       1651.16       1671.64        38.84 o
  15   5   4      15779.78      16584.38       275.70 o
  16   5   4       5172.39       5999.61        62.43 o
  17   5   4       7157.60       7884.71       206.58 o
  18   5   4      21499.14      21431.02       457.89 o
  19   5   4      15765.34      15750.75       319.44 o
  20   5   4       4203.84       3799.65        87.96 o
  21   5   4       1185.75       1314.28        32.82 o
  22   5   4        924.59       1103.71        34.39 o
  23   5   4         61.04         96.97        13.06 o
  24   5   4        256.36        224.97        14.60 o
  25   5   4        866.19        847.80        29.80 o
  26   5   4       1537.29       1396.55        95.03 o
  27   5   4         15.86         31.36        13.88 o
  28   5   4       6203.77       6024.99       523.76 o
  29   5   4        331.52        291.82        37.59 o
  30   5   4        586.88        492.49        21.70 o
  31   5   4       1442.80       1574.36        56.48 o
  32   5   4       2969.04       3275.97        80.78 o
  33   5   4       2773.34       2819.79        91.92 o
  34   5   4         35.85         92.18        24.85 o
   0   6   4       4243.77       2683.82        92.69 o
   1   6   4       6101.31       8345.21       300.81 o
   2   6   4       3609.17       1764.58        97.04 o
   3   6   4      26662.54      28631.67       448.41 o
   4   6   4        731.21       1358.26        49.64 o
   5   6   4       6142.26       4519.73        82.81 o
   6   6   4       2754.69       1906.74        69.00 o
   7   6   4       6855.02       7266.39       196.70 o
   8   6   4       1560.43        842.80        15.65 o
   9   6   4        224.82        195.09         7.62 o
  10   6   4        368.08        669.94        13.25 o
  11   6   4        132.24        325.52         9.47 o
  12   6   4       1143.07       1237.18        17.63 o
  13   6   4       3273.00       4067.85        57.45 o
  14   6   4          9.00         33.50         7.03 o
  15   6   4       3538.91       4111.80        64.34 o
  16   6   4         10.11         24.00         8.48 o
  17   6   4      11522.49      10528.75       332.18 o
  18   6   4       4888.19       5458.34        62.05 o
  19   6   4       7004.22       6625.39        86.51 o
  20   6   4       3677.95       3685.50        54.71 o
  21   6   4        177.78        244.26        12.98 o
  22   6   4       6030.89       5851.19       136.50 o
  23   6   4       2278.74       2009.19        52.88 o
  24   6   4       6174.25       6690.36        95.84 o
  25   6   4        212.32        141.23        12.62 o
  26   6   4        728.93        640.26        20.38 o
  27   6   4       8667.94       8015.71       133.89 o
  28   6   4       7100.07       7423.97        90.39 o
  29   6   4       1549.69       1528.29        28.85 o
  30   6   4       4304.20       4309.34       111.03 o
  31   6   4       1228.23       1472.50        52.55 o
  32   6   4       1797.62       1717.89       164.53 o
  33   6   4        282.18        173.61        19.71 o
   1   7   4      24769.81      25573.59       707.12 o
   2   7   4       7083.64       8321.63       158.23 o
   3   7   4      15519.25      15576.68       880.72 o
   4   7   4      31196.83      26482.46       765.08 o
   5   7   4       2572.92       3209.35        73.77 o
   6   7   4      19701.61      16279.82       235.98 o
   7   7   4         10.47         13.26         4.50 o
   8   7   4        437.01        550.84        20.23 o
   9   7   4       1133.59       1212.59        36.18 o
  10   7   4       8729.20      10042.38       461.13 o
  11   7   4       8596.59       9570.82       349.06 o
  12   7   4       1534.05       1433.67        35.54 o
  13   7   4      14207.54      14686.06       559.57 o
  14   7   4       7843.10       8003.98       211.86 o
  15   7   4       1575.21       1468.44        23.76 o
  16   7   4      15354.34      14485.06       149.09 o
  17   7   4        206.37        321.19        11.44 o
  18   7   4         33.57         42.09        10.35 o
  19   7   4        184.12        160.10        11.33 o
  20   7   4       2160.23       2295.76        65.30 o
  21   7   4         38.66         62.93        11.77 o
  22   7   4        597.53        799.84        23.49 o
  23   7   4        392.38        433.20        16.14 o
  24   7   4       5795.40       6356.79       165.48 o
  25   7   4        123.32         66.97        15.50 o
  26   7   4       1767.24       1873.05        50.02 o
  27   7   4         38.83         51.52        14.11 o
  28   7   4       2259.18       2149.67        46.46 o
  29   7   4       1754.32       1696.73        27.79 o
  30   7   4         29.50         46.28        17.77 o
  31   7   4        143.40        164.37        20.01 o
  32   7   4       1321.26        924.26        28.75 o
   0   8   4        859.38       1447.85       111.34 o
   1   8   4       2634.72       2248.27        67.75 o
   2   8   4       8027.63       7288.80       273.92 o
   3   8   4        759.91        736.96        18.30 o
   4   8   4      53491.10      55793.05      7478.43 o
   5   8   4      12562.26      10501.89       369.38 o
   6   8   4      25181.88      25447.03       620.67 o
   7   8   4        608.17        865.62        17.63 o
   8   8   4       6321.78       6194.23        71.49 o
   9   8   4       1582.55       2019.40        76.07 o
  10   8   4      38410.86      44476.73      2321.40 o
  11   8   4       8308.42       7287.38       172.76 o
  12   8   4      11136.05      10946.51       129.27 o
  13   8   4      12610.57      13064.49       447.55 o
  14   8   4       6660.96       6512.62       288.10 o
  15   8   4       7281.76       7962.90       266.32 o
  16   8   4      11008.49      11200.00       215.00 o
  17   8   4        325.88        309.37        11.46 o
  18   8   4        226.38        277.86        12.51 o
  19   8   4       9859.08       9980.22       114.55 o
  20   8   4       1902.16       1888.31        64.96 o
  21   8   4      12203.30      11884.13       149.64 o
  22   8   4        457.25        544.64        15.99 o
  23   8   4      12595.79      13234.26       242.23 o
  24   8   4       3330.58       3702.88        55.86 o
  25   8   4       1523.80       1695.81        35.65 o
  26   8   4       1787.85       1965.62        36.92 o
  27   8   4       1264.88       1117.50        27.21 o
  28   8   4        772.49        760.05        36.13 o
  29   8   4       1943.59       1580.33        47.03 o
  30   8   4       1984.66       1874.69        47.77 o
  31   8   4       4221.12       4406.44        55.05 o
  32   8   4       5058.36       5092.83        68.80 o
   1   9   4      15555.76      13596.39      1079.68 o
   2   9   4       7287.27       6240.77       143.23 o
   3   9   4       3029.00       2816.51       311.66 o
   4   9   4       2485.21       2022.21        66.56 o
   5   9   4       5035.07       3962.15       108.62 o
   6   9   4        183.61         39.43         6.55 o
   7   9   4      36857.41      37673.55      2736.38 o
   8   9   4       5224.38       5324.10       124.15 o
   9   9   4      23309.40      25404.06       508.99 o
  10   9   4         30.29         96.07         5.98 o
  11   9   4       9473.49      10443.71       362.79 o
  12   9   4       3483.17       3753.19        66.58 o
  13   9   4        756.76        816.25        18.33 o
  14   9   4          0.26          5.33         8.58 o
  15   9   4        300.74        298.82        11.81 o
  16   9   4        190.18        241.86        10.75 o
  17   9   4       5381.65       5361.74       234.17 o
  18   9   4      14352.35      15779.26       266.66 o
  19   9   4         32.82         56.94        11.97 o
  20   9   4        400.82        302.68        17.54 o
  21   9   4       9211.75       9726.40       353.93 o
  22   9   4       1336.03       1681.13        66.61 o
  23   9   4          6.17          2.88        12.66 o
  24   9   4        960.86       1116.52        26.24 o
  25   9   4        743.88        780.94        20.44 o
  26   9   4       5398.64       4702.94        96.04 o
  27   9   4       3305.44       3391.88        76.43 o
  28   9   4       2175.00       2144.73        53.86 o
  29   9   4        703.81        765.86        23.52 o
  30   9   4        143.83        110.06        22.47 o
  31   9   4        582.44        699.50        32.06 o
   0  10   4      18241.04      18761.53      1117.93 o
   1  10   4       9038.23      10669.45       244.95 o
   2  10   4      10710.53      10269.67      1443.52 o
   3  10   4      35508.40      37383.96       982.48 o
   4  10   4          0.31         16.51         5.33 o
   5  10   4        982.43        988.19        18.83 o
   6  10   4       5344.46       5011.87       313.44 o
   7  10   4       9479.25      11032.15       565.50 o
   8  10   4        127.61        130.23         8.46 o
   9  10   4        284.92        507.57        14.28 o
  10  10   4       8671.68       8290.32       133.72 o
  11  10   4       7096.96       7361.16       209.61 o
  12  10   4      19390.58      19226.27      1212.32 o
  13  10   4      15956.67      17552.07       865.44 o
  14  10   4       1459.21       1259.83        54.30 o
  15  10   4       2064.57       1931.21        64.19 o
  16  10   4       4430.18       4714.76       203.88 o
  17  10   4        792.28        616.81        24.48 o
  18  10   4       7133.36       6885.94       202.73 o
  19  10   4       1464.91       1544.62        63.46 o
  20  10   4         26.74         -0.43        12.56 o
  21  10   4       5896.79       6047.15       111.00 o
  22  10   4       7135.98       7456.42       150.74 o
  23  10   4         19.90         20.62        14.95 o
  24  10   4        601.18        566.08        18.91 o
  25  10   4        300.48        182.74        15.49 o
  26  10   4        247.10        303.80        18.51 o
  27  10   4        521.28        592.64        22.09 o
  28  10   4       6049.19       5132.49       120.83 o
  29  10   4       5024.18       5029.76        88.19 o
  30  10   4       1701.27       2060.43        55.70 o
   1  11   4       2398.18       2199.40       127.91 o
   2  11   4         56.88         73.21         7.38 o
   3  11   4       2154.58       2136.30        68.73 o
   4  11   4        385.08        359.35        20.27 o
   5  11   4       9382.16       9385.28       713.51 o
   6  11   4       1227.27       1305.77        88.38 o
   7  11   4        891.55        932.45       126.40 o
   8  11   4      10697.11      10264.75       185.25 o
   9  11   4        219.33        233.67         9.94 o
  10  11   4        258.31        234.89        10.87 o
  11  11   4        756.69        901.99        19.18 o
  12  11   4       4232.38       4291.95        91.99 o
  13  11   4         47.41         39.46         6.21 o
  14  11   4        943.37       1093.17        37.96 o
  15  11   4        591.13        649.61        18.60 o
  16  11   4       3376.97       3322.97       137.63 o
  17  11   4       1922.37       1891.58        47.98 o
  18  11   4       5126.07       5513.87        83.60 o
  19  11   4         20.19         18.39        11.40 o
  20  11   4          4.37          9.35        13.33 o
  21  11   4       3552.98       3634.55       118.08 o
  22  11   4       2744.16       2859.43        73.31 o
  23  11   4       3931.24       4063.34        63.55 o
  24  11   4        650.02        778.91        24.18 o
  25  11   4        936.94        864.26        22.31 o
  26  11   4       1706.18       1647.60        48.25 o
  27  11   4       1886.05       1877.74        48.23 o
  28  11   4       4388.65       4258.84       148.94 o
  29  11   4         15.82         15.35        23.09 o
   0  12   4       2885.04       2595.25        67.36 o
   1  12   4       1981.09       2164.58       143.84 o
   2  12   4        116.86        118.73        11.40 o
   3  12   4       4372.94       4193.95        55.74 o
   4  12   4      12388.63      14943.77       740.89 o
   5  12   4        124.17        104.90        11.12 o
   6  12   4       1612.54       2178.47        43.33 o
   7  12   4       2893.31       2731.35        62.55 o
   8  12   4       7392.80       7056.77       364.23 o
   9  12   4      20490.25      20444.76      1477.80 o
  10  12   4       3348.44       4399.29       126.09 o
  11  12   4      17302.06      18593.74      1329.35 o
  12  12   4       9967.35      11695.89       704.16 o
  13  12   4       3844.95       3948.26       143.36 o
  14  12   4       2999.28       3379.06       227.81 o
  15  12   4       1231.24       1494.43        34.99 o
  16  12   4      11728.62      11909.17       423.45 o
  17  12   4      16489.04      16621.73       202.83 o
  18  12   4        620.70        492.32        16.88 o
  19  12   4       3474.55       3182.03       110.65 o
  20  12   4        382.39        273.69        15.20 o
  21  12   4       4475.08       4683.52       112.81 o
  22  12   4       2146.24       2361.91        75.04 o
  23  12   4        266.59        263.60        19.72 o
  24  12   4       4575.35       4112.35       175.52 o
  25  12   4        719.20        650.22        22.72 o
  26  12   4        912.35       1045.43        26.98 o
  27  12   4         89.17        136.18        22.87 o
  28  12   4        950.77        751.32        29.33 o
   1  13   4       6599.01       6104.26       651.69 o
   2  13   4          0.77         25.93        10.37 o
   3  13   4      34354.39      33776.62       920.40 o
   4  13   4          1.73          5.15        10.52 o
   5  13   4      31277.79      33334.01      1712.73 o
   6  13   4        960.08       1113.21        27.31 o
   7  13   4      15094.01      17236.71       422.92 o
   8  13   4        356.68        444.27        49.21 o
   9  13   4       7398.16       7476.66       196.84 o
  10  13   4        804.05        928.61       157.71 o
  11  13   4       8831.63       9036.54       578.83 o
  12  13   4       1943.44       1667.26        63.82 o
  13  13   4       1303.97       1140.39        28.07 o
  14  13   4       2001.95       2252.39        65.87 o
  15  13   4         19.81         32.23        14.59 o
  16  13   4       6715.11       6823.08        85.26 o
  17  13   4       1124.87       1014.87        28.72 o
  18  13   4       1100.58        935.59        44.77 o
  19  13   4       4703.16       5007.49       109.87 o
  20  13   4        265.10        198.74        16.22 o
  21  13   4          1.03         18.62        15.74 o
  22  13   4        381.62        275.25        17.71 o
  23  13   4       3999.88       3756.15        58.41 o
  24  13   4         18.75         53.83        16.23 o
  25  13   4       2194.44       2256.69        44.01 o
  26  13   4       4282.11       4675.56       155.85 o
   0  14   4          6.65         14.23        22.13 o
   1  14   4       7093.72       6981.44       480.53 o
   2  14   4       1102.98       1059.58        51.32 o
   3  14   4       6132.13       5585.96       239.57 o
   4  14   4        443.43        390.24        34.74 o
   5  14   4       7455.08       7815.93       350.07 o
   6  14   4        391.78        433.76        22.50 o
   7  14   4       5804.18       5909.73       353.52 o
   8  14   4       2344.65       2719.22       278.88 o
   9  14   4       1031.38       1011.17        55.02 o
  10  14   4          3.86         24.30        20.16 o
  11  14   4       9207.17      10744.01       470.98 o
  12  14   4       5112.70       5096.83        91.71 o
  13  14   4        986.93        992.15        83.65 o
  14  14   4        304.90        230.40        20.82 o
  15  14   4       8962.39       8293.51       657.67 o
  16  14   4       1179.49       1169.00        96.81 o
  17  14   4      15527.10      15071.12       499.05 o
  18  14   4       1587.92       1529.55       161.67 o
  19  14   4       1523.32       1750.26        94.77 o
  20  14   4         32.61         44.79        15.58 o
  21  14   4       1106.47        893.65        51.23 o
  22  14   4       5710.42       5346.79       277.86 o
  23  14   4        189.02        222.30        19.57 o
  24  14   4        701.52        730.90        32.44 o
  25  14   4         38.72         82.48        23.17 o
   1  15   4       2841.58       2779.56       122.13 o
   2  15   4       7780.59       8111.68       157.31 o
   3  15   4       4053.39       3905.80        98.16 o
   4  15   4         19.34         40.94        12.12 o
   5  15   4       4548.51       5012.07        88.78 o
   6  15   4          5.15         26.32        15.91 o
   7  15   4        900.72        896.77        57.03 o
   8  15   4      11647.33      10774.69       493.28 o
   9  15   4          1.17         33.48        18.13 o
  10  15   4          0.12          3.64        19.82 o
  11  15   4        407.96        476.11        29.21 o
  12  15   4       1380.67       1522.10       192.67 o
  13  15   4        379.49        324.59        28.34 o
  14  15   4        138.14         97.41        19.58 o
  15  15   4        653.44        688.70        35.03 o
  16  15   4         25.49         11.80        22.31 o
  17  15   4        333.67        393.07        27.41 o
  18  15   4       3268.42       2932.68        62.32 o
  19  15   4         51.33         60.42        22.33 o
  20  15   4        112.58         86.53        23.80 o
  21  15   4         12.68         12.62        23.31 o
  22  15   4       1812.73       2099.42        59.59 o
  23  15   4       1725.88       1790.89       111.14 o
   0  16   4      14126.17      16278.76       833.40 o
   1  16   4        382.73        511.07        43.48 o
   2  16   4        135.81        195.26        35.97 o
   3  16   4        202.18        237.84        29.41 o
   4  16   4       8239.49       8400.74       229.31 o
   5  16   4        347.64        569.99        28.85 o
   6  16   4       1823.03       1872.56        55.71 o
   7  16   4         35.21         32.96        16.92 o
   8  16   4         79.13        141.06        18.12 o
   9  16   4        352.88        412.31        21.74 o
  10  16   4       7901.31       8887.34       176.85 o
  11  16   4       5599.79       5633.74       525.01 o
  12  16   4       3157.95       2599.18        76.96 o
  13  16   4          7.76         15.72        27.44 o
  14  16   4       1199.18       1297.97        40.27 o
  15  16   4       1869.94       1329.95       116.62 o
  16  16   4       2918.62       2410.70       104.00 o
  17  16   4        943.73       1075.70        76.16 o
  18  16   4        208.34        313.42        30.40 o
  19  16   4       4449.45       4172.78       124.18 o
  20  16   4         41.53        115.51        29.54 o
  21  16   4        230.92        173.39        35.67 o
   1  17   4        644.24        554.81        19.82 o
   3  17   4       8310.48       8655.46       695.85 o
   4  17   4        659.14        474.81        29.94 o
   5  17   4       6408.40       5934.08       255.16 o
   6  17   4       1400.92       1021.81        43.09 o
   7  17   4       8871.03      10048.18      1426.48 o
   8  17   4        537.07        490.48        24.50 o
   9  17   4        486.97        373.56        24.38 o
  10  17   4        124.16        170.06        28.36 o
  11  17   4        984.13        870.41        47.60 o
  12  17   4         75.84        125.58        24.21 o
  13  17   4       4073.17       4145.73       269.40 o
  14  17   4         28.70         31.65        36.00 o
  15  17   4        101.21         83.20        28.64 o
  16  17   4        275.45        188.57        28.46 o
  17  17   4       8442.80       8322.00       371.26 o
  18  17   4        573.08        577.58        71.94 o
   5  18   4        178.60         82.85        30.75 o
   6  18   4       1948.10       1725.97        51.04 o
   7  18   4        617.41        503.97        45.82 o
   8  18   4       2094.71       2687.93       253.45 o
   9  18   4         34.03         50.05        23.48 o
  10  18   4        699.10        721.04        33.10 o
  11  18   4        163.96        244.05        30.03 o
  12  18   4       1386.67       1402.24        66.06 o
  13  18   4       2371.44       2692.38       156.12 o
  14  18   4        606.09        689.97        45.75 o
  15  18   4       1656.05       1660.63       132.41 o
   4  19   4        133.43        290.42        29.76 o
   5  19   4         60.77        148.62        53.36 o
   6  19   4          8.61          9.56        25.55 o
   7  19   4         95.71         48.24        31.90 o
   8  19   4       3055.53       2823.63       166.65 o
   9  19   4        455.49        461.51        36.00 o
  10  19   4         87.41         42.90        29.84 o
  11  19   4       1908.94       1971.40        69.83 o
   2   1   5      24857.25      20768.56       363.63 o
   4   1   5      72316.81      68011.99       949.19 o
   5   1   5       3134.31       3559.84        39.36 o
   6   1   5        286.64        392.30        14.70 o
   7   1   5       7334.93       6228.92       112.48 o
   8   1   5      17290.90      17904.34       693.00 o
   9   1   5      41685.39      31597.94       610.75 o
  10   1   5       9284.31       9208.14       185.82 o
  11   1   5      19865.66      18418.54       245.36 o
  12   1   5       3857.89       3408.04        51.12 o
  13   1   5      15058.87      12410.81       294.22 o
  14   1   5      34575.03      33396.70       662.30 o
  15   1   5         63.88          9.16         7.23 o
  16   1   5       5867.63       6079.53        66.15 o
  17   1   5       2088.74       1810.00        43.01 o
  18   1   5        274.04        541.38        13.77 o
  19   1   5        605.28        707.53        19.37 o
  20   1   5       4612.46       4602.51        86.36 o
  21   1   5       8761.78       9238.99        97.81 o
  22   1   5      13471.94      13734.87       139.04 o
  23   1   5       5407.32       5841.58        69.41 o
  24   1   5       3186.84       2977.06        76.28 o
  25   1   5       7276.44       7432.62       147.08 o
  26   1   5       7425.51       7170.56        77.57 o
  27   1   5          6.14        -11.48        12.84 o
  28   1   5       1173.26       1119.61        24.33 o
  29   1   5       4068.48       4280.52        62.10 o
  30   1   5        453.20        489.99        18.92 o
  31   1   5        990.51       1124.59        27.02 o
  32   1   5        339.76        369.70        17.77 o
  33   1   5       1081.49       1475.18        29.41 o
  34   1   5       2496.45       2416.64        39.54 o
   0   2   5      85278.68      77125.09      2356.12 o
   1   2   5       6254.20       4093.04        42.47 o
   2   2   5      57289.92      52199.92       610.79 o
   4   2   5      23828.70      22909.22       247.67 o
   5   2   5       2412.60       5422.41        53.01 o
   6   2   5       1589.63       1543.91        19.14 o
   7   2   5        179.92        836.15        14.60 o
   8   2   5         88.46         49.37         5.20 o
   9   2   5       1774.31       2175.43        64.68 o
  10   2   5       4592.65       3528.29        43.05 o
  11   2   5         73.04         96.34         7.87 o
  12   2   5      70767.44      67218.73      1058.69 o
  13   2   5       5092.24       4788.87       151.02 o
  14   2   5      44220.05      42814.51       986.05 o
  15   2   5       9912.93       9918.83       150.07 o
  16   2   5       9580.51       8269.16       103.80 o
  17   2   5         16.98         29.21         9.36 o
  18   2   5       3057.15       3328.02        64.17 o
  19   2   5        306.80        274.96        13.67 o
  20   2   5       5715.73       5929.85        98.70 o
  21   2   5       3435.84       3498.92       117.96 o
  22   2   5       2546.85       2362.63        31.03 o
  23   2   5       2320.75       2184.23        38.61 o
  24   2   5        377.45        603.55        16.90 o
  25   2   5          6.89          8.03        13.00 o
  26   2   5        225.92        203.54        15.42 o
  27   2   5       1329.30       1475.08        45.69 o
  28   2   5        725.55        730.02        18.82 o
  29   2   5       1458.47       1515.04        25.94 o
  30   2   5       2619.17       2407.65        84.06 o
  31   2   5       1879.27       1908.39        36.72 o
  32   2   5        951.05        900.88        23.39 o
  33   2   5        528.42        412.85        20.30 o
  34   2   5       1088.36       1139.78        27.36 o
   1   3   5      12560.41      10839.01       359.18 o
   2   3   5       3551.69       3837.71        52.42 o
   3   3   5     112188.92     108059.39      3428.05 o
   4   3   5       5464.44       5613.56        65.22 o
   5   3   5        112.64         67.92         4.45 o
   6   3   5       1132.58       1282.01        43.88 o
   7   3   5      44510.51      35422.10      1094.97 o
   8   3   5       2959.95       2883.07        73.04 o
   9   3   5       2319.77       1768.22        43.35 o
  10   3   5      33155.50      33793.58       542.56 o
  11   3   5        358.94        291.70         8.36 o
  12   3   5        309.92        349.42        11.37 o
  13   3   5      14034.81      10762.01       154.13 o
  14   3   5        351.26        350.89         9.92 o
  15   3   5       2089.49       1820.45        26.60 o
  16   3   5        543.67        405.69        13.18 o
  17   3   5          2.21         19.01         9.19 o
  18   3   5      13438.01      13768.59       191.25 o
  19   3   5        751.51        877.12        20.74 o
  20   3   5       4730.49       5039.64       111.45 o
  21   3   5         95.24         81.28        11.26 o
  22   3   5       2708.77       2552.33        46.09 o
  23   3   5       8262.28       8876.20       157.46 o
  24   3   5      40429.01      40799.36       825.11 o
  25   3   5        617.24        704.02        16.88 o
  26   3   5       2021.89       1984.35        40.49 o
  27   3   5         21.33         62.44        15.12 o
  28   3   5       6157.75       6357.44       141.75 o
  29   3   5       6064.50       6486.79        76.90 o
  30   3   5      12109.72      12011.61       243.00 o
  31   3   5       1551.25       1609.49        29.22 o
  32   3   5         12.68         19.58        17.03 o
  33   3   5        382.54        226.84        20.20 o
  34   3   5       1437.43       1234.97        39.64 o
   0   4   5         26.45         34.18         8.90 o
   1   4   5        346.98        465.34        31.41 o
   2   4   5        395.71        302.01         6.70 o
   3   4   5      13416.96      16969.74       418.40 o
   4   4   5         43.15        167.37         6.10 o
   5   4   5       1030.33        164.96         5.94 o
   6   4   5       3209.01       2839.15        50.17 o
   7   4   5       1629.71       2631.87        45.36 o
   8   4   5       7419.55       7901.23       115.99 o
   9   4   5       4561.09       5110.33       173.60 o
  10   4   5        302.46        322.08         8.89 o
  11   4   5        306.15        371.60         8.89 o
  12   4   5        982.81        881.10        22.92 o
  13   4   5       1860.73       1708.27        39.18 o
  14   4   5          1.33          5.11         7.36 o
  15   4   5        562.97        587.86        23.42 o
  16   4   5          0.10          8.87         7.79 o
  17   4   5       2209.59       2570.58        59.68 o
  18   4   5       4341.83       4379.07        77.55 o
  19   4   5        224.31        271.16        11.76 o
  20   4   5       8236.23       8026.66        87.72 o
  21   4   5      12054.36      12287.16       130.82 o
  22   4   5        507.43        503.40        45.31 o
  23   4   5        501.78        562.63        26.81 o
  24   4   5       4132.61       4316.69       173.27 o
  25   4   5       5064.42       5296.58       108.67 o
  26   4   5       1537.65       1477.17        45.90 o
  27   4   5        198.20        127.07        24.89 o
  28   4   5       1028.60       1247.72        23.69 o
  29   4   5        471.15        404.53        15.78 o
  30   4   5        923.08       1018.93        31.32 o
  31   4   5         41.16         47.19        16.25 o
  32   4   5         43.06         19.43        16.97 o
  33   4   5        635.29        562.01        23.30 o
  34   4   5        877.73        688.00        24.72 o
   1   5   5      11911.68       8418.51       117.55 o
   2   5   5         94.68         59.58         4.43 o
   3   5   5       1030.98       3421.84        99.67 o
   4   5   5       5051.20       5670.29       118.95 o
   5   5   5      30411.27      28969.83       827.93 o
   6   5   5      23243.89      22687.90       316.55 o
   7   5   5      24203.97      18499.12       506.03 o
   8   5   5       4276.39       3924.69       128.68 o
   9   5   5      15585.20      16262.45       513.87 o
  10   5   5      46775.14      47346.02      1084.22 o
  11   5   5        201.34         64.11         6.22 o
  12   5   5      89355.34      94158.84      1657.25 o
  13   5   5      21163.48      18796.04       341.16 o
  14   5   5        232.45        260.19         9.27 o
  15   5   5       7961.34       7604.28        99.72 o
  16   5   5        430.52        644.73        35.90 o
  17   5   5       1333.63       1425.31        34.44 o
  18   5   5       7064.54       7907.96       155.73 o
  19   5   5      16508.26      16752.50       388.46 o
  20   5   5       9118.66       9274.25       149.84 o
  21   5   5       2117.15       2492.72        37.27 o
  22   5   5        265.75        197.99        12.19 o
  23   5   5      14978.65      16089.58       188.75 o
  24   5   5      10114.50      11248.10       133.00 o
  25   5   5       5081.34       5500.62        72.42 o
  26   5   5        761.35        760.57        62.78 o
  27   5   5        778.76        902.24        31.47 o
  28   5   5       4071.49       4185.41       316.94 o
  29   5   5       3083.66       3243.99       345.02 o
  30   5   5        365.99        320.79        19.40 o
  31   5   5         17.47         36.35        16.58 o
  32   5   5         18.44         33.79        22.50 o
  33   5   5         16.98          9.82        22.32 o
   1   6   5        131.78         91.17         3.91 o
   2   6   5      10289.87       8992.50       230.94 o
   3   6   5          1.08         44.20         4.14 o
   4   6   5      40351.01      37670.67      1152.17 o
   5   6   5       3175.43       2546.59        47.33 o
   6   6   5      51438.90      59132.62      1267.19 o
   7   6   5       2791.04       2221.16        48.61 o
   8   6   5       1143.82       1533.78        42.50 o
   9   6   5        334.09        504.62        17.76 o
  10   6   5      40781.66      46294.05       627.84 o
  11   6   5       7616.37       7003.69       248.84 o
  12   6   5       9642.95      10195.50       123.60 o
  13   6   5          9.22         26.81         6.80 o
  14   6   5         51.21         56.18         7.54 o
  15   6   5        677.93        589.53        21.19 o
  16   6   5         55.25         97.92         8.39 o
  17   6   5      21491.49      22188.46       437.75 o
  18   6   5       3313.28       3332.06        60.39 o
  19   6   5       4526.64       4374.61        99.22 o
  20   6   5       6227.38       5755.99        65.33 o
  21   6   5       2282.14       2401.75        55.24 o
  22   6   5       4746.28       4652.99       109.21 o
  23   6   5          3.58         17.65        12.26 o
  24   6   5       4489.07       4469.63       133.28 o
  25   6   5       4657.12       4551.71       153.54 o
  26   6   5         15.78         10.39        13.29 o
  27   6   5        167.04        242.23        17.06 o
  28   6   5       2137.39       2404.86        36.23 o
  29   6   5       1636.19       1661.00        65.77 o
  30   6   5        475.42        680.96        22.14 o
  31   6   5        182.04        158.84        18.38 o
  32   6   5       3525.80       3475.01        58.45 o
  33   6   5        632.50        672.96        36.18 o
   1   7   5       6086.32       7194.10       241.04 o
   2   7   5      27237.91      26916.06       598.43 o
   3   7   5     114630.27      93870.75      5327.75 o
   4   7   5       2004.75       1586.18        57.93 o
   5   7   5       5458.36       6960.06       133.43 o
   6   7   5      12210.83      10749.92       297.31 o
   7   7   5      25482.24      22322.95       495.17 o
   8   7   5      16960.23      16443.74       609.54 o
   9   7   5      10500.05      10340.85       316.62 o
  10   7   5       4120.51       3843.94        52.17 o
  11   7   5      11826.12      12129.39       318.44 o
  12   7   5      44383.78      41395.02       668.24 o
  13   7   5        179.64         95.24         7.33 o
  14   7   5      19975.85      19506.30       505.19 o
  15   7   5        396.76        428.99        12.05 o
  16   7   5       2481.33       2948.29        66.16 o
  17   7   5        107.76        170.69        10.46 o
  18   7   5      17112.23      18077.69       691.53 o
  19   7   5       1182.19       1290.50        25.93 o
  20   7   5       9997.56      10997.82       321.86 o
  21   7   5        664.62        662.19        30.00 o
  22   7   5       1540.39       1752.60        83.08 o
  23   7   5        210.72        311.66        14.95 o
  24   7   5        233.68        175.03        13.46 o
  25   7   5       7367.16       8102.54       173.69 o
  26   7   5        868.84       1012.50        35.95 o
  27   7   5       1035.95        829.23        32.20 o
  28   7   5       1679.37       1514.44        57.59 o
  29   7   5       5004.64       5211.52        58.88 o
  30   7   5         21.16         14.24        17.45 o
  31   7   5       8088.27       7458.44       135.54 o
  32   7   5       3371.46       3593.89        97.93 o
   0   8   5        398.71        317.85        15.05 o
   1   8   5        213.71        108.96         6.90 o
   2   8   5       1599.24       1343.55        48.30 o
   3   8   5      25119.89      23769.35      1307.90 o
   4   8   5      39359.31      38536.91      2383.41 o
   5   8   5       2218.49       1479.96        41.46 o
   6   8   5      18335.63      18763.24       546.60 o
   7   8   5       1642.54       1118.72        27.77 o
   8   8   5       5940.32       5599.56       139.64 o
   9   8   5       8648.64       9542.42       508.09 o
  10   8   5       5751.70       6424.71       281.96 o
  11   8   5       2837.87       4014.31       114.56 o
  12   8   5        757.26        670.01        21.49 o
  13   8   5       2264.64       2409.28       138.47 o
  14   8   5        499.88        424.57        14.47 o
  15   8   5         38.84         46.31         8.49 o
  16   8   5         83.86         74.31         8.69 o
  17   8   5          6.83         17.90         8.62 o
  18   8   5        258.36        306.60        11.26 o
  19   8   5       2497.12       2378.59        35.95 o
  20   8   5         78.12        134.42        13.30 o
  21   8   5       4055.97       3820.42        78.90 o
  22   8   5       1922.37       1959.58        33.49 o
  23   8   5          0.55         13.74        13.77 o
  24   8   5       1958.14       1700.19        34.06 o
  25   8   5      10755.43      12002.80       244.21 o
  26   8   5       6891.48       6861.88       194.52 o
  27   8   5         43.40         76.72        15.53 o
  28   8   5       2819.70       2963.94       101.98 o
  29   8   5        447.75        533.54        20.84 o
  30   8   5          0.54         -4.70        16.53 o
  31   8   5         64.13         87.47        19.58 o
  32   8   5        429.37        430.16        23.57 o
   1   9   5       8452.14       7342.87       152.13 o
   2   9   5       6163.00       6361.65       293.01 o
   3   9   5         94.56        202.23         6.33 o
   4   9   5       2271.82       2084.31       141.87 o
   5   9   5      11308.74      11804.16       214.13 o
   6   9   5      22145.00      21162.89       298.39 o
   7   9   5        218.98        296.15        17.38 o
   8   9   5      13068.41      13498.85       445.29 o
   9   9   5      20275.61      20183.51       664.20 o
  10   9   5          8.04         34.77         5.25 o
  11   9   5        124.15         78.05         7.08 o
  12   9   5        362.26        366.30        10.94 o
  13   9   5        849.77        754.52        33.20 o
  14   9   5       3867.49       4257.78       106.37 o
  15   9   5       1237.57       1191.60        36.66 o
  16   9   5      11261.48      11581.56       173.89 o
  17   9   5        330.29        307.68        14.70 o
  18   9   5       5822.57       5636.96       122.91 o
  19   9   5       5599.66       5869.45       122.13 o
  20   9   5         91.93         91.59        11.20 o
  21   9   5        905.25        990.27        27.26 o
  22   9   5       5378.98       5525.41       198.36 o
  23   9   5        394.27        606.23        18.03 o
  24   9   5       3936.11       4217.94        59.85 o
  25   9   5       5166.53       5357.91        95.63 o
  26   9   5        981.09       1006.18        34.18 o
  27   9   5        514.05        479.86        19.15 o
  28   9   5       5355.69       5465.22       126.25 o
  29   9   5        438.18        688.99        21.63 o
  30   9   5        106.85        130.56        18.21 o
  31   9   5        446.46        372.24        22.46 o
   0  10   5      67704.76      65270.09      4933.98 o
   1  10   5       5458.05       4858.42       194.06 o
   2  10   5       5218.61       5730.09       188.21 o
   3  10   5        392.33        674.45        40.64 o
   4  10   5        224.31        216.77         8.37 o
   5  10   5       1194.76       1494.28        61.90 o
   6  10   5       2762.82       3003.76        96.81 o
   7  10   5       7173.32       6905.48       198.77 o
   8  10   5        743.74        733.59        18.91 o
   9  10   5       5285.70       5461.24       109.72 o
  10  10   5       3042.07       3630.67        86.70 o
  11  10   5       6322.92       6050.92       177.69 o
  12  10   5       7370.73       7369.40       228.16 o
  13  10   5        230.79        225.02        12.31 o
  14  10   5      10215.57       9848.77       454.73 o
  15  10   5      10819.75      10566.43       127.40 o
  16  10   5       1490.99       1578.30        36.52 o
  17  10   5         43.38         44.08         9.65 o
  18  10   5       2083.63       2001.15        37.11 o
  19  10   5        163.31        149.03        14.06 o
  20  10   5       4228.12       4338.03        86.85 o
  21  10   5       1733.10       2139.64        46.30 o
  22  10   5       6081.70       6475.00       142.46 o
  23  10   5       2563.94       2871.31        98.81 o
  24  10   5       1301.14       1543.56        35.44 o
  25  10   5        417.56        401.14        19.25 o
  26  10   5         63.20         59.19        15.64 o
  27  10   5       1801.98       1813.80        63.00 o
  28  10   5         61.68         95.69        17.25 o
  29  10   5       2111.52       2192.45        94.88 o
  30  10   5       1591.52       1849.30        43.70 o
   1  11   5      11396.54      10768.80       513.15 o
   2  11   5        539.58        515.97        72.68 o
   3  11   5       1007.20        853.13        45.43 o
   4  11   5       1218.72       1430.76        52.56 o
   5  11   5      17446.17      18305.91       789.78 o
   6  11   5       3183.10       2861.67       142.52 o
   7  11   5       4599.91       5321.18       214.57 o
   8  11   5       1250.59       1268.86        24.58 o
   9  11   5      10833.18      12366.34       622.45 o
  10  11   5         33.82         58.32         8.81 o
  11  11   5       3156.35       3309.49       122.60 o
  12  11   5        238.56        220.82         9.64 o
  13  11   5      15108.53      15437.62       608.69 o
  14  11   5       4358.95       4613.63        84.38 o
  15  11   5        722.20        713.35        30.99 o
  16  11   5      17675.70      17373.87       563.08 o
  17  11   5       1681.09       1526.28        73.81 o
  18  11   5       9154.67       8941.64       370.46 o
  19  11   5      13794.68      14894.94       271.04 o
  20  11   5       5783.66       5469.41       166.28 o
  21  11   5        731.09       1051.84        24.30 o
  22  11   5      10358.02      10159.51       223.75 o
  23  11   5       7045.25       7544.61       239.38 o
  24  11   5       8890.52       8469.90       232.80 o
  25  11   5       2955.54       3079.84        69.71 o
  26  11   5        378.22        291.88        20.92 o
  27  11   5       1495.14       1382.90        58.51 o
  28  11   5       5353.92       5312.08       130.50 o
  29  11   5       2375.34       2986.04       104.82 o
   0  12   5       1069.51       1306.98        35.56 o
   1  12   5       7459.82       8789.01       404.07 o
   2  12   5       4274.42       3107.46      1682.41 o
   3  12   5        859.53        828.93        25.45 o
   4  12   5         87.82         46.11         7.00 o
   5  12   5        607.76        564.29        22.04 o
   6  12   5       8982.81       9235.48       459.44 o
   7  12   5        509.73        553.15        41.48 o
   8  12   5      26553.90      28138.06      1862.84 o
   9  12   5        539.91        661.53        57.17 o
  10  12   5       3894.95       3854.05       206.20 o
  11  12   5        279.76        299.62        21.42 o
  12  12   5       3569.27       3665.54        54.93 o
  13  12   5        755.53        812.57        34.59 o
  14  12   5       1068.99        947.35        41.33 o
  15  12   5       1731.99       1377.09        49.26 o
  16  12   5        531.02        565.88        15.97 o
  17  12   5        290.26        259.41        12.13 o
  18  12   5       1403.94       1283.32        82.07 o
  19  12   5       1102.91       1212.23        21.92 o
  20  12   5      10384.54       9994.38       470.00 o
  21  12   5        495.66        471.99        24.78 o
  22  12   5       1044.05       1146.66        35.32 o
  23  12   5       1696.52       1750.35        77.70 o
  24  12   5       1042.71       1093.49        37.61 o
  25  12   5       1103.79       1375.94        30.74 o
  26  12   5         19.20         18.23        19.53 o
  27  12   5         20.42         50.17        23.73 o
  28  12   5        356.71        305.37        24.41 o
   1  13   5       4377.59       4877.42        96.98 o
   2  13   5       1176.03       1295.68        59.56 o
   3  13   5        165.11        187.90        15.66 o
   4  13   5        256.16        199.05         8.92 o
   5  13   5        875.24       1021.98        36.06 o
   6  13   5       1864.55       1804.17        42.07 o
   7  13   5        112.16        145.52        13.05 o
   8  13   5       1717.86       1933.67       138.37 o
   9  13   5       3238.21       3199.74       172.67 o
  10  13   5         59.99         80.39        14.89 o
  11  13   5        381.47        305.32        27.55 o
  12  13   5        545.89        562.71        27.05 o
  13  13   5        379.33        357.03        26.62 o
  14  13   5        505.92        518.18        42.49 o
  15  13   5        291.01        243.67        17.09 o
  16  13   5        352.62        325.37        21.43 o
  17  13   5          0.88         -0.83        11.40 o
  18  13   5       2179.70       2210.73        95.17 o
  19  13   5        556.25        809.00        30.57 o
  20  13   5        258.47        364.54        17.20 o
  21  13   5          4.05          3.83        14.19 o
  22  13   5       2042.82       1959.73        36.23 o
  23  13   5          0.07         18.40        18.15 o
  24  13   5       2598.02       2694.40        47.42 o
  25  13   5       1936.65       1600.19        69.50 o
  26  13   5         63.25        125.64        22.87 o
   0  14   5      21616.52      20501.13       661.66 o
   1  14   5       9191.66       8530.31       481.07 o
   2  14   5       2137.87       2377.32        77.59 o
   3  14   5        156.64        112.77         9.42 o
   4  14   5      18236.67      17405.18       450.19 o
   5  14   5      17474.56      18954.38      1517.59 o
   6  14   5       7992.21       7097.32       383.83 o
   7  14   5       1454.53       1586.97        47.60 o
   8  14   5       5340.31       6043.41       503.72 o
   9  14   5       1886.94       1985.80        60.19 o
  10  14   5       1230.42       1327.61       105.54 o
  11  14   5       3529.25       3420.10       363.51 o
  12  14   5       4175.20       3416.99       105.93 o
  13  14   5       2514.69       1918.63        98.13 o
  14  14   5        689.81        674.87        28.48 o
  15  14   5       3035.77       3495.76       278.52 o
  16  14   5       1756.06       1681.10        35.50 o
  17  14   5         64.63         91.48        16.08 o
  18  14   5       1036.87        991.86        50.54 o
  19  14   5        350.57        478.00        36.26 o
  20  14   5       1975.57       1941.93        47.64 o
  21  14   5          0.27          6.08        13.84 o
  22  14   5         57.53         75.91        16.50 o
  23  14   5        520.75        838.03        26.75 o
  24  14   5       1265.24       1228.55        47.05 o
  25  14   5       1638.00       1978.15        46.10 o
   1  15   5         23.77         97.57        33.20 o
   2  15   5       5726.40       5577.62        90.86 o
   3  15   5      14218.53      15148.33      1246.18 o
   4  15   5       3695.44       3159.65       563.24 o
   5  15   5        117.70        163.90        17.09 o
   6  15   5        546.92        663.42        23.45 o
   7  15   5       6423.78       7171.21       362.20 o
   8  15   5         36.08         24.99        16.26 o
   9  15   5      10339.40       9218.48       198.65 o
  10  15   5         19.51         19.43        16.23 o
  11  15   5       3208.25       3055.77       101.04 o
  12  15   5       2597.05       2504.39        61.50 o
  13  15   5       4422.37       4908.57       369.27 o
  14  15   5       3543.03       3825.26       136.49 o
  15  15   5       4012.09       4260.74       353.71 o
  16  15   5       2463.39       2209.15       100.97 o
  17  15   5       3715.55       4195.62       256.76 o
  18  15   5       7833.68       7818.82       386.69 o
  19  15   5       6232.44       5899.20       136.80 o
  20  15   5       5625.52       5461.40       308.15 o
  21  15   5        920.23        693.47        33.65 o
  22  15   5        152.72        159.89        23.82 o
  23  15   5       7435.50       7600.71       376.99 o
   3  16   5        970.45        861.25        31.64 o
   4  16   5      10711.73      12715.94       757.65 o
   5  16   5          9.09         16.42        22.29 o
   6  16   5        183.05        144.66        29.25 o
   7  16   5        235.41        275.60        22.93 o
   8  16   5       2818.07       2730.25        57.77 o
   9  16   5       2339.35       2338.40        51.79 o
  10  16   5       5878.17       5632.84       227.23 o
  11  16   5        499.14        468.85        53.23 o
  12  16   5       1117.15       1129.22        33.99 o
  13  16   5       3569.03       3903.80       218.97 o
  14  16   5        773.33        748.47        35.61 o
  15  16   5        291.19        461.65        36.46 o
  16  16   5        466.05        543.01        28.95 o
  17  16   5        156.01        288.32        25.77 o
  18  16   5       4729.12       4417.49       280.97 o
  19  16   5       1596.15       1435.81        67.39 o
  20  16   5         66.15         61.07        25.71 o
  21  16   5        597.62        591.17        43.72 o
   2  17   5       5286.78       4839.91       227.67 o
   3  17   5       1506.87       1584.19        91.70 o
   4  17   5       1573.67       1745.96        80.56 o
   5  17   5        286.79        297.82        34.79 o
   6  17   5        149.49        122.63        31.70 o
   7  17   5        673.60       1017.28        30.21 o
   8  17   5       2470.44       2353.21        57.92 o
   9  17   5         16.13         26.31        20.59 o
  10  17   5       2452.57       2530.02        62.27 o
  11  17   5        133.75        185.56        25.74 o
  12  17   5        282.74        401.19        27.88 o
  13  17   5          0.38         40.89        24.64 o
  14  17   5       5591.92       5620.44       245.29 o
  15  17   5        463.91        274.19        26.38 o
  16  17   5         41.99          6.32        26.84 o
  17  17   5        180.16         67.31        29.94 o
  18  17   5       1946.72       1719.63        97.58 o
   4  18   5        370.86        389.06        43.28 o
   5  18   5       4826.50       4501.89       110.60 o
   6  18   5       7821.01       8674.87       517.39 o
   7  18   5          1.57         56.38        31.59 o
   8  18   5       1693.12       1810.25        85.35 o
   9  18   5       5988.47       6482.84       431.62 o
  10  18   5        276.35        139.53        25.97 o
  11  18   5          2.02         -0.70        22.55 o
  12  18   5        192.65        218.33        25.21 o
  13  18   5       1473.85       1568.65        91.39 o
  14  18   5        309.82        312.09        30.98 o
  15  18   5       3281.37       2707.56       129.55 o
   3  19   5        978.66        800.25        48.62 o
   4  19   5       4795.51       5085.76       215.81 o
   6  19   5       2672.57       2279.97       353.95 o
   7  19   5       3122.43       3335.57       114.03 o
   8  19   5       3964.97       3543.00       119.98 o
   9  19   5       1294.34       1319.60        49.48 o
  10  19   5       2493.47       2504.16        81.13 o
  11  19   5        455.91        339.31        42.23 o
   0   0   6       8889.98      17706.23       580.04 o
   1   0   6      40051.30      38393.85       723.93 o
   3   0   6      26257.96      25142.98       770.09 o
   4   0   6      44050.89      39636.96       520.24 o
   5   0   6        749.78        467.35        11.76 o
   6   0   6      11919.47      12892.81       223.17 o
   7   0   6         82.82         44.10         6.61 o
   9   0   6      82976.55      80953.85      3551.64 o
  10   0   6       2816.18       1106.54        32.80 o
  11   0   6      32780.02      37972.99      1441.60 o
  12   0   6      11678.84      10331.38       169.21 o
  13   0   6      19843.60      19552.42       530.12 o
  14   0   6       7233.18       8126.30       135.44 o
  15   0   6      45756.41      40236.04       492.84 o
  16   0   6       5718.24       6306.23        92.51 o
  17   0   6      13395.18      12016.44       271.54 o
  18   0   6       6985.18       6060.51       217.70 o
  19   0   6       6135.00       5694.37       281.56 o
  20   0   6      17311.88      16898.78       349.32 o
  21   0   6      18784.80      18691.47       687.12 o
  22   0   6        409.72        458.75        47.39 o
  23   0   6      39670.20      39266.28       760.82 o
  24   0   6       7541.03       7475.50       192.54 o
  25   0   6        406.91        724.01        27.32 o
  26   0   6        765.71        754.83        24.67 o
  27   0   6        989.03        993.84        31.55 o
  28   0   6       2592.30       2335.23        45.67 o
  29   0   6      12450.45      12759.69       287.40 o
  30   0   6       2333.79       2007.22        65.09 o
  31   0   6        497.39        543.67        26.32 o
  32   0   6        975.13        722.99        28.84 o
  33   0   6       7684.43       7141.17       114.91 o
  34   0   6        913.66        902.48        34.67 o
   2   1   6      25520.70      20614.62       420.38 o
   3   1   6      17557.71      14131.03       151.01 o
   4   1   6       8692.75      11884.77       238.48 o
   5   1   6       8713.57       9204.65       140.25 o
   6   1   6       3426.01       2137.08        37.85 o
   7   1   6     140516.66     130634.41     13393.25 o
   8   1   6       7842.42       8383.34       185.06 o
   9   1   6       3385.42       3419.58        46.62 o
  10   1   6      15568.59      12634.02      1836.41 o
  11   1   6      21955.11      23101.44       296.64 o
  12   1   6      26667.24      24706.00       290.10 o
  13   1   6      16020.47      13650.01       256.32 o
  14   1   6       9837.96       8582.17        83.72 o
  15   1   6      20311.99      20937.63       289.09 o
  16   1   6       4003.40       4001.21        44.51 o
  17   1   6       2818.45       3042.41        46.61 o
  18   1   6        170.51        186.94        13.57 o
  19   1   6      14377.37      13974.51       201.90 o
  20   1   6      35205.80      34088.85       511.06 o
  21   1   6          4.82         70.14        11.36 o
  22   1   6       6914.38       6630.20        97.76 o
  23   1   6       8217.58       8528.24        93.66 o
  24   1   6       2160.24       2077.62        48.52 o
  25   1   6       1310.19       1382.39        24.79 o
  26   1   6        547.03        485.97        16.06 o
  27   1   6        795.32        904.20        25.14 o
  28   1   6        955.41        943.65        23.23 o
  29   1   6       1492.33       1378.04        23.99 o
  30   1   6       1622.58       1426.27        26.03 o
  31   1   6       1716.14       1549.04        46.59 o
  32   1   6          3.27          3.67        16.30 o
  33   1   6         24.91         75.75        20.20 o
  34   1   6        267.74        226.94        20.86 o
   0   2   6      24914.89      18042.59       215.35 o
   1   2   6        287.16        352.43         8.54 o
   2   2   6      10397.53       8134.27        99.92 o
   3   2   6        144.00        165.29         4.96 o
   4   2   6        241.49        280.31         6.07 o
   6   2   6       2002.27       1653.60        21.61 o
   7   2   6      53414.87      49021.24       473.41 o
   8   2   6       3055.91       3562.97        76.26 o
   9   2   6      56694.83      55203.04      1229.04 o
  10   2   6        406.07         63.26         7.08 o
  11   2   6      92872.09      99911.29      3632.64 o
  12   2   6        655.17        588.94        13.93 o
  13   2   6       4666.25       4796.06        71.97 o
  14   2   6       2639.74       2236.68        41.24 o
  15   2   6      20145.71      19761.08       577.12 o
  16   2   6        140.87        251.82        10.90 o
  17   2   6      13540.75      14391.37       156.94 o
  18   2   6       3085.14       2920.96        58.30 o
  19   2   6        951.16        691.82        18.42 o
  20   2   6       1394.37       1443.14        23.68 o
  21   2   6      18654.08      18571.63       218.73 o
  22   2   6        460.66        479.93        15.04 o
  23   2   6       3936.75       3940.82        50.97 o
  24   2   6          3.45         -1.01        12.03 o
  25   2   6      18104.93      18158.16       213.07 o
  26   2   6       5278.28       4732.38        61.66 o
  27   2   6       4262.60       4278.35       101.45 o
  28   2   6        323.70        274.19        15.88 o
  29   2   6       2116.59       2124.41        30.86 o
  30   2   6        356.59        203.50        17.68 o
  31   2   6       1732.32       1714.03        27.45 o
  32   2   6         69.26         32.96        16.06 o
  33   2   6        440.51        660.06        22.98 o
  34   2   6         72.69        102.92        18.74 o
   1   3   6        459.22        236.64         7.25 o
   3   3   6      20703.40      19555.94       379.45 o
   5   3   6       2345.45       2174.94        56.32 o
   6   3   6       1693.29        490.55        10.11 o
   7   3   6      10278.70       8007.26       156.00 o
   8   3   6        459.12        556.83        13.85 o
   9   3   6      29360.99      28644.86       461.68 o
  10   3   6       2129.33       1685.54        24.54 o
  11   3   6     100243.96      95522.74      1401.73 o
  12   3   6        687.40        584.29        15.84 o
  13   3   6      10641.10      10021.58       152.75 o
  14   3   6        407.56        526.45        13.69 o
  15   3   6      10965.29      10594.57       210.88 o
  16   3   6      11632.07      11510.00       224.08 o
  17   3   6      18058.12      17973.99       385.35 o
  18   3   6       8785.62       9518.39       283.09 o
  19   3   6       1701.56       1767.69        45.47 o
  20   3   6       2052.02       1910.09        92.27 o
  21   3   6      11450.28      11125.89       177.04 o
  22   3   6        726.33        632.79        21.14 o
  23   3   6       1005.20       1129.72        26.18 o
  24   3   6       7471.79       8008.07       138.64 o
  25   3   6       2124.24       2306.98        40.98 o
  26   3   6      14067.43      13565.84       262.96 o
  27   3   6         70.67         55.30        15.29 o
  28   3   6       1384.64       1556.51        29.27 o
  29   3   6       3165.24       3411.86        69.55 o
  30   3   6         40.39         18.76        14.01 o
  31   3   6         63.64        126.50        15.65 o
  32   3   6        977.23        849.49        29.84 o
  33   3   6       5741.12       5540.11       141.34 o
  34   3   6         29.66         -0.63        20.12 o
   0   4   6       9436.20      11432.31       354.31 o
   1   4   6       4483.77       3623.56        70.77 o
   2   4   6       5275.54       7125.74       129.84 o
   3   4   6      10446.08      10626.80       130.07 o
   4   4   6       2169.80       1647.75        25.78 o
   5   4   6          8.23         89.33         4.85 o
   6   4   6        227.83         23.30         4.45 o
   7   4   6       9279.50      10900.71       168.54 o
   8   4   6       5928.12       5105.68       108.08 o
   9   4   6       1216.78       1939.14        30.77 o
  10   4   6      48177.19      45988.22       773.87 o
  11   4   6       4838.03       4324.57        65.40 o
  12   4   6       6593.05       5062.72       138.04 o
  13   4   6      10946.15      11262.27       185.70 o
  14   4   6        237.31        313.13         9.48 o
  15   4   6        249.76        178.13         9.78 o
  16   4   6        439.04        444.59        14.33 o
  17   4   6       1138.17       1440.71        27.15 o
  18   4   6      11215.09       9922.79       105.52 o
  19   4   6       8518.52       9018.43       217.17 o
  20   4   6      12290.54      13051.07       314.14 o
  21   4   6      10577.11      10687.60       213.30 o
  22   4   6        145.16        148.19        15.66 o
  23   4   6        244.47        242.41        15.67 o
  24   4   6       2379.73       2214.72        37.98 o
  25   4   6      31841.40      33610.67      1221.07 o
  26   4   6         14.68         11.13        16.09 o
  27   4   6      23292.95      22666.17       462.80 o
  28   4   6       1531.18       1502.52        27.96 o
  29   4   6       8934.49       9398.62       116.61 o
  30   4   6        126.54         91.67        17.07 o
  31   4   6       1155.19       1165.50        56.40 o
  32   4   6       1363.68       1322.98        34.46 o
  33   4   6      11379.35      10261.81       106.42 o
  34   4   6        480.35        568.53        38.32 o
   1   5   6      13888.69      14266.41       281.21 o
   2   5   6       1375.19       1260.80        25.15 o
   3   5   6      90290.25      84363.07      2381.21 o
   4   5   6      29692.02      29876.10       572.78 o
   5   5   6      12015.12      11620.73       143.79 o
   6   5   6         37.60         11.48         4.50 o
   7   5   6      17768.43      18198.78       452.87 o
   8   5   6       8467.74       8169.55       120.76 o
   9   5   6      11564.47      11949.62       378.92 o
  10   5   6        543.82        720.98        26.20 o
  11   5   6       7655.78       8191.41       103.16 o
  12   5   6        355.30        485.28        24.49 o
  13   5   6       5372.50       4920.99        83.40 o
  14   5   6       4152.76       4425.98       153.75 o
  15   5   6        967.70        886.68        20.48 o
  16   5   6        150.51        127.31        10.47 o
  17   5   6      19342.49      19964.10       210.33 o
  18   5   6      13719.02      13372.55       245.00 o
  19   5   6       1741.91       1818.88        42.47 o
  20   5   6       1744.14       1549.36        25.05 o
  21   5   6       1134.13       1055.53        20.23 o
  22   5   6       3626.42       3526.53        64.33 o
  23   5   6      17575.10      18584.93       462.16 o
  24   5   6       1708.97       1823.04        68.04 o
  25   5   6        399.93        397.82        41.01 o
  26   5   6       6492.84       6493.04        78.89 o
  27   5   6       6492.69       6969.02       158.23 o
  28   5   6       2599.36       2518.19        72.18 o
  29   5   6        908.91        597.77        60.92 o
  30   5   6        300.56        295.08        19.40 o
  31   5   6       1694.42       1354.90        34.08 o
  32   5   6        691.39        603.61        25.13 o
  33   5   6       8305.46       9466.78       263.40 o
   0   6   6      43079.03      33617.86      1787.85 o
   1   6   6      28698.75      28196.83       416.96 o
   2   6   6       7787.23       5433.66        78.39 o
   3   6   6        778.62        635.04        31.46 o
   4   6   6         44.77         12.38         4.65 o
   5   6   6      68539.20      64808.92       897.51 o
   6   6   6        134.67         40.78         5.07 o
   7   6   6        999.99       1339.66        40.35 o
   8   6   6         60.00         30.55         5.97 o
   9   6   6      81987.72      88081.74      2772.29 o
  10   6   6       2642.45       2933.91        68.17 o
  11   6   6      69319.70      71393.85      1787.54 o
  12   6   6        452.92        415.36        12.38 o
  13   6   6        591.93        780.03        33.27 o
  14   6   6         12.61         21.68         8.54 o
  15   6   6       2821.90       2543.99        46.72 o
  16   6   6       1016.44       1147.35        19.97 o
  17   6   6      11412.85      12145.67       189.95 o
  18   6   6       3742.43       3861.21        49.64 o
  19   6   6       4860.54       4929.04        56.97 o
  20   6   6        667.98        909.78        42.57 o
  21   6   6       7830.15       8267.71        97.05 o
  22   6   6        235.85        302.72        14.66 o
  23   6   6         32.18         52.17        12.10 o
  24   6   6        359.08        313.56        14.62 o
  25   6   6      14473.17      15084.67       148.71 o
  26   6   6         29.02          2.27        13.31 o
  27   6   6       1205.48       1036.38        20.88 o
  28   6   6       1028.48        976.52        22.39 o
  29   6   6        155.18        161.83        18.18 o
  30   6   6         54.03         87.33        15.79 o
  31   6   6       7517.53       7123.68       130.08 o
  32   6   6        315.26        320.35        20.20 o
  33   6   6         89.47         98.84        18.85 o
   1   7   6      29366.80      31388.02       718.87 o
   2   7   6       2710.67       2152.80        44.25 o
   3   7   6       1301.61       1491.29        28.22 o
   4   7   6       3743.93       5709.40       218.41 o
   5   7   6        658.36        598.40        19.55 o
   6   7   6         22.56         33.40         5.69 o
   7   7   6        168.35        125.76         6.35 o
   8   7   6        997.18       1048.42        20.62 o
   9   7   6       8386.88       8239.17       188.91 o
  10   7   6        377.24        415.46        16.28 o
  11   7   6       6872.62       8447.98       123.30 o
  12   7   6         93.97        141.07         8.13 o
  13   7   6      11261.14      10531.77       147.38 o
  14   7   6       1112.40       1032.16        33.08 o
  15   7   6        755.31        886.32        29.17 o
  16   7   6       9524.23       9599.59       312.17 o
  17   7   6       1251.07       1630.93        40.62 o
  18   7   6        878.08        862.62        72.24 o
  19   7   6        476.75        429.35        20.20 o
  20   7   6         45.22         90.27        10.91 o
  21   7   6        358.38        419.51        14.57 o
  22   7   6        709.73        795.80        24.27 o
  23   7   6       8045.75       8621.00       233.40 o
  24   7   6       6458.49       5998.30        84.96 o
  25   7   6        472.51        375.56        17.92 o
  26   7   6        923.97        855.25        20.92 o
  27   7   6       4341.56       4084.95       124.73 o
  28   7   6       1538.86       1589.80        44.10 o
  29   7   6          6.92         37.29        16.74 o
  30   7   6        531.45        438.61        22.18 o
  31   7   6        876.20        999.97        29.02 o
  32   7   6          3.69         11.15        19.53 o
   0   8   6      19218.77      19324.45       921.47 o
   1   8   6       2957.07       2467.99       100.25 o
   2   8   6       3880.37       3529.20        88.90 o
   3   8   6       6761.81       6967.11       332.03 o
   4   8   6      25336.14      24963.03       455.93 o
   5   8   6         81.04        194.11        15.15 o
   6   8   6      29602.62      33270.86       656.35 o
   7   8   6       2837.85       2723.96        72.68 o
   8   8   6       1728.87       2115.62        38.18 o
   9   8   6      30964.13      31643.36       823.09 o
  10   8   6        888.08        616.92        17.89 o
  11   8   6       5240.20       5852.07       188.34 o
  12   8   6        226.96        334.38         9.73 o
  13   8   6       2275.08       2375.80        83.64 o
  14   8   6      12362.66      12260.88       173.19 o
  15   8   6        797.42        858.74        20.50 o
  16   8   6       5969.40       5976.32       135.17 o
  17   8   6       6674.27       7290.10       229.68 o
  18   8   6       1658.19       1813.94        54.67 o
  19   8   6         71.40         70.50        11.00 o
  20   8   6        468.17        431.39        14.91 o
  21   8   6         65.19        122.79        15.49 o
  22   8   6        431.27        380.56        14.43 o
  23   8   6      26882.66      28388.62       494.75 o
  24   8   6          4.94         23.13        12.70 o
  25   8   6       1448.41       1466.24        28.85 o
  26   8   6       1832.65       1547.16        34.79 o
  27   8   6         41.01         31.70        15.85 o
  28   8   6       2982.56       3034.14        49.48 o
  29   8   6      10735.65      11654.93       323.08 o
  30   8   6         30.36         49.88        19.55 o
  31   8   6        457.24        284.99        20.39 o
   1   9   6       1927.41       2022.05        48.83 o
   2   9   6         79.44        297.90         8.36 o
   3   9   6         35.97         99.56         6.95 o
   4   9   6        639.66       1449.67        22.68 o
   5   9   6      11851.80      12271.05       271.28 o
   6   9   6       3032.76       2977.19       115.68 o
   7   9   6      64705.46      63591.64      1990.93 o
   8   9   6       4000.70       4193.35       128.23 o
   9   9   6       2202.60       2523.42        35.58 o
  10   9   6       3452.27       3448.87        85.00 o
  11   9   6       1689.95       1966.14        32.11 o
  12   9   6       2385.49       2908.60        95.42 o
  13   9   6      16096.18      15587.79       435.20 o
  14   9   6         44.87         77.75         9.95 o
  15   9   6         26.71         89.42        10.90 o
  16   9   6      13638.67      13223.53       152.58 o
  17   9   6        698.53        740.27        31.95 o
  18   9   6       3047.81       2923.98        68.88 o
  19   9   6      18699.19      18706.07       343.11 o
  20   9   6      12354.85      11290.27       590.48 o
  21   9   6       6663.38       6870.21       260.91 o
  22   9   6        701.35        844.03        18.06 o
  23   9   6       9853.95       9707.21       243.45 o
  24   9   6        715.55        879.03        30.27 o
  25   9   6         62.00         71.16        14.34 o
  26   9   6       3332.03       3664.92        70.65 o
  27   9   6       4559.00       4573.80       129.26 o
  28   9   6       4487.90       4371.12        68.46 o
  29   9   6       4963.49       4960.92        70.26 o
  30   9   6       2554.39       2417.70        50.99 o
  31   9   6       3307.26       3409.67       130.20 o
   0  10   6       5064.28       4187.34       117.00 o
   1  10   6      57861.45      53603.61      1740.38 o
   2  10   6        291.31        274.83         8.87 o
   3  10   6      12894.09      14435.99       617.68 o
   4  10   6        141.29        108.13         7.35 o
   5  10   6      68844.10      68090.81      1751.22 o
   6  10   6       1443.75       1352.58        47.47 o
   7  10   6       4592.70       4944.66       123.50 o
   8  10   6        506.49        616.06        35.65 o
   9  10   6      27160.04      30126.18      1267.44 o
  10  10   6       1574.61       1709.52        58.78 o
  11  10   6      35267.84      38442.64      1082.12 o
  12  10   6        492.07        429.60        13.58 o
  13  10   6        116.57        144.70         8.94 o
  14  10   6         14.65         24.44         8.26 o
  15  10   6      33076.42      34973.61       742.31 o
  16  10   6       4643.03       4682.43        55.87 o
  17  10   6       4630.94       5188.48       103.05 o
  18  10   6          8.19         -1.10        11.94 o
  19  10   6        844.46        822.66        50.46 o
  20  10   6        144.91        269.54        14.89 o
  21  10   6      11131.00      10777.99       191.64 o
  22  10   6        146.51        130.80        14.66 o
  23  10   6        115.99        184.27        15.59 o
  24  10   6        156.78        164.39        16.64 o
  25  10   6       4204.14       4195.53        84.87 o
  26  10   6        271.61        290.17        18.94 o
  27  10   6       8564.71       7827.20       104.64 o
  28  10   6         40.49         41.66        18.60 o
  29  10   6       3831.71       3821.52       117.27 o
  30  10   6        168.37        256.60        20.26 o
   1  11   6       9484.00      10052.12       412.36 o
   2  11   6       5961.28       6603.04       369.04 o
   3  11   6       3823.37       4027.52       167.78 o
   4  11   6       8289.10       8616.94       128.15 o
   5  11   6        953.41        906.93        28.16 o
   6  11   6        281.96        323.48        13.61 o
   7  11   6         93.02        146.42         9.09 o
   8  11   6        133.40        135.27        10.42 o
   9  11   6        523.36        617.56        20.95 o
  10  11   6        634.85        861.81        29.62 o
  11  11   6        152.44        233.48         9.42 o
  12  11   6          7.29         -0.60        10.84 o
  13  11   6       3118.35       3152.89        73.68 o
  14  11   6       6436.26       6753.76       185.59 o
  15  11   6       1842.05       1966.70        52.35 o
  16  11   6         70.49         83.27        10.40 o
  17  11   6       1166.20       1259.54        30.30 o
  18  11   6       3523.46       3320.04       198.07 o
  19  11   6       7536.23       7655.26       440.86 o
  20  11   6        488.16        378.32        14.27 o
  21  11   6       9025.37       9574.26       300.63 o
  22  11   6         69.29         66.89        14.00 o
  23  11   6       2557.10       2696.15       126.42 o
  24  11   6          1.13          1.68        13.98 o
  25  11   6        335.75        322.94        17.73 o
  26  11   6         93.14         70.52        19.56 o
  27  11   6       4271.33       4409.18       107.06 o
  28  11   6         34.14         48.77        17.54 o
  29  11   6         87.56         83.59        19.12 o
   0  12   6      10515.10      11905.87       959.21 o
   1  12   6        728.50        796.84        28.12 o
   2  12   6      21412.46      18293.46      1168.95 o
   3  12   6       2536.36       2627.25       105.37 o
   4  12   6        999.78        993.43        46.34 o
   5  12   6       2568.14       2502.56        66.43 o
   6  12   6       3127.31       3154.78       140.32 o
   7  12   6       3867.83       3794.17        54.57 o
   8  12   6      12905.62      13440.31      1529.52 o
   9  12   6         58.92        120.92         9.89 o
  10  12   6       4678.55       4802.29       142.39 o
  11  12   6       3734.02       3541.98       102.58 o
  12  12   6         25.77         17.79         9.23 o
  13  12   6      18300.02      18856.15       457.40 o
  14  12   6          2.46          7.95         7.13 o
  15  12   6       7725.75       7345.72       187.69 o
  16  12   6        489.20        489.99        17.23 o
  17  12   6        322.87        362.28        17.56 o
  18  12   6       2333.07       1841.56        52.50 o
  19  12   6       9834.13      10477.47       477.73 o
  20  12   6       1512.44       1150.93        39.57 o
  21  12   6      14703.11      13034.34       206.70 o
  22  12   6         17.86          5.67        14.89 o
  23  12   6       3378.99       3763.40       187.10 o
  24  12   6        189.98        163.51        16.99 o
  25  12   6         11.05         12.81        17.76 o
  26  12   6       5028.78       4979.21       103.97 o
  27  12   6       2410.56       2156.39        38.88 o
   1  13   6       5149.26       5567.82       359.59 o
   2  13   6        858.43        876.89        63.90 o
   3  13   6      12111.31      12209.85       516.15 o
   4  13   6       2200.34       2401.02       111.92 o
   5  13   6       4903.75       5173.77       150.21 o
   6  13   6       5523.86       5660.67       318.67 o
   7  13   6       8688.02       9317.80       466.50 o
   8  13   6       2676.80       3052.29       166.11 o
   9  13   6      63352.66      64308.37      2332.48 o
  10  13   6       1478.98       1381.05        27.12 o
  11  13   6        191.34        181.13        11.30 o
  12  13   6       1126.33       1057.01        25.00 o
  13  13   6       3103.11       2894.01       103.99 o
  14  13   6       3983.66       3098.33       117.49 o
  15  13   6       2545.44       2234.57        50.18 o
  16  13   6       3175.77       2819.12        80.99 o
  17  13   6       1487.02       1477.06        44.41 o
  18  13   6       1723.42       1708.88        59.85 o
  19  13   6       2171.06       2181.13        54.04 o
  20  13   6       1859.51       1994.52        44.09 o
  21  13   6       2116.47       2067.11        38.44 o
  22  13   6       2211.36       2273.46        47.97 o
  23  13   6       4382.10       3943.23        97.77 o
  24  13   6        100.85         59.04        19.19 o
  25  13   6       2523.01       2251.16       100.89 o
  26  13   6       3742.40       3539.95       162.86 o
   0  14   6       1977.07       2054.94        88.54 o
   1  14   6       7329.13       7505.39       143.82 o
   2  14   6       8155.25       8962.52       429.55 o
   3  14   6        916.89        855.63        24.83 o
   4  14   6       3873.29       4268.58       117.79 o
   5  14   6      74676.62      77605.34      3144.15 o
   6  14   6       7710.74       7711.30       276.31 o
   7  14   6       3053.69       2984.06       184.16 o
   8  14   6       2561.45       2547.57        89.75 o
   9  14   6      13681.83      13725.20       422.78 o
  10  14   6         49.89         66.53        14.67 o
  11  14   6      19205.18      18455.29       469.56 o
  12  14   6        524.61        491.40        21.05 o
  13  14   6       4345.76       4116.91        64.17 o
  14  14   6        669.71        619.58        18.43 o
  15  14   6        352.84        380.54        21.20 o
  16  14   6         34.47         50.96        14.26 o
  17  14   6       7250.69       6480.43       107.64 o
  18  14   6         46.84         64.77        17.36 o
  19  14   6       5234.80       4987.31       142.47 o
  20  14   6        926.10        981.42        67.67 o
  21  14   6        926.24        810.51        35.95 o
  22  14   6        232.79        220.65        18.44 o
  23  14   6        399.58        421.82        22.22 o
  24  14   6         94.50        148.13        20.30 o
   1  15   6       5058.32       5037.34       150.61 o
   2  15   6       2755.90       3030.82        71.14 o
   3  15   6       6935.87       6815.67       109.35 o
   4  15   6       1605.03       1453.46        51.40 o
   5  15   6       1578.70       1579.08        37.32 o
   6  15   6        802.51        905.41        58.06 o
   7  15   6         50.11         87.39        14.75 o
   8  15   6       1988.97       1742.68        87.57 o
   9  15   6        405.77        447.32        44.16 o
  10  15   6          1.39          3.84        17.57 o
  11  15   6        629.20        689.92        42.90 o
  12  15   6         89.85        170.24        23.33 o
  13  15   6       4005.53       3828.41       108.17 o
  14  15   6       2463.55       2812.28       114.97 o
  15  15   6         76.82         56.95        21.92 o
  16  15   6          2.97         73.95        29.17 o
  17  15   6         67.94         90.82        18.30 o
  18  15   6       2187.55       2236.18        45.63 o
  19  15   6        250.19        232.59        22.08 o
  20  15   6        745.40        769.07        44.32 o
  21  15   6       1262.72       1106.76        36.94 o
  22  15   6         30.78         27.22        24.03 o
  23  15   6        544.95        495.27        31.29 o
   1  16   6        827.03        714.14        57.78 o
   2  16   6        223.73        357.31        40.32 o
   3  16   6        155.67        252.22        30.04 o
   4  16   6         46.31         64.82        23.28 o
   5  16   6        567.70        429.75        28.53 o
   6  16   6        411.16        223.40        19.33 o
   7  16   6        725.20        622.73        23.33 o
   8  16   6       2797.87       1980.53        44.62 o
   9  16   6          1.17         26.75        21.45 o
  10  16   6         82.55        133.21        21.80 o
  11  16   6        524.56        573.18        39.59 o
  12  16   6        675.49        496.93        27.43 o
  13  16   6       2811.15       3023.64       119.33 o
  14  16   6        595.55        429.62        31.01 o
  15  16   6        586.60        765.00        30.96 o
  16  16   6         50.04         10.33        23.86 o
  17  16   6       6361.49       6083.84       113.21 o
  18  16   6       2329.96       2692.80       197.11 o
  19  16   6       1782.96       1530.06       124.09 o
  20  16   6        141.37        186.62        32.28 o
   1  17   6       2214.91       2142.44       213.24 o
   3  17   6         56.68        123.96        30.33 o
   4  17   6         87.76        101.40        19.70 o
   5  17   6       4480.83       3610.74       780.50 o
   6  17   6         66.18         47.84        27.70 o
   7  17   6      10866.44       9036.33       910.67 o
   8  17   6        928.70       1184.22        62.89 o
   9  17   6        128.88        154.07        26.85 o
  10  17   6        740.22        685.18        52.71 o
  11  17   6         60.95         41.72        23.58 o
  12  17   6        127.78         64.64        28.32 o
  13  17   6        104.60         46.56        20.27 o
  14  17   6        274.62        224.49        28.43 o
  15  17   6        856.94        795.91        34.50 o
  16  17   6        726.92        591.06        45.13 o
  17  17   6         21.54         49.41        26.33 o
  18  17   6       1060.89        913.22        62.76 o
   1  18   6       1139.57        876.97        50.00 o
   2  18   6        458.71        331.62        43.08 o
   3  18   6       1209.71        896.44        75.49 o
   4  18   6        184.95        230.04        71.15 o
   5  18   6        325.88        247.48        24.98 o
   6  18   6        486.68        520.71        34.60 o
   7  18   6        323.00        356.07        48.20 o
   8  18   6       1451.67       1730.71        78.75 o
   9  18   6       1449.71       1068.78        55.14 o
  10  18   6       2167.85       2300.34        87.68 o
  11  18   6       2257.94       1636.64        45.43 o
  12  18   6        884.17        971.07        54.94 o
  13  18   6        980.78        870.09        43.87 o
  14  18   6        244.42        228.00        34.85 o
  15  18   6       4000.56       2818.60       428.46 o
   3  19   6        117.00        172.33        43.87 o
   4  19   6        106.41        284.58        60.47 o
   5  19   6        543.01        558.30        68.18 o
   6  19   6        741.28        832.89        58.49 o
   7  19   6        213.00        182.41        33.27 o
   8  19   6        762.82        732.60        52.42 o
   9  19   6       2177.66       2244.72       170.78 o
  10  19   6         10.27         37.19        34.04 o
  11  19   6          8.95         56.73        45.91 o
   1   1   7      14200.66       9908.36       103.50 o
   2   1   7       4287.20       6539.65        76.47 o
   3   1   7        121.39        841.12        13.10 o
   4   1   7      15915.40      12435.21       199.15 o
   5   1   7      69844.08      63007.64      1453.19 o
   6   1   7      40065.93      34957.49       566.80 o
   8   1   7     108979.84     106975.24      2732.41 o
   9   1   7         10.89         70.71         7.22 o
  10   1   7      17130.05      16561.04       258.12 o
  11   1   7       8478.73       6171.53       107.74 o
  12   1   7        623.44        254.80        11.98 o
  13   1   7      31665.69      28400.18       648.65 o
  14   1   7      15521.26      13088.06       130.85 o
  15   1   7        685.94        752.87        14.46 o
  16   1   7        535.71        369.54        11.86 o
  17   1   7          1.08         37.57         8.26 o
  18   1   7          3.99         12.20         9.05 o
  19   1   7       3701.37       3951.58        50.08 o
  20   1   7       8259.28       8452.58       313.85 o
  21   1   7         77.40        126.68        10.28 o
  22   1   7      13243.65      13211.34       125.36 o
  23   1   7       5165.46       5319.47        57.74 o
  24   1   7         42.25        192.01        13.90 o
  25   1   7          0.83         25.06        11.41 o
  26   1   7        474.46        533.30        24.45 o
  27   1   7        150.25        245.29        17.33 o
  28   1   7       3070.07       3129.63        41.04 o
  29   1   7       1174.36       1103.77        22.90 o
  30   1   7       4870.27       5198.10       100.20 o
  31   1   7        620.03        605.77        21.62 o
  32   1   7         37.84          5.04        18.35 o
  33   1   7        422.08        368.56        22.10 o
  34   1   7       3376.95       3722.45        58.08 o
   0   2   7       5031.03       4718.82        89.23 o
   1   2   7       2790.83       3467.86        34.01 o
   2   2   7       3657.09       2949.75        42.83 o
   4   2   7         54.25         31.00         4.50 o
   6   2   7       1138.34        607.76        10.79 o
   7   2   7       4699.54       3254.89        36.03 o
   8   2   7      12837.21      13117.43       149.71 o
   9   2   7       1391.00       1179.51        39.15 o
  10   2   7      33635.58      32814.42       567.95 o
  11   2   7      25719.14      23685.42       638.39 o
  12   2   7      28253.22      28942.69       803.99 o
  13   2   7      15768.46      14362.72       302.16 o
  14   2   7      15468.53      13177.90       254.26 o
  15   2   7       5552.63       5137.95        69.94 o
  16   2   7       2781.85       2709.20        50.93 o
  17   2   7      11671.38      11449.10       153.75 o
  18   2   7       4279.85       4313.46        76.28 o
  19   2   7       7785.83       7601.29       159.01 o
  20   2   7       1464.44       1664.31        25.34 o
  21   2   7       5812.03       5661.09       124.48 o
  22   2   7       5460.31       5214.76       118.98 o
  23   2   7      25077.72      24945.56       381.58 o
  24   2   7        871.55        870.01        28.21 o
  25   2   7       8345.56       8464.44       125.68 o
  26   2   7       2737.02       2677.15        73.77 o
  27   2   7       1012.75        989.00        21.63 o
  28   2   7        147.44        200.03        14.69 o
  29   2   7       1366.22       1358.11        25.03 o
  30   2   7        144.36        152.14        16.67 o
  31   2   7       1515.61       1386.42        28.14 o
  32   2   7       3341.74       3064.93        51.07 o
  33   2   7       5205.30       5228.21        84.76 o
  34   2   7        840.44        743.38        25.86 o
   1   3   7       4201.37       5526.53        55.29 o
   2   3   7       4235.41       2690.87        47.56 o
   3   3   7      82854.77      75820.69      1678.17 o
   4   3   7       5456.88       6983.09        74.92 o
   5   3   7       6064.18       6588.29        88.87 o
   6   3   7       6090.54       5260.00        82.25 o
   7   3   7        712.57        428.28         8.79 o
   8   3   7      15395.04      11441.41       231.81 o
   9   3   7      42102.74      38651.78       474.16 o
  10   3   7      17198.88      17186.86       538.90 o
  11   3   7      37138.79      37603.88       385.32 o
  12   3   7      15093.64      14155.07       233.84 o
  13   3   7          2.95         36.44         7.25 o
  14   3   7      13199.81      11151.95       117.56 o
  15   3   7       6413.43       5965.60        75.10 o
  16   3   7       2991.83       2938.15        38.59 o
  17   3   7       8349.42       8754.40       100.86 o
  18   3   7       2085.77       2090.26        66.10 o
  19   3   7       6001.67       6825.87       121.79 o
  20   3   7       4570.47       4930.50        79.97 o
  21   3   7       1661.12       1655.12        46.78 o
  22   3   7       2396.25       2205.82        45.87 o
  23   3   7        164.47        182.54        12.37 o
  24   3   7       7139.33       8175.29        98.66 o
  25   3   7        392.88        486.30        17.28 o
  26   3   7       1879.98       1827.35        31.29 o
  27   3   7       3926.59       3366.07        74.24 o
  28   3   7          3.34         10.11        13.84 o
  29   3   7        367.04        346.25        19.51 o
  30   3   7       4931.12       5224.75       107.15 o
  31   3   7       5047.15       5463.40        69.08 o
  32   3   7        187.13        122.21        18.96 o
  33   3   7       1658.19       2005.79        48.09 o
  34   3   7        627.72        689.69        22.19 o
   0   4   7         57.56        173.87         8.04 o
   1   4   7      15639.08      13552.32       121.89 o
   2   4   7          0.55          2.17         4.30 o
   3   4   7      19060.81      14831.75       410.32 o
   4   4   7         35.57         33.46         4.13 o
   5   4   7         34.44        311.52         6.90 o
   6   4   7       4070.08       3587.02        70.93 o
   7   4   7        193.55        459.08         8.56 o
   8   4   7        475.81        478.88        13.05 o
   9   4   7          1.78          5.68         5.72 o
  10   4   7       3829.31       3453.50        79.91 o
  11   4   7       7479.50       8584.26       149.42 o
  12   4   7          2.47          9.63         6.42 o
  13   4   7      15129.82      13889.20       209.82 o
  14   4   7        226.63        214.24         9.25 o
  15   4   7      17047.16      16844.30       160.07 o
  16   4   7        951.51        912.75        19.97 o
  17   4   7       7176.35       7452.00       167.73 o
  18   4   7       1631.55       1542.82        40.43 o
  19   4   7       3003.58       2948.81       213.87 o
  20   4   7      12330.74      12696.34       328.43 o
  21   4   7        260.22        423.85        14.41 o
  22   4   7       3695.61       3870.50        51.19 o
  23   4   7        107.17        158.70        21.83 o
  24   4   7          4.91         28.81        12.74 o
  25   4   7       2919.81       3101.75        75.95 o
  26   4   7        753.51        818.96        30.67 o
  27   4   7         50.14        128.12        19.10 o
  28   4   7        331.71        348.83        16.60 o
  29   4   7        817.63        733.99        21.90 o
  30   4   7       1844.68       2280.99        63.51 o
  31   4   7       2727.01       2410.78        37.11 o
  32   4   7         36.95         10.67        15.60 o
  33   4   7       2055.99       1815.46        33.59 o
   1   5   7       3521.65       6405.80       127.91 o
   2   5   7      88590.63      80431.77      2176.93 o
   3   5   7      14506.31      15396.10       218.03 o
   4   5   7      50989.08      51405.48       953.02 o
   5   5   7      14146.88      15370.46       243.48 o
   6   5   7       3609.87       3399.68        59.36 o
   7   5   7      12451.85      11811.18       163.54 o
   8   5   7      13770.01      12120.86       189.67 o
   9   5   7      19278.38      14319.45       313.89 o
  10   5   7      40465.29      45053.87       803.05 o
  11   5   7        201.48        309.91        11.73 o
  12   5   7      16353.79      15571.46       189.47 o
  13   5   7       1751.19       1525.44        38.36 o
  14   5   7         93.59        194.06        11.28 o
  15   5   7      20519.76      21109.00       323.30 o
  16   5   7       3155.06       3249.27        50.09 o
  17   5   7          1.21         23.14         8.45 o
  18   5   7       8218.78       8002.21       131.89 o
  19   5   7      26375.77      26925.58       437.22 o
  20   5   7       6521.14       6452.84       252.48 o
  21   5   7       1426.99       1481.22        29.75 o
  22   5   7        782.63        648.27        17.80 o
  23   5   7        825.10        974.47        22.89 o
  24   5   7      18517.72      17951.57      1608.95 o
  25   5   7       2800.16       3185.59       108.31 o
  26   5   7        503.67        376.09        22.88 o
  27   5   7        570.87        515.04        17.48 o
  28   5   7       6960.23       7634.67       231.34 o
  29   5   7        771.69        960.92       101.73 o
  30   5   7         23.10         43.06        17.51 o
  31   5   7         14.64         41.53        18.06 o
  32   5   7        164.78        160.37        19.12 o
  33   5   7        432.90        515.35        24.67 o
   0   6   7      21493.40      19393.12      1375.20 o
   1   6   7          7.32         22.74         4.99 o
   2   6   7     117031.02     116911.16      2606.32 o
   3   6   7       2066.21       2637.05        54.19 o
   4   6   7      18996.47      23806.44       443.30 o
   5   6   7       7257.61       7506.24       209.39 o
   6   6   7       1607.84       1686.17        35.72 o
   7   6   7      30692.62      30470.04       311.84 o
   8   6   7       6465.61       6956.43       183.73 o
   9   6   7      26219.19      27455.87      1022.70 o
  10   6   7       1265.54       1740.04        53.55 o
  11   6   7      20278.48      20992.08       374.22 o
  12   6   7      21848.08      22568.78       321.68 o
  13   6   7      30365.92      29668.44       839.95 o
  14   6   7       4963.01       4837.55       155.54 o
  15   6   7      14883.50      15186.56       192.18 o
  16   6   7       1083.26       1301.67        20.47 o
  17   6   7       1103.61       1216.90        30.85 o
  18   6   7       4890.46       5156.70        97.89 o
  19   6   7       1622.61       1721.58        34.49 o
  20   6   7         50.22         60.57        10.86 o
  21   6   7      21883.83      22312.09       228.51 o
  22   6   7       1904.14       1852.35        39.47 o
  23   6   7       3279.24       3711.83        64.09 o
  24   6   7         89.15        108.78        15.52 o
  25   6   7         81.35         64.56        13.47 o
  26   6   7        116.20         94.81        14.87 o
  27   6   7       2579.53       2621.80        35.25 o
  28   6   7        300.12        218.43        17.12 o
  29   6   7       9045.06       8708.60       227.79 o
  30   6   7        325.48        325.92        19.41 o
  31   6   7        106.08         76.89        18.02 o
  32   6   7        756.60        788.92        25.54 o
  33   6   7        408.98        468.55        22.91 o
   1   7   7      93359.06      87803.42      2698.41 o
   2   7   7       9353.87       9037.65       135.85 o
   3   7   7       2098.47       2470.33        69.32 o
   4   7   7       5316.16       6353.43       144.62 o
   5   7   7      37321.87      39668.63       526.07 o
   6   7   7      11365.38      12137.50       313.41 o
   7   7   7      66676.54      66722.28      1273.27 o
   8   7   7      50280.29      49975.68      1011.62 o
   9   7   7        288.76        164.54         9.03 o
  10   7   7         15.61         71.27         7.28 o
  11   7   7       2820.13       2696.26       118.27 o
  12   7   7         11.64         24.83         7.31 o
  13   7   7       7953.26       7760.55       213.62 o
  14   7   7       8672.49       9152.90       244.76 o
  15   7   7        169.66        152.76        13.03 o
  16   7   7       4237.45       4164.11       109.62 o
  17   7   7        782.25        854.08        34.07 o
  18   7   7        673.51        745.32        17.52 o
  19   7   7        288.25        264.88        13.35 o
  20   7   7       8875.25       9663.51       272.22 o
  21   7   7       2612.32       2499.85        51.89 o
  22   7   7        811.91        866.96        24.58 o
  23   7   7        125.15        157.63        14.38 o
  24   7   7        699.34       1043.01        80.04 o
  25   7   7        108.98        123.12        14.78 o
  26   7   7       8142.29       8672.90       172.30 o
  27   7   7       1469.79       1657.87        34.89 o
  28   7   7        268.54        434.90        19.26 o
  29   7   7       2421.05       2911.07        68.26 o
  30   7   7          4.11         12.01        17.34 o
  31   7   7        172.34        129.04        19.48 o
  32   7   7       2418.56       1964.28        68.35 o
   0   8   7        232.64        379.67        23.57 o
   1   8   7       3358.89       3276.11        61.17 o
   2   8   7       4047.67       3549.43        62.59 o
   3   8   7       3358.87       2822.21        67.08 o
   4   8   7      10756.56       9890.89       285.94 o
   5   8   7      10318.62       8229.75       377.05 o
   6   8   7       4272.43       4190.11       144.24 o
   7   8   7       6403.63       5910.53       396.11 o
   8   8   7      10834.78      11109.82       172.57 o
   9   8   7        451.25        266.80        15.67 o
  10   8   7      12110.42      12674.91       146.28 o
  11   8   7        442.50        392.80        16.99 o
  12   8   7        539.94        499.53        11.73 o
  13   8   7      35790.89      37153.58       906.81 o
  14   8   7       4219.62       3912.72        66.04 o
  15   8   7      21878.73      21547.86       638.18 o
  16   8   7         76.29         78.30        10.52 o
  17   8   7       1492.85       1785.82        50.52 o
  18   8   7         89.05        151.67        11.34 o
  19   8   7         32.45         32.70        11.29 o
  20   8   7        404.90        428.10        15.93 o
  21   8   7        456.69        536.61        18.39 o
  22   8   7        248.33        337.65        17.54 o
  23   8   7       5387.86       5484.18        95.10 o
  24   8   7          7.28         17.86        14.42 o
  25   8   7        458.62        547.99        18.50 o
  26   8   7       7811.27       7772.29        87.27 o
  27   8   7        278.85        219.06        16.49 o
  28   8   7         61.95         24.75        16.46 o
  29   8   7        349.77        321.16        17.56 o
  30   8   7        497.28        552.22        21.51 o
  31   8   7         23.56         64.02        18.41 o
   1   9   7         51.91         64.76         8.33 o
   2   9   7      19905.55      19219.68       606.58 o
   3   9   7         17.90         17.60         6.61 o
   4   9   7      43052.76      44297.47      1198.29 o
   5   9   7        790.64        823.03        37.83 o
   6   9   7       8511.80       8097.20       196.40 o
   7   9   7         12.66         27.02         5.17 o
   8   9   7      42001.39      45298.09      1031.60 o
   9   9   7       2806.68       2736.07        72.79 o
  10   9   7        174.91        131.30         7.35 o
  11   9   7       2238.06       2277.30        44.95 o
  12   9   7       2824.67       2650.42        63.49 o
  13   9   7       4716.09       4784.18        76.23 o
  14   9   7        132.28        155.20        11.80 o
  15   9   7        105.64        157.70        10.68 o
  16   9   7        506.28        627.75        16.79 o
  17   9   7       1211.43       1380.59        29.58 o
  18   9   7      22164.66      23118.51       336.05 o
  19   9   7       4729.09       4947.46        67.11 o
  20   9   7       1767.53       2027.02        40.12 o
  21   9   7        162.74        158.63        13.59 o
  22   9   7      12602.18      13964.32       137.43 o
  23   9   7         17.57         39.38        14.47 o
  24   9   7        910.72       1097.33        40.61 o
  25   9   7       1768.65       1579.44        28.87 o
  26   9   7       4345.40       4423.39        61.20 o
  27   9   7       1499.57       1468.21        38.74 o
  28   9   7       6854.63       6994.59       165.68 o
  29   9   7       2436.30       2712.47        44.96 o
  30   9   7       1369.89       1579.92        50.68 o
   0  10   7       4347.28       4375.72       113.25 o
   1  10   7       1486.04       1604.95        54.77 o
   2  10   7        236.72        109.84         8.74 o
   3  10   7       1463.74       1861.48        43.00 o
   4  10   7        207.92        218.11        10.40 o
   5  10   7      11459.31      11854.31       513.19 o
   6  10   7       5564.15       6366.20       374.49 o
   7  10   7        156.01        131.63         5.31 o
   8  10   7         63.08         45.82         6.56 o
   9  10   7       1547.87       1470.44        61.32 o
  10  10   7       1751.80       1754.97        61.13 o
  11  10   7       4982.39       5293.81       171.52 o
  12  10   7       3378.47       3367.72        86.82 o
  13  10   7         18.87         13.70         8.54 o
  14  10   7       4417.89       4859.03        77.98 o
  15  10   7          7.50         13.98         8.88 o
  16  10   7       1223.52       1120.66        29.12 o
  17  10   7       7630.22       7509.71       293.49 o
  18  10   7        136.01        111.92        11.39 o
  19  10   7      10713.39      11016.93       132.12 o
  20  10   7        881.70        939.32        26.98 o
  21  10   7         18.68         30.17        15.16 o
  22  10   7         20.35          4.65        13.22 o
  23  10   7       5979.18       6121.08       145.39 o
  24  10   7       1735.90       1598.99        31.76 o
  25  10   7      12256.53      12509.96       440.41 o
  26  10   7        520.06        461.05        21.31 o
  27  10   7       1495.51       1498.89        45.92 o
  28  10   7       2161.96       1971.46        66.80 o
  29  10   7         80.93        101.23        20.30 o
   1  11   7       6762.57       6913.47        99.40 o
   2  11   7       2515.05       2602.85       202.02 o
   3  11   7      35177.50      33648.52      1084.87 o
   4  11   7       4146.90       3944.57        77.07 o
   5  11   7      37547.35      38408.54      1031.74 o
   6  11   7       2948.60       3439.42       114.51 o
   7  11   7        292.49        347.63        11.57 o
   8  11   7       6513.53       7702.41       177.66 o
   9  11   7       7334.10       6997.20       187.46 o
  10  11   7          6.63         12.11         5.57 o
  11  11   7      10952.24      10438.26       273.00 o
  12  11   7        155.35        179.72        10.43 o
  13  11   7         42.08         57.72        10.45 o
  14  11   7        611.92        494.09        18.45 o
  15  11   7      17483.03      18801.95       530.46 o
  16  11   7      10252.01      10855.67       266.78 o
  17  11   7      13066.93      14386.40       382.34 o
  18  11   7       8035.46       8573.93       316.64 o
  19  11   7        177.88        195.93        17.87 o
  20  11   7          2.14         31.88        13.12 o
  21  11   7        913.55       1000.50        42.63 o
  22  11   7        132.00         83.85        13.88 o
  23  11   7       2846.71       3119.95        88.78 o
  24  11   7       4026.18       4124.08       133.30 o
  25  11   7       2820.87       3142.87        80.46 o
  26  11   7       1862.41       1685.88        40.84 o
  27  11   7        717.17        719.39        22.00 o
  28  11   7        103.59         90.15        21.87 o
   0  12   7       1107.35       1164.42        88.60 o
   1  12   7        927.26        791.58        25.96 o
   2  12   7       5276.59       5243.11       198.18 o
   3  12   7         81.41         67.81         9.43 o
   4  12   7        894.50        870.23        40.60 o
   5  12   7       1253.28       1289.52        49.38 o
   6  12   7      11685.56      12417.56       385.37 o
   7  12   7       2301.71       2650.35       111.31 o
   8  12   7         65.45        105.04         9.80 o
   9  12   7       2133.86       2412.11        43.91 o
  10  12   7        195.00        285.17        18.83 o
  11  12   7       1421.13       1371.94        47.31 o
  12  12   7       1177.90       1232.33        24.10 o
  13  12   7        866.73        678.53        17.67 o
  14  12   7         36.43         74.46        10.66 o
  15  12   7       2595.93       2138.24        51.06 o
  16  12   7       1848.94       2041.40        69.65 o
  17  12   7       8045.35       7331.93       189.17 o
  18  12   7       1635.51       1613.95        29.83 o
  19  12   7       6150.66       6202.41       133.58 o
  20  12   7      10354.86      10865.15       239.95 o
  21  12   7       1948.90       1965.32        31.74 o
  22  12   7        735.44        827.30        30.03 o
  23  12   7        458.89        303.49        17.47 o
  24  12   7        884.51        739.41        21.82 o
  25  12   7       9902.53       9089.30       573.44 o
  26  12   7         18.64         12.94        18.91 o
  27  12   7       1050.28        983.10        48.31 o
   1  13   7        760.38        824.48        51.11 o
   2  13   7      13030.21      13938.22       916.01 o
   3  13   7       1829.77       1859.47        87.22 o
   4  13   7       1431.21       1531.11        44.37 o
   5  13   7        110.94        145.10        10.23 o
   6  13   7       9977.75       9813.43       332.61 o
   7  13   7       2325.93       2147.25        98.56 o
   8  13   7      18319.38      19839.37       728.49 o
   9  13   7          6.29          9.89         9.11 o
  10  13   7        207.88        249.55        14.08 o
  11  13   7         66.09         67.02        11.61 o
  12  13   7       4677.19       4728.03        79.22 o
  13  13   7         28.61         20.03        10.58 o
  14  13   7        801.32       1015.07        30.79 o
  15  13   7         27.34         34.47        12.16 o
  16  13   7          0.66          5.05         8.54 o
  17  13   7       2050.05       1734.66        59.16 o
  18  13   7       3332.60       3496.80        93.01 o
  19  13   7        431.32        405.84        19.86 o
  20  13   7       1622.51       1596.26        42.15 o
  21  13   7        721.37        716.14        23.49 o
  22  13   7         36.26         54.12        15.52 o
  23  13   7       2090.18       2101.64        38.94 o
  24  13   7       2627.37       2356.57       123.90 o
  25  13   7       1282.44       1304.87        46.83 o
  26  13   7        434.28        438.21        23.77 o
   0  14   7       2362.40       1910.71       465.41 o
   1  14   7       3517.59       3420.31        81.29 o
   2  14   7       1334.45       1570.28        90.75 o
   3  14   7       2925.05       3418.23       113.53 o
   4  14   7       3298.81       2912.16       101.53 o
   5  14   7       9705.38       9765.95       489.03 o
   6  14   7        133.69        124.37         9.94 o
   7  14   7       2239.68       2734.83       141.06 o
   8  14   7        206.05        245.42        16.29 o
   9  14   7       8061.35       7551.22       858.48 o
  10  14   7      10683.97      10326.45       476.20 o
  11  14   7         19.60         50.21        11.28 o
  12  14   7        549.95        546.74        27.16 o
  13  14   7       1440.03       1134.72        39.81 o
  14  14   7       1176.24       1226.21        57.68 o
  15  14   7       3580.81       3266.83       115.02 o
  16  14   7       1042.77       1121.99        44.44 o
  17  14   7       3483.41       3305.57       244.08 o
  18  14   7        199.81         61.64        16.88 o
  19  14   7         15.29         -1.97        17.53 o
  20  14   7       1270.27       1462.12        42.09 o
  21  14   7       5630.14       5700.36       161.56 o
  22  14   7        159.08        223.22        18.81 o
  23  14   7       2893.15       2933.24       119.93 o
  24  14   7        566.30        496.23        27.48 o
   1  15   7      16005.85      17901.33       900.74 o
   2  15   7       3118.72       3219.73        76.13 o
   3  15   7         43.18         31.44        10.40 o
   4  15   7          1.43         10.98        15.10 o
   5  15   7       8547.36       8802.83       311.81 o
   6  15   7       3477.52       2881.26       119.75 o
   7  15   7       9479.35       9320.53       161.92 o
   8  15   7       1554.39       1722.71        62.47 o
   9  15   7        269.36        475.03        50.95 o
  10  15   7       1642.33       1741.28        68.23 o
  11  15   7       3193.33       2930.19       177.07 o
  12  15   7          5.22          9.59        17.74 o
  13  15   7      12833.29      12595.60       505.60 o
  14  15   7       1560.61       1720.84        55.00 o
  15  15   7        646.04        634.49        47.64 o
  16  15   7       1562.48       1593.93        75.99 o
  17  15   7       1326.45       1041.79        39.96 o
  18  15   7       2438.99       2146.69        99.80 o
  19  15   7       6305.97       6716.46       222.78 o
  20  15   7       1982.74       1745.04        76.45 o
  21  15   7       1424.81       1667.76        62.58 o
  22  15   7        157.40        163.32        25.16 o
   0  16   7        172.45        312.25        34.78 o
   1  16   7       5287.85       4979.68       155.60 o
   2  16   7       2978.29       2831.56       154.39 o
   3  16   7       3524.62       3493.33       124.20 o
   4  16   7       7373.44       9026.50       463.48 o
   5  16   7        216.00        181.76        23.97 o
   6  16   7        362.03        286.74        20.14 o
   7  16   7         39.24         38.08        19.70 o
   8  16   7        221.31        205.70        21.93 o
   9  16   7       5255.37       5804.28       132.36 o
  10  16   7       9076.40       9082.93       160.87 o
  11  16   7       2064.27       2157.17        61.64 o
  12  16   7        554.51        587.62        36.64 o
  13  16   7         11.13         42.60        21.48 o
  14  16   7       2558.29       2542.47        72.23 o
  15  16   7        735.13        642.08        47.36 o
  16  16   7       2457.99       2464.84       101.18 o
  17  16   7       1750.82       1676.19        87.14 o
  18  16   7       1204.31       1074.76        65.02 o
  19  16   7        727.70        713.75        36.68 o
  20  16   7        325.04        372.49        26.27 o
   1  17   7        242.73        386.25        44.07 o
   2  17   7       1283.69       1475.09        97.23 o
   3  17   7        983.14        782.30        79.25 o
   4  17   7        297.53        257.12        59.68 o
   5  17   7       1523.88       1786.25       129.70 o
   6  17   7       4240.48       4095.58       312.11 o
   7  17   7        212.63        141.07        22.02 o
   8  17   7       7671.18       9431.99       346.24 o
   9  17   7        668.81        325.98        26.41 o
  10  17   7          7.97         10.44        26.43 o
  11  17   7         62.71        148.55        24.94 o
  12  17   7       2634.17       2894.25       218.91 o
  13  17   7       1397.60       1437.21       100.35 o
  14  17   7       3442.91       4044.69       334.56 o
  15  17   7        110.29        113.32        32.18 o
  16  17   7         57.16         81.16        28.02 o
  17  17   7         12.87         28.31        31.59 o
  18  17   7        756.17        950.67        43.73 o
   0  18   7         10.97          7.29        16.70 o
   1  18   7         12.44         17.56        25.80 o
   5  18   7       8040.62       6898.34      1645.73 o
   6  18   7       5632.09       5380.10       164.74 o
   7  18   7       1608.66       1760.26       142.49 o
   8  18   7        595.99        370.00        34.30 o
   9  18   7          2.46         41.40        28.51 o
  10  18   7        205.54         95.81        25.87 o
  11  18   7       2545.92       2216.03        93.33 o
  12  18   7       1138.96       1462.79       147.86 o
  13  18   7       3250.47       2525.29       148.96 o
  14  18   7          2.16         41.92        33.54 o
   2  19   7       1614.08       1394.07        93.28 o
   4  19   7       3381.22       2892.48       166.01 o
   5  19   7       3450.36       3081.72       283.99 o
   6  19   7       1631.23       1851.44       148.14 o
   7  19   7       1312.87       1081.47       106.19 o
   8  19   7        494.02        480.17        55.70 o
   9  19   7       6355.60       6224.53       300.36 o
  10  19   7        918.19        721.15        49.74 o
   0   0   8      34295.35      40013.73      1313.83 o
   1   0   8       1265.01       1102.86        21.50 o
   2   0   8      28512.66      34094.22       976.59 o
   3   0   8       4160.56       4740.35       232.81 o
   5   0   8       6581.14       6350.17       123.80 o
   6   0   8     126717.44     161638.95      6918.36 o
   7   0   8       9463.54       7732.01       234.02 o
   9   0   8      11907.52      12217.09       287.25 o
  11   0   8      35604.88      39201.86      1106.26 o
  12   0   8      11653.79      11009.27       322.22 o
  13   0   8       1877.41       1391.13        49.80 o
  14   0   8          2.70         30.66        10.21 o
  15   0   8       7492.58       8555.21       119.48 o
  16   0   8      16368.92      17154.01       456.63 o
  17   0   8        432.89        380.20        16.86 o
  18   0   8       1656.92       1565.04        52.71 o
  19   0   8        101.71         95.88        14.05 o
  20   0   8      63673.10      65208.02       944.79 o
  21   0   8       1424.03       1759.46        48.49 o
  22   0   8       1243.21       1115.34        29.76 o
  23   0   8       5586.53       5937.50       189.69 o
  24   0   8        155.90        376.30        19.37 o
  25   0   8       3821.06       4076.92       101.38 o
  26   0   8       4701.57       4534.20        79.33 o
  27   0   8       2655.66       2715.90        94.02 o
  28   0   8        151.71         77.31        21.72 o
  29   0   8        256.91        297.05        21.33 o
  30   0   8       4930.16       5218.37       100.93 o
  31   0   8       1427.83       1422.95        40.02 o
  32   0   8       3054.10       2483.81        48.53 o
  33   0   8        168.76        168.29        26.33 o
  34   0   8       1861.93       1759.27        48.26 o
   1   1   8       4826.53       5113.57        56.54 o
   2   1   8      10531.29       6598.01        97.30 o
   3   1   8       2018.81       1941.53        38.63 o
   4   1   8       1837.14       2325.71        25.88 o
   5   1   8       7633.86       6075.00       478.53 o
   6   1   8      12065.99      12312.43       121.66 o
   7   1   8         37.51        211.06         7.77 o
   8   1   8      26786.80      27246.99       463.98 o
   9   1   8       4857.25       5466.49        90.27 o
  10   1   8     109005.73     106987.56      2374.48 o
  11   1   8       9730.92       9727.21       114.20 o
  12   1   8      82339.73      76716.33      1051.48 o
  13   1   8       7674.45       6965.34       106.46 o
  14   1   8       3558.14       2964.53        31.99 o
  15   1   8       2958.84       2871.85        89.53 o
  16   1   8       3568.92       3610.55        53.26 o
  17   1   8        586.15        659.13        16.75 o
  18   1   8      16024.96      17346.12       418.02 o
  19   1   8       2697.25       2782.11        53.08 o
  20   1   8       9238.13       9768.08       231.64 o
  21   1   8       1262.85       1278.81        30.46 o
  22   1   8       2309.77       2087.49        40.03 o
  23   1   8        324.79        322.75        15.49 o
  24   1   8       7096.59       6927.19        87.55 o
  25   1   8          1.37          4.79        13.89 o
  26   1   8       5049.13       5037.17        81.31 o
  27   1   8       1327.84       1401.99        24.73 o
  28   1   8       1163.81       1339.56        27.24 o
  29   1   8          6.07          5.11        13.49 o
  30   1   8         54.50         18.09        16.50 o
  31   1   8        103.57        123.93        16.57 o
  32   1   8       1749.92       1592.44        29.19 o
  33   1   8         74.44         50.28        17.75 o
  34   1   8        513.52        528.65        22.52 o
   0   2   8      21907.03      18993.06       419.73 o
   1   2   8      22242.13      19901.37       283.27 o
   2   2   8      47655.46      40517.25       436.04 o
   3   2   8        516.41        586.34        16.66 o
   4   2   8      53480.24      49721.86       607.15 o
   5   2   8      13612.58      11447.87       135.37 o
   6   2   8        822.55       1947.05        34.40 o
   7   2   8       2173.60       2685.02        31.27 o
   8   2   8      30230.07      27176.84       319.90 o
   9   2   8      49671.78      49415.74       533.94 o
  10   2   8        618.87        501.49        20.58 o
  11   2   8      21243.60      24486.45       550.93 o
  12   2   8          3.11         60.46        12.64 o
  13   2   8       3414.15       3815.19        42.33 o
  14   2   8      33849.13      33048.09      1416.91 o
  15   2   8       3288.09       3781.57        92.42 o
  16   2   8       1723.41       2076.29        33.17 o
  17   2   8         15.54         59.66         9.77 o
  18   2   8        531.29        610.44        20.76 o
  19   2   8       4412.06       4542.53        78.07 o
  20   2   8        272.92        358.01        12.02 o
  21   2   8        338.06        344.15        13.62 o
  22   2   8       1580.85       1481.32        25.71 o
  23   2   8       1226.30       1106.73        24.04 o
  24   2   8       4491.73       4652.74        55.98 o
  25   2   8        127.87        140.22        13.03 o
  26   2   8        541.09        876.23        20.26 o
  27   2   8       1649.90       1313.43        24.85 o
  28   2   8       6028.72       6720.62       107.08 o
  29   2   8        134.18         58.63        12.99 o
  30   2   8       2569.56       2581.52        72.73 o
  31   2   8          0.51         -9.96        16.26 o
  32   2   8       1188.15        956.86        23.96 o
  33   2   8       2654.51       2803.19        39.78 o
  34   2   8       9192.65       9071.15       105.19 o
   1   3   8       5482.09       5926.87        89.22 o
   2   3   8         17.38         85.14         6.00 o
   3   3   8        131.69         73.81         5.19 o
   5   3   8       1551.29       1069.40        19.47 o
   6   3   8      75930.97      65668.96       663.04 o
   7   3   8        897.41        512.42        18.52 o
   8   3   8      11929.18      12809.80       133.55 o
   9   3   8       6291.77       6874.17       267.38 o
  10   3   8        420.08        198.74         8.07 o
  11   3   8       5551.63       6832.38       119.78 o
  12   3   8       2816.46       4118.45       122.65 o
  13   3   8        908.92        515.79        13.97 o
  14   3   8      25321.28      24278.69       245.02 o
  15   3   8      12365.22      11466.31       297.10 o
  16   3   8       3813.28       4071.40       139.52 o
  17   3   8       1502.51       1280.97        45.60 o
  18   3   8       2438.53       2258.10       199.88 o
  19   3   8      13808.78      14406.52       286.65 o
  20   3   8      16375.09      16194.00       442.32 o
  21   3   8        195.79        290.90        16.68 o
  22   3   8      33275.36      31795.51       675.15 o
  23   3   8       1537.03       1435.80        30.33 o
  24   3   8       2298.20       2023.69        31.22 o
  25   3   8       1533.04       1306.59        24.31 o
  26   3   8        165.55         78.10        13.60 o
  27   3   8        126.78        123.45        14.62 o
  28   3   8      12169.80      12333.52       142.39 o
  29   3   8        283.63        235.62        14.89 o
  30   3   8        514.14        515.83        22.62 o
  31   3   8        257.67        256.66        17.78 o
  32   3   8         13.70          1.84        15.61 o
  33   3   8        410.86        337.62        21.24 o
  34   3   8       7314.03       7338.83       129.24 o
   0   4   8     110909.21     122300.86      2767.58 o
   1   4   8         52.83         20.37         4.43 o
   2   4   8      11132.93      13321.40       138.75 o
   3   4   8       1118.93       1103.93        16.13 o
   4   4   8        707.13        931.39        21.36 o
   5   4   8       2709.01       2301.68        26.58 o
   6   4   8     125468.21     129387.74      3427.98 o
   7   4   8         40.85         85.06         6.15 o
   8   4   8      28123.19      28019.64       488.41 o
   9   4   8        125.24         31.02         5.73 o
  10   4   8      17916.47      24624.82       331.80 o
  11   4   8       2614.51       3583.84        50.91 o
  12   4   8      38117.84      38437.46       641.32 o
  13   4   8       3094.20       3025.99        48.37 o
  14   4   8      80522.66      82180.19      1665.82 o
  15   4   8        140.05        130.36         8.32 o
  16   4   8       4791.40       5166.29        59.22 o
  17   4   8       4669.27       4882.11        90.77 o
  18   4   8       1248.89       1023.85        19.29 o
  19   4   8          5.21         54.08        10.09 o
  20   4   8      42708.51      43559.07       475.25 o
  21   4   8       7524.14       7828.26        89.11 o
  22   4   8       9672.08       8925.17       109.92 o
  23   4   8       1553.28       1701.44        57.86 o
  24   4   8        180.51        104.81        16.56 o
  25   4   8        813.42        884.46        20.96 o
  26   4   8       3638.60       3950.98        81.46 o
  27   4   8       2308.95       2071.79        47.32 o
  28   4   8        599.66        572.93        24.88 o
  29   4   8         78.30         35.96        15.60 o
  30   4   8      15869.11      15172.29       299.05 o
  31   4   8        234.20        264.00        19.67 o
  32   4   8         22.05        104.76        17.67 o
  33   4   8        458.00        403.09        21.69 o
   1   5   8       2114.73       2209.26        44.18 o
   2   5   8      33883.38      29418.73       640.58 o
   3   5   8        658.52        672.17        21.26 o
   4   5   8        124.86         62.42         5.58 o
   5   5   8        591.58        540.84         9.26 o
   6   5   8       7457.28       7643.17       116.15 o
   7   5   8       1651.88       1985.16        30.21 o
   8   5   8      37343.26      38167.94       944.24 o
   9   5   8       3037.24       3609.32        77.62 o
  10   5   8       4963.90       5150.73       140.59 o
  11   5   8       2394.19       2420.77        54.00 o
  12   5   8       1206.28       1238.85        18.74 o
  13   5   8        479.38        606.14        13.10 o
  14   5   8       8568.90       8135.72       111.60 o
  15   5   8      12884.88      12189.82       130.35 o
  16   5   8      26809.28      27476.38       380.43 o
  17   5   8        901.62       1101.86        18.60 o
  18   5   8       4245.84       4755.44       111.78 o
  19   5   8       6115.69       5936.29        99.12 o
  20   5   8       3215.71       3404.29       100.89 o
  21   5   8        504.83        605.06        16.68 o
  22   5   8      52117.93      54280.43       509.88 o
  23   5   8       1096.34       1133.84        22.90 o
  24   5   8       2875.43       3138.06        44.55 o
  25   5   8        763.41        775.73        25.05 o
  26   5   8       1197.34       1204.34        24.45 o
  27   5   8        730.08        771.23        31.70 o
  28   5   8      12814.40      13783.99       370.81 o
  29   5   8          1.80         11.43        15.42 o
  30   5   8      13482.53      12101.05       335.44 o
  31   5   8          6.72          5.95        17.62 o
  32   5   8       2685.06       2373.26       107.14 o
  33   5   8         38.30         36.95        22.95 o
   0   6   8       7934.48       4981.70        77.22 o
   1   6   8        122.36        447.10         9.99 o
   2   6   8       3218.03       2443.98        55.08 o
   3   6   8       9263.17      10537.43       138.31 o
   4   6   8        329.37        250.28        10.05 o
   5   6   8        151.19         41.19         5.57 o
   6   6   8       1962.82       1969.65        47.56 o
   7   6   8       1344.98       1772.73        40.60 o
   8   6   8      15486.80      18136.44       279.92 o
   9   6   8      14431.61      18331.43       238.23 o
  10   6   8        748.30        367.96        18.03 o
  11   6   8       4920.66       4882.34        90.59 o
  12   6   8        350.98        325.56        10.94 o
  13   6   8       1034.31       1264.03        24.91 o
  14   6   8        481.94        378.08        17.82 o
  15   6   8         52.50         65.55         9.12 o
  16   6   8        366.07        430.34        11.99 o
  17   6   8        665.27        813.90        15.87 o
  18   6   8         21.89         77.61         9.00 o
  19   6   8        881.12       1054.99        20.36 o
  20   6   8       3018.15       3413.63        76.29 o
  21   6   8       1793.93       1828.49        38.18 o
  22   6   8      17324.66      17736.85       407.94 o
  23   6   8          0.43         32.02        13.48 o
  24   6   8      10266.61      10398.20       146.54 o
  25   6   8          5.19          9.71        14.49 o
  26   6   8        338.85        336.23        15.05 o
  27   6   8        390.47        391.84        16.37 o
  28   6   8       3360.65       2811.48        60.82 o
  29   6   8        396.29        486.86        19.08 o
  30   6   8       3610.55       3978.04        48.91 o
  31   6   8       1204.95       1315.40        54.93 o
  32   6   8       2086.13       1855.97        41.69 o
   1   7   8       3002.97       3112.29        37.50 o
   2   7   8      19756.75      16966.12       590.44 o
   3   7   8       2265.28       1716.85        29.87 o
   4   7   8        106.07        314.17        15.81 o
   5   7   8        566.29        450.36         9.71 o
   6   7   8      24045.28      24914.53       493.15 o
   7   7   8         24.55        115.33         7.84 o
   8   7   8       2506.11       2396.53        55.07 o
   9   7   8        171.31        252.77         8.62 o
  10   7   8       7645.63       7731.77       151.97 o
  11   7   8        579.22        605.94        25.79 o
  12   7   8      11941.12      11917.56       340.97 o
  13   7   8        955.03        975.32        33.76 o
  14   7   8        175.67        184.09         9.59 o
  15   7   8      24405.93      23398.69       367.72 o
  16   7   8        674.70        851.36        26.28 o
  17   7   8        210.67        192.47        11.10 o
  18   7   8        897.10        890.00        21.03 o
  19   7   8       6587.61       5950.58       128.70 o
  20   7   8       1572.90       1614.71        33.00 o
  21   7   8        607.35        598.64        22.00 o
  22   7   8       7355.03       7615.48        98.34 o
  23   7   8        182.06        195.67        14.55 o
  24   7   8      14427.57      14618.49       156.22 o
  25   7   8         19.65          3.32        13.14 o
  26   7   8       7946.48       8180.99        95.00 o
  27   7   8       1783.35       1776.55        29.58 o
  28   7   8        475.30        458.25        17.42 o
  29   7   8        142.77        133.62        17.94 o
  30   7   8          1.94          9.92        16.70 o
  31   7   8         13.84         27.01        18.01 o
  32   7   8         25.44         40.86        19.13 o
   0   8   8       1952.21       2512.93       100.36 o
   1   8   8       3476.04       3278.48       127.49 o
   2   8   8      51184.09      52743.66      1400.63 o
   3   8   8       1802.98       1631.73        25.82 o
   4   8   8      60090.34      64857.48       975.85 o
   5   8   8       2685.49       2558.45        99.81 o
   6   8   8      13432.72      13920.75       500.88 o
   7   8   8       1103.31       1264.08        26.44 o
   8   8   8       2860.48       2922.39        36.05 o
   9   8   8        566.22        617.74        12.82 o
  10   8   8       5933.24       7644.65       159.33 o
  11   8   8         53.21         54.66         6.95 o
  12   8   8        767.12        676.44        40.23 o
  13   8   8       1398.35       1453.61        41.28 o
  14   8   8       2173.55       2031.59        55.50 o
  15   8   8        674.63        771.26        24.44 o
  16   8   8       1737.68       2018.46        77.38 o
  17   8   8        382.18        430.44        13.24 o
  18   8   8        444.44        578.68        15.17 o
  19   8   8        377.20        404.60        34.35 o
  20   8   8      13208.09      12479.92       187.75 o
  21   8   8          8.22         14.64        11.09 o
  22   8   8      21251.98      21162.65       394.66 o
  23   8   8        835.52        871.18        22.21 o
  24   8   8        248.53        183.65        13.91 o
  25   8   8        149.51        158.15        15.27 o
  26   8   8       2720.03       2877.40        55.83 o
  27   8   8         46.09         66.67        16.67 o
  28   8   8         14.70         64.22        16.18 o
  29   8   8       1003.84        867.59        30.80 o
  30   8   8        157.72        374.49        20.42 o
  31   8   8       1655.65       1545.04        34.19 o
   1   9   8        833.47        802.34        27.04 o
   2   9   8        701.05        961.63        29.25 o
   3   9   8       7566.53       8429.29       220.02 o
   4   9   8      11061.23      10610.97       253.80 o
   5   9   8        717.78        628.25        22.45 o
   6   9   8       6396.57       5463.25       104.05 o
   7   9   8      11077.58      11208.67       580.14 o
   8   9   8       1734.47       1810.47        54.21 o
   9   9   8        533.95        475.84        13.38 o
  10   9   8        810.57        835.05        23.70 o
  11   9   8       1941.66       2103.21        46.22 o
  12   9   8       3308.62       3065.35       136.06 o
  13   9   8       4064.10       4015.22        53.82 o
  14   9   8       3066.88       2937.69        89.56 o
  15   9   8        815.76        920.39        18.43 o
  16   9   8        346.51        325.20        13.90 o
  17   9   8        996.44        806.23        23.40 o
  18   9   8      24965.87      25528.57       505.28 o
  19   9   8        180.05        219.70        13.02 o
  20   9   8      15760.86      16617.70       297.69 o
  21   9   8       1966.03       2041.12        35.84 o
  22   9   8       1294.90       1239.32        32.33 o
  23   9   8       3834.55       3829.87       128.63 o
  24   9   8       8574.43       9318.24        99.94 o
  25   9   8        599.25        497.42        18.85 o
  26   9   8      10107.50      10693.20       144.61 o
  27   9   8        302.78        260.75        19.40 o
  28   9   8        775.39        574.19        21.18 o
  29   9   8        774.74        956.24        27.63 o
  30   9   8         19.18         41.42        17.58 o
   0  10   8        278.87        347.01        25.43 o
   1  10   8       2567.82       2478.31        75.56 o
   2  10   8        341.68        201.91        14.49 o
   3  10   8       1804.79       2066.87        59.72 o
   4  10   8       1593.74       1623.50        67.16 o
   5  10   8       8852.93       8927.71       308.35 o
   6  10   8       6232.84       6479.62       249.86 o
   7  10   8       1375.61       1072.17        47.31 o
   8  10   8       2907.82       2730.41       137.18 o
   9  10   8        904.09       1154.17        49.05 o
  10  10   8      10274.73      10135.21       284.76 o
  11  10   8      10033.62      10545.67       264.24 o
  12  10   8      12971.04      13017.24       207.60 o
  13  10   8        785.36        946.17        17.22 o
  14  10   8       1272.89       1220.37        37.09 o
  15  10   8        498.44        546.55        13.99 o
  16  10   8        863.07       1180.93        34.73 o
  17  10   8          6.53         22.43        12.03 o
  18  10   8      13970.81      13451.89       490.67 o
  19  10   8         18.51         13.34        12.73 o
  20  10   8       1558.48       1513.81        47.76 o
  21  10   8       1118.89        989.88        24.17 o
  22  10   8       4759.71       4381.88        55.20 o
  23  10   8       1430.69       1450.91        31.39 o
  24  10   8       7171.25       7049.52       133.12 o
  25  10   8       1201.94       1378.03        35.91 o
  26  10   8        135.30         93.70        17.99 o
  27  10   8       1345.74       1442.21        26.47 o
  28  10   8       9483.04       8656.94       115.30 o
  29  10   8       3841.66       3679.65        86.55 o
   1  11   8         37.91         29.39         7.28 o
   2  11   8      18421.50      18710.93       585.54 o
   3  11   8       4288.15       4279.69       536.36 o
   4  11   8        825.46       1041.61        39.14 o
   5  11   8        129.86        210.62         8.58 o
   6  11   8         39.87         53.87         9.05 o
   7  11   8       5152.45       5446.45       146.65 o
   8  11   8       6324.00       6953.75       227.88 o
   9  11   8        421.68        375.22        13.35 o
  10  11   8       5312.74       5222.29        90.81 o
  11  11   8       5087.96       5373.46        90.00 o
  12  11   8         92.39        203.42        11.64 o
  13  11   8       1187.74       1271.40        32.30 o
  14  11   8        841.82        891.32        26.55 o
  15  11   8       2237.80       2438.21        68.22 o
  16  11   8       3198.78       2964.98        88.86 o
  17  11   8       1233.81       1241.33        76.66 o
  18  11   8       2636.93       2458.04        73.88 o
  19  11   8         27.87         40.02        13.38 o
  20  11   8        137.80         91.76        14.40 o
  21  11   8        197.06        233.90        16.22 o
  22  11   8      13191.95      13912.23       294.02 o
  23  11   8        543.28        554.31        27.36 o
  24  11   8       2536.44       2314.23        63.07 o
  25  11   8        297.42        320.38        18.38 o
  26  11   8        234.33        221.98        18.62 o
  27  11   8        239.81        230.45        20.52 o
  28  11   8         36.89         36.41        19.22 o
   0  12   8      35546.67      34100.35      4468.96 o
   1  12   8       3438.39       3673.69       117.07 o
   2  12   8       4413.63       4599.47       121.82 o
   3  12   8       3103.82       3089.28       140.51 o
   4  12   8       5192.86       5129.59       245.96 o
   5  12   8       1299.91       1390.51        53.87 o
   6  12   8      33923.19      34953.94      1133.67 o
   7  12   8        142.58        114.16        10.58 o
   8  12   8       8296.77       8956.03       224.53 o
   9  12   8       1980.21       1786.35       103.94 o
  10  12   8       2544.32       2385.43        81.32 o
  11  12   8       1659.85       1644.86        54.57 o
  12  12   8      10755.90      10140.76       321.27 o
  13  12   8        491.25        512.20        28.06 o
  14  12   8       6850.53       6579.70       134.37 o
  15  12   8         34.02         69.67        11.75 o
  16  12   8        662.80        608.70        16.74 o
  17  12   8        656.04        664.86        18.14 o
  18  12   8        468.80        402.89        14.59 o
  19  12   8        472.33        429.40        20.87 o
  20  12   8       3303.53       3201.33       130.18 o
  21  12   8        220.09        176.58        16.99 o
  22  12   8      15684.69      14463.33       329.02 o
  23  12   8        764.87        833.11        23.31 o
  24  12   8        262.85        256.39        20.42 o
  25  12   8        942.62        877.13        55.67 o
  26  12   8       1715.49       1411.53        52.35 o
  27  12   8        409.33        450.44        22.57 o
   1  13   8        194.31        268.36        11.03 o
   2  13   8       1658.96       1885.30       173.55 o
   3  13   8        491.95        550.92        17.08 o
   4  13   8       1716.28       1989.98        63.10 o
   5  13   8       5918.39       6429.12       251.98 o
   6  13   8        494.09        641.76        14.59 o
   7  13   8       2928.82       2636.63       212.48 o
   8  13   8      11931.78      12812.48       200.01 o
   9  13   8          1.41         32.59        10.44 o
  10  13   8       9478.91      10094.93       489.16 o
  11  13   8        361.39        321.63        30.12 o
  12  13   8       5267.57       4549.57        65.76 o
  13  13   8         50.78         15.44        13.79 o
  14  13   8      12139.66      11804.02       307.89 o
  15  13   8       2347.32       2310.98        78.29 o
  16  13   8      23287.14      22169.65       386.85 o
  17  13   8        355.49        376.50        16.19 o
  18  13   8      16564.46      15752.05       507.70 o
  19  13   8        276.98        324.55        16.09 o
  20  13   8       2411.26       2482.08        64.49 o
  21  13   8        302.24        250.20        16.69 o
  22  13   8      10391.39      10908.46       176.42 o
  23  13   8        616.45        702.66        24.56 o
  24  13   8         67.00         61.42        18.26 o
  25  13   8          9.99          9.01        17.75 o
   0  14   8       4089.74       4511.09       699.66 o
   1  14   8        123.51        166.93        17.52 o
   2  14   8      11514.14      12051.39      1117.00 o
   3  14   8       5377.52       5438.16       196.49 o
   4  14   8      26490.72      26401.83       754.30 o
   5  14   8         20.96         44.26         9.75 o
   6  14   8       9887.76      10055.28       279.43 o
   7  14   8          4.94         45.86        11.29 o
   8  14   8       8846.75       8357.04       214.52 o
   9  14   8       2136.62       2283.06        40.09 o
  10  14   8        875.58        731.74        56.45 o
  11  14   8        582.75        712.80        71.08 o
  12  14   8       1672.01       1594.19        56.46 o
  13  14   8         14.76         23.26        13.08 o
  14  14   8        115.17        143.42        14.85 o
  15  14   8       2073.41       1923.24        33.27 o
  16  14   8         46.25         45.66        14.56 o
  17  14   8       1509.07       1366.68        52.26 o
  18  14   8       2793.77       3153.40        70.35 o
  19  14   8       1650.32       1464.84        38.62 o
  20  14   8         67.03        117.83        16.86 o
  21  14   8       2350.16       2433.51       104.91 o
  22  14   8       4987.42       5241.93       103.86 o
  23  14   8        326.02        336.53        21.94 o
  24  14   8       3991.84       4175.90       188.66 o
   1  15   8          0.93        -17.43        23.89 o
   2  15   8       7093.49       6640.58       135.69 o
   3  15   8         11.45         44.16        10.55 o
   4  15   8       1095.35       1061.22        66.60 o
   5  15   8        312.08        240.18        30.20 o
   6  15   8       5411.31       4761.70       281.38 o
   7  15   8        157.66        190.10        14.32 o
   8  15   8      16555.29      17041.03       972.95 o
   9  15   8          1.38          1.62        11.61 o
  10  15   8       2047.38       2126.98        73.62 o
  11  15   8       1628.78       1499.42        90.37 o
  12  15   8        891.97        752.90        39.36 o
  13  15   8         37.20         40.52        13.55 o
  14  15   8        993.70       1308.20        37.37 o
  15  15   8       1338.59       1305.01        44.64 o
  16  15   8       1207.36       1378.76        52.54 o
  17  15   8        261.70        241.46        28.63 o
  18  15   8        828.74        720.21        24.33 o
  19  15   8         93.59        126.95        19.45 o
  20  15   8       2136.72       2144.89        82.38 o
  21  15   8        118.65        118.20        22.11 o
  22  15   8       2497.44       2695.21        82.20 o
   0  16   8       4103.66       2897.62       130.83 o
   1  16   8        266.39        328.74        28.35 o
   2  16   8       1130.52       1401.42        28.03 o
   3  16   8        106.31        102.54        15.35 o
   4  16   8       2862.12       2833.38       120.42 o
   5  16   8       1510.53       1836.51       140.97 o
   6  16   8       2144.00       1943.84        83.37 o
   7  16   8        573.46        599.39        48.78 o
   8  16   8        586.26        459.42        22.29 o
   9  16   8       2006.75       2096.28       142.29 o
  10  16   8      13564.94      13325.83       715.12 o
  11  16   8         41.04         17.88        20.45 o
  12  16   8        391.00        506.36        30.42 o
  13  16   8          0.11         -2.04        23.53 o
  14  16   8         61.36         14.42        23.47 o
  15  16   8        108.51        127.34        28.29 o
  16  16   8       4458.13       4271.60       176.53 o
  17  16   8        283.31        250.61        29.12 o
  18  16   8        304.61        494.94        29.47 o
  19  16   8          7.65        -18.48        22.13 o
  20  16   8          6.44         34.00        24.86 o
   1  17   8         55.51         87.32        16.49 o
   2  17   8       1326.12       1166.29        31.37 o
   3  17   8       2267.94       2482.06       314.82 o
   4  17   8       4639.21       5092.54       160.40 o
   5  17   8         12.39         30.83        21.35 o
   6  17   8       2011.88       2766.86       133.33 o
   7  17   8       1026.08       1089.15        55.30 o
   8  17   8         72.52         79.00        20.97 o
   9  17   8        635.98        685.25        32.02 o
  10  17   8        574.18        502.70        35.36 o
  11  17   8          8.27          3.67        23.25 o
  12  17   8        285.65        251.37        26.86 o
  13  17   8        997.43       1059.95        35.94 o
  14  17   8       2328.15       1847.15        89.28 o
  15  17   8         52.21         38.88        22.56 o
  16  17   8        424.16        260.99        37.11 o
  17  17   8        173.66        176.40        31.40 o
   0  18   8       4065.12       3121.73       141.50 o
   1  18   8       1051.55        925.24        66.81 o
   2  18   8        961.52        919.76        73.52 o
   3  18   8        376.49        403.95        68.77 o
   4  18   8       1336.24       1313.57       107.16 o
   5  18   8        215.16        245.95        27.53 o
   6  18   8       4307.62       4344.13       202.29 o
   7  18   8          7.91          4.40        27.72 o
   8  18   8        255.68        218.78        38.21 o
   9  18   8       1577.38       1429.34        55.17 o
  10  18   8        567.52        851.97        42.34 o
  11  18   8       2291.53       1844.57        69.20 o
  12  18   8       4385.20       4731.83       228.54 o
  13  18   8         43.93         23.47        31.71 o
  14  18   8        378.16        284.99        28.66 o
   1  19   8          0.15          6.11        22.68 o
   2  19   8       2240.81       2499.10       105.12 o
   3  19   8        758.07        730.83        79.45 o
   6  19   8        112.04         40.61        29.08 o
   7  19   8        711.72        741.72        83.79 o
   8  19   8       2932.19       3179.16        96.79 o
   9  19   8         15.67          8.60        38.63 o
   1   1   9       6671.37       8446.52       206.42 o
   2   1   9      35269.86      30792.99       297.75 o
   3   1   9      34893.76      30557.53       378.72 o
   4   1   9       7717.02       5019.56        75.48 o
   5   1   9       5768.81       4900.38        50.58 o
   6   1   9       3739.56       3495.02        47.91 o
   7   1   9     167898.52     160395.88      7452.75 o
   8   1   9      42491.36      36199.12       797.38 o
   9   1   9        492.43        240.07         9.22 o
  10   1   9      18926.48      22533.70       393.34 o
  11   1   9      10367.78       8959.39       103.33 o
  12   1   9       7867.00       8534.87       110.19 o
  13   1   9      53657.17      49866.32       466.98 o
  14   1   9      15802.99      15213.75       151.91 o
  15   1   9        880.10       1075.49        18.12 o
  16   1   9       5312.92       5020.20        54.13 o
  17   1   9          5.54         16.13         9.15 o
  18   1   9       1218.56       1236.57        41.36 o
  19   1   9       2940.59       2905.75        65.38 o
  20   1   9       1497.92       1814.46        23.99 o
  21   1   9       4588.80       4576.31        56.02 o
  22   1   9        282.13        208.09        12.31 o
  23   1   9       1765.34       1707.45        24.17 o
  24   1   9        548.83        783.93        17.30 o
  25   1   9        667.75        802.88        22.31 o
  26   1   9       1635.21       1647.27        28.22 o
  27   1   9         12.93         56.91        13.57 o
  28   1   9       1333.68       1696.34        28.16 o
  29   1   9         20.44         22.73        14.06 o
  30   1   9         45.89         43.26        15.81 o
  31   1   9        247.45        291.86        18.00 o
  32   1   9         89.69         89.32        17.47 o
  33   1   9        234.52        225.26        18.03 o
  34   1   9        360.06        649.74        22.64 o
   0   2   9       3767.99       3594.05        67.89 o
   1   2   9      11920.10       9248.42       202.41 o
   2   2   9       2507.24       3289.85        40.96 o
   3   2   9      28939.94      21518.29       285.26 o
   4   2   9       1347.85        620.69        21.28 o
   5   2   9       1900.64        828.12        15.39 o
   6   2   9      25025.47      22593.22       256.21 o
   7   2   9        657.15       1167.39        28.80 o
   8   2   9       2209.51       1537.12        21.32 o
   9   2   9        837.62        781.33        29.89 o
  10   2   9       2630.70       2147.29        56.34 o
  11   2   9      20541.12      16814.12      1333.61 o
  12   2   9         26.69          2.22        14.28 o
  13   2   9      29703.35      29023.02      1299.38 o
  14   2   9       1551.23       1249.45        22.21 o
  15   2   9      12547.82      11418.82       355.12 o
  16   2   9        107.70        302.75        12.83 o
  17   2   9       2041.58       1852.77        57.94 o
  18   2   9        375.48        269.60        11.22 o
  19   2   9       7466.79       7659.27        80.13 o
  20   2   9        631.50        815.60        21.34 o
  21   2   9      16829.47      16243.04       164.15 o
  22   2   9        150.15        127.72        12.23 o
  23   2   9       8306.75       7857.48        90.30 o
  24   2   9        177.31        143.90        14.43 o
  25   2   9      13351.58      13241.27       171.75 o
  26   2   9       2015.14       1846.91        28.58 o
  27   2   9       3742.42       3580.99        74.25 o
  28   2   9       1218.89        908.38        22.42 o
  29   2   9       2543.38       2517.86        37.60 o
  30   2   9        126.46         95.38        17.04 o
  31   2   9       2245.02       2326.17        54.09 o
  32   2   9        274.36        350.21        19.36 o
  33   2   9        319.06        368.05        21.69 o
  34   2   9        412.18        335.24        21.21 o
   1   3   9      30098.55      31775.59       331.92 o
   2   3   9        500.34        243.63         7.26 o
   3   3   9      30600.37      29875.47       391.64 o
   4   3   9        662.76        183.95         6.81 o
   5   3   9        719.47        776.92        12.87 o
   6   3   9       9450.04       8100.91        98.81 o
   7   3   9        108.76        102.24        20.75 o
   8   3   9         44.76         19.57         6.41 o
   9   3   9      63896.06      59871.13       533.23 o
  10   3   9        182.98         84.05        13.20 o
  11   3   9        270.98        121.75         7.35 o
  12   3   9      11215.89      11322.34       230.74 o
  13   3   9       5092.27       5306.02       126.79 o
  14   3   9       7717.72       6758.40        99.44 o
  15   3   9      22628.14      23567.90       364.93 o
  16   3   9       2842.02       3042.15        47.38 o
  17   3   9      15578.96      15306.57       349.32 o
  18   3   9      14774.71      12198.50      2041.32 o
  19   3   9        868.52       1057.67        21.76 o
  20   3   9       4485.88       4474.10        88.32 o
  21   3   9       2402.81       2482.17        37.68 o
  22   3   9       2107.88       2295.46        45.31 o
  23   3   9       8495.96       8593.74       102.96 o
  24   3   9        969.49       1286.36        39.36 o
  25   3   9        307.88        459.92        17.67 o
  26   3   9         26.29          6.67        14.21 o
  27   3   9        566.63        630.57        21.34 o
  28   3   9       1183.01        941.08        26.86 o
  29   3   9       3228.07       2875.78        48.60 o
  30   3   9       1317.42       1338.81        26.25 o
  31   3   9       2330.45       2611.89        70.88 o
  32   3   9         33.96         15.53        17.30 o
  33   3   9       7722.68       7540.32       147.88 o
   0   4   9        110.32        141.98         9.58 o
   1   4   9        892.13        743.66        13.35 o
   2   4   9       7170.11       7449.53       136.13 o
   3   4   9      47282.03      44881.03       740.84 o
   4   4   9        762.48       1057.18        14.18 o
   5   4   9      16335.84      14591.72       184.00 o
   6   4   9         24.60         10.84         5.29 o
   7   4   9       7679.82       9489.44       145.15 o
   8   4   9       2139.15       1603.17        23.34 o
   9   4   9       1792.53       1764.30        22.76 o
  10   4   9       4178.44       4124.01        64.26 o
  11   4   9       2014.56       1526.12        26.20 o
  12   4   9        115.19         53.01         8.81 o
  13   4   9       1334.33       2024.40        31.53 o
  14   4   9       1799.81       1571.89        44.76 o
  15   4   9       3927.91       4436.67        65.28 o
  16   4   9        329.72        365.13        10.74 o
  17   4   9      11542.42      11827.05       205.22 o
  18   4   9          1.37          6.68         9.44 o
  19   4   9       3434.02       3637.16        96.25 o
  20   4   9        225.28        310.30        15.53 o
  21   4   9       3105.51       3000.19        43.50 o
  22   4   9       1162.15       1228.08        24.81 o
  23   4   9        309.86        313.69        14.82 o
  24   4   9        126.28         85.70        16.75 o
  25   4   9       1344.89       1611.46        39.71 o
  26   4   9       2705.71       2541.15        56.72 o
  27   4   9       2564.28       2491.76        84.36 o
  28   4   9        231.57        191.44        17.80 o
  29   4   9       3597.92       3436.12        97.90 o
  30   4   9        695.43        842.09        29.38 o
  31   4   9       3112.37       3052.53       108.86 o
  32   4   9         31.14         46.97        18.37 o
  33   4   9       1240.76       1034.14        26.75 o
   1   5   9      11132.12      14038.86       153.17 o
   2   5   9      15418.39      12252.43       187.09 o
   3   5   9      46839.47      49847.45      1182.43 o
   4   5   9      34944.03      31356.34       550.74 o
   5   5   9       9849.39       9781.29       191.24 o
   6   5   9       5715.93       4816.51        51.02 o
   7   5   9      11682.04      13516.26       227.05 o
   8   5   9      13565.14      14031.97       239.53 o
   9   5   9      18513.76      17634.81       292.93 o
  10   5   9       1998.42       2994.61        61.02 o
  11   5   9       9989.43       8900.04       135.70 o
  12   5   9      11825.62      11424.38       187.27 o
  13   5   9        383.73        428.27        10.95 o
  14   5   9        417.27        453.15        12.86 o
  15   5   9       5384.57       6113.61       121.19 o
  16   5   9       4158.00       3786.23        59.06 o
  17   5   9        687.26        719.37        19.37 o
  18   5   9      12853.17      14261.57       190.22 o
  19   5   9       9495.14      10177.18       167.28 o
  20   5   9        176.64        116.73        10.42 o
  21   5   9       3663.34       3594.76        50.75 o
  22   5   9       2194.38       2211.84        92.81 o
  23   5   9       2679.91       2764.66        51.85 o
  24   5   9        472.11        585.79        19.29 o
  25   5   9       2939.05       2987.59        51.15 o
  26   5   9       1012.06        949.08        29.33 o
  27   5   9        412.21        424.11        18.43 o
  28   5   9        398.39        480.40        22.36 o
  29   5   9        701.31        737.73        26.44 o
  30   5   9       2081.47       2327.02        59.06 o
  31   5   9       2234.41       1999.81       112.12 o
  32   5   9       1815.50       1884.90        58.45 o
  33   5   9       1770.62       1772.64        35.64 o
   0   6   9     109335.86     121236.52      3923.66 o
   1   6   9       6244.53       6226.34       139.78 o
   2   6   9      18227.54      19314.17       520.39 o
   3   6   9       8139.43       8319.18       171.68 o
   4   6   9       6901.09       7511.51       156.47 o
   5   6   9        415.05        209.17         7.44 o
   6   6   9       4094.20       3894.62        45.72 o
   7   6   9      34419.37      37042.39       663.98 o
   8   6   9       8015.66       8729.52        95.59 o
   9   6   9      80222.61      79126.41      1506.40 o
  10   6   9        891.30       1242.43        20.09 o
  11   6   9      16284.35      15939.22       369.70 o
  12   6   9        730.02        911.64        22.00 o
  13   6   9       4164.06       4517.69       147.92 o
  14   6   9       9178.23       9006.88       112.57 o
  15   6   9       2380.47       2318.36        33.99 o
  16   6   9       2714.04       2816.73        49.71 o
  17   6   9      14143.58      14609.58       332.47 o
  18   6   9       5991.42       6321.07        97.13 o
  19   6   9       7526.65       7992.99       121.74 o
  20   6   9       1453.31       1551.20        37.11 o
  21   6   9       5656.94       5839.95        70.93 o
  22   6   9       5491.86       5121.97        94.10 o
  23   6   9       5860.08       6233.82        86.30 o
  24   6   9       2435.19       2246.43        38.02 o
  25   6   9       4108.67       4012.28        58.04 o
  26   6   9       1399.76       1449.88        45.20 o
  27   6   9       6105.27       6101.77       114.75 o
  28   6   9       2887.82       3004.95        46.25 o
  29   6   9         32.33         58.71        17.62 o
  30   6   9        362.94        342.53        28.66 o
  31   6   9        404.59        447.19        22.21 o
  32   6   9        683.44        457.19        22.70 o
   1   7   9      95370.99      91310.31      3095.91 o
   2   7   9        346.08        309.90        10.65 o
   3   7   9      14041.18      13444.64       234.53 o
   4   7   9        480.70        335.78        13.18 o
   5   7   9      54173.58      55568.14       901.20 o
   6   7   9       8726.46      10967.77       440.08 o
   7   7   9      59371.25      65526.40      1263.42 o
   8   7   9       7070.79       7766.30       112.02 o
   9   7   9        215.16        122.94         7.96 o
  10   7   9         31.86         12.76         7.70 o
  11   7   9       5992.34       6086.09        88.27 o
  12   7   9        560.69        748.32        18.42 o
  13   7   9       3123.21       3419.57        84.52 o
  14   7   9       3537.36       3669.69        43.96 o
  15   7   9        260.34        269.33        10.47 o
  16   7   9       1125.31       1213.34        18.79 o
  17   7   9        454.36        635.01        29.75 o
  18   7   9         44.88         72.20        10.13 o
  19   7   9       7741.41       8331.00       369.42 o
  20   7   9      11013.92      11662.03       312.26 o
  21   7   9        971.48        759.27        16.84 o
  22   7   9       1409.18       1563.51        40.22 o
  23   7   9      16710.26      16740.96       198.54 o
  24   7   9          2.30         42.96        13.73 o
  25   7   9       1587.87       1420.68        29.80 o
  26   7   9       4453.26       4097.30        50.00 o
  27   7   9          5.46         38.62        16.90 o
  28   7   9         77.44        149.73        18.25 o
  29   7   9       5705.43       5561.94        72.35 o
  30   7   9        493.99        387.66        20.61 o
  31   7   9         60.61         86.07        17.62 o
   0   8   9       4613.02       5453.11       284.46 o
   1   8   9         14.11         12.10         5.87 o
   2   8   9        417.98        576.05        10.99 o
   3   8   9       1018.47        556.49        13.71 o
   4   8   9         91.09        158.01         7.32 o
   5   8   9       1863.71       1027.67        29.07 o
   6   8   9       1684.06       1583.53        31.59 o
   7   8   9      13447.90      13178.80       473.78 o
   8   8   9       2924.25       2931.90        49.35 o
   9   8   9       3554.94       4122.54        95.95 o
  10   8   9       2682.41       2798.27        66.60 o
  11   8   9        911.31        765.97        21.85 o
  12   8   9       1080.52        896.07        46.92 o
  13   8   9        936.05        890.14        18.80 o
  14   8   9       5470.27       5302.87        62.26 o
  15   8   9      11759.73      11650.54       122.04 o
  16   8   9       2612.59       2555.02        32.40 o
  17   8   9      35108.52      35916.72       915.51 o
  18   8   9        729.63        739.81        29.77 o
  19   8   9        736.69        693.49        24.38 o
  20   8   9       3207.89       3426.64        44.44 o
  21   8   9        448.84        512.14        20.15 o
  22   8   9        232.86        177.98        14.65 o
  23   8   9       1389.23       1462.10        27.43 o
  24   8   9        403.60        333.83        16.88 o
  25   8   9       1540.70       1298.33        35.03 o
  26   8   9        765.83        919.60        22.01 o
  27   8   9        737.66        672.00        20.28 o
  28   8   9         29.55         33.98        15.10 o
  29   8   9         66.76         32.70        15.37 o
  30   8   9        684.85        817.03        25.30 o
  31   8   9          8.75         30.86        18.75 o
   1   9   9       7116.72       7929.71       200.82 o
   2   9   9      43702.98      43828.61       531.92 o
   3   9   9       4355.82       4269.45       118.42 o
   4   9   9       1039.85       1051.21        27.25 o
   5   9   9        162.20        122.76         6.70 o
   6   9   9        713.51        840.21        26.14 o
   7   9   9        930.87       1037.75        19.28 o
   8   9   9      13991.90      12495.40       384.55 o
   9   9   9        995.55       1123.48        25.77 o
  10   9   9          0.30         11.77         7.42 o
  11   9   9         21.57         23.47         7.48 o
  12   9   9       2755.39       2942.11        83.06 o
  13   9   9       1475.94       1500.51        21.13 o
  14   9   9         10.83         35.58        11.42 o
  15   9   9        501.31        518.65        13.34 o
  16   9   9       2527.58       2790.66        97.87 o
  17   9   9       2666.66       2622.81       113.51 o
  18   9   9        763.95        965.10        19.25 o
  19   9   9       3886.11       4007.00        78.94 o
  20   9   9        134.83        177.29        14.79 o
  21   9   9       1465.18       1592.96        46.49 o
  22   9   9        215.38        262.74        18.76 o
  23   9   9       3582.75       3475.24        44.54 o
  24   9   9       3623.39       3707.90        44.90 o
  25   9   9       9596.73      10305.21       116.58 o
  26   9   9        437.93        427.80        18.29 o
  27   9   9        278.00        375.31        18.91 o
  28   9   9       1984.54       2516.25        43.72 o
  29   9   9        198.82        289.89        20.19 o
  30   9   9        960.77        867.96        25.47 o
   0  10   9       3741.71       4547.47       437.04 o
   1  10   9       8208.36       7867.91       164.68 o
   2  10   9          5.25         26.12         8.43 o
   3  10   9       3478.45       3772.15       114.99 o
   4  10   9       1068.59       1070.74        22.66 o
   5  10   9       8048.56       7627.08       100.43 o
   6  10   9       2807.27       2714.52       139.00 o
   7  10   9        947.81        873.17        40.49 o
   8  10   9        714.63        824.64        14.91 o
   9  10   9       1694.61       1613.74        33.16 o
  10  10   9        410.77        375.57        20.19 o
  11  10   9       1298.29       1359.76        29.74 o
  12  10   9       1748.56       1644.38        43.19 o
  13  10   9       3387.96       3224.49        81.07 o
  14  10   9        402.61        430.07        13.33 o
  15  10   9        283.39        223.96        11.80 o
  16  10   9         38.89         58.54        10.02 o
  17  10   9       3409.36       3292.25        46.53 o
  18  10   9        429.30        405.63        15.57 o
  19  10   9      11911.51      12636.34       470.87 o
  20  10   9        333.19        361.37        19.22 o
  21  10   9       1494.80       1589.13        47.21 o
  22  10   9        100.67        122.70        16.68 o
  23  10   9       3133.86       3376.63        69.89 o
  24  10   9       1711.67       1713.83        29.18 o
  25  10   9      10175.10      10756.91       219.07 o
  26  10   9         98.42         93.21        17.39 o
  27  10   9       1140.42       1137.58        32.62 o
  28  10   9       1470.17       1477.64        30.18 o
  29  10   9       3590.59       3298.13        63.74 o
   1  11   9       4077.77       4296.89       143.05 o
   2  11   9       1900.96       1821.22       120.59 o
   3  11   9      29783.97      30502.77      1168.78 o
   4  11   9        883.60        947.37        31.20 o
   5  11   9       1632.49       1851.98        74.56 o
   6  11   9       5528.23       5230.21        95.49 o
   7  11   9       6273.74       5277.26       176.50 o
   8  11   9         98.87         86.30         7.19 o
   9  11   9      35284.59      33842.41      1095.23 o
  10  11   9       2351.45       2142.55        33.04 o
  11  11   9       7310.53       7781.91       206.20 o
  12  11   9       1184.25       1365.63        43.73 o
  13  11   9        119.60        146.37        14.97 o
  14  11   9         55.58        133.04        10.89 o
  15  11   9       4507.87       4517.67        99.00 o
  16  11   9       1051.02       1064.25        32.50 o
  17  11   9       9611.33      10859.24       191.52 o
  18  11   9        322.39        501.46        23.23 o
  19  11   9       3368.71       3214.36        44.75 o
  20  11   9         72.37        117.75        13.10 o
  21  11   9       3081.65       3204.47        73.72 o
  22  11   9       1920.52       1904.09        55.39 o
  23  11   9      11478.03      11444.64       258.11 o
  24  11   9       2150.34       2445.24        63.10 o
  25  11   9       2977.23       3051.17        97.54 o
  26  11   9        779.30        822.75        44.30 o
  27  11   9       7095.59       7124.52       125.93 o
  28  11   9        161.95         78.51        19.25 o
   0  12   9       4155.41       4507.89       179.05 o
   1  12   9        452.76        343.74        27.13 o
   2  12   9        127.03        158.15        13.57 o
   3  12   9       6729.01       6551.21       342.47 o
   4  12   9       4290.44       4643.25       410.07 o
   5  12   9       3735.37       4174.93       133.63 o
   6  12   9        504.04        478.38        14.13 o
   7  12   9       1529.83       1711.82        65.82 o
   8  12   9        901.14        796.75        33.43 o
   9  12   9       4132.86       3625.06        71.99 o
  10  12   9        924.27        790.72        16.68 o
  11  12   9          8.14         26.04         6.96 o
  12  12   9        929.23        955.44        26.59 o
  13  12   9       3249.34       2818.84        42.09 o
  14  12   9       1860.11       2153.74        89.30 o
  15  12   9       2440.44       2444.61        37.43 o
  16  12   9          2.52         16.67        11.38 o
  17  12   9       6932.12       7007.74       186.25 o
  18  12   9       1465.83       1338.19        43.86 o
  19  12   9       1130.65       1133.01        38.58 o
  20  12   9        176.52        204.31        16.41 o
  21  12   9       1016.69       1135.63        57.70 o
  22  12   9       1063.88       1405.78        37.95 o
  23  12   9        240.04        227.28        16.87 o
  24  12   9        508.61        518.14        34.50 o
  25  12   9       2372.63       2191.10        81.77 o
  26  12   9         75.22         77.55        21.26 o
  27  12   9       1537.35       1494.40        37.87 o
   1  13   9        255.05        202.78        11.10 o
   2  13   9        254.99        369.52        18.85 o
   3  13   9        431.48        427.06        39.53 o
   4  13   9        583.19        859.86        42.66 o
   5  13   9       2341.85       2439.21        58.53 o
   6  13   9       1662.41       1457.77        62.46 o
   7  13   9          0.32         24.50        10.07 o
   8  13   9       5678.50       6415.84       206.08 o
   9  13   9       2558.64       2443.76        93.80 o
  10  13   9       1694.05       1494.34        47.05 o
  11  13   9        341.62        432.86        18.53 o
  12  13   9       1274.48       1513.00        27.98 o
  13  13   9        199.30        164.12        16.92 o
  14  13   9         39.27         19.36         6.67 o
  15  13   9        545.69        664.50        29.44 o
  16  13   9        499.90        427.95        15.84 o
  17  13   9       1410.75       1392.09        35.47 o
  18  13   9       3827.95       4083.11       105.66 o
  19  13   9       2058.74       1830.84        40.38 o
  20  13   9       2276.21       2462.75        54.88 o
  21  13   9          5.02         19.26        16.06 o
  22  13   9       2519.58       2626.53        81.97 o
  23  13   9        385.62        387.68        21.57 o
  24  13   9       4318.45       4211.09       102.12 o
  25  13   9       7096.34       6828.42       148.39 o
   0  14   9          8.81         -0.67         9.29 o
   1  14   9       1168.84       2107.02       279.65 o
   2  14   9        102.67         85.15        12.96 o
   3  14   9         20.82         98.80        12.24 o
   4  14   9       1897.47       2010.21        85.43 o
   5  14   9       2129.95       1898.31        31.66 o
   6  14   9         46.59         74.07        11.70 o
   7  14   9       2550.96       2746.71       112.28 o
   8  14   9        829.32        972.72        61.74 o
   9  14   9       3077.55       3063.80       250.98 o
  10  14   9       4887.05       5151.12       219.68 o
  11  14   9        871.68       1031.15        27.16 o
  12  14   9          2.55         25.25        12.66 o
  13  14   9        998.79        822.88        58.57 o
  14  14   9        205.79        195.97        13.68 o
  15  14   9      11202.78      11151.74       282.00 o
  16  14   9       1809.71       1844.00        33.88 o
  17  14   9       1342.58       1104.80        44.71 o
  18  14   9        314.46        245.31        20.22 o
  19  14   9         16.22        -10.69        13.95 o
  20  14   9       2485.99       2364.60        44.88 o
  21  14   9      10560.83      11064.84       270.91 o
  22  14   9        524.81        617.23        29.51 o
  23  14   9        111.75         74.46        18.76 o
   1  15   9      22996.45      21215.26      1582.80 o
   2  15   9          0.01         22.54        13.26 o
   3  15   9        837.83        768.34        53.24 o
   4  15   9       1080.68       1232.37        77.89 o
   5  15   9       4453.55       4338.97        69.71 o
   6  15   9        470.47        351.54        15.51 o
   7  15   9      44035.86      44795.24       744.38 o
   8  15   9        198.80        235.93        19.77 o
   9  15   9         50.35        146.72        17.02 o
  10  15   9       1047.23        931.77        61.19 o
  11  15   9       1817.56       2276.79       132.70 o
  12  15   9       1802.13       1574.23        38.12 o
  13  15   9       8188.64       8281.19       380.75 o
  14  15   9        588.91        609.43        39.44 o
  15  15   9       1296.76       1258.79        44.25 o
  16  15   9        142.67         87.65        17.68 o
  17  15   9         68.99         71.25        18.15 o
  18  15   9        388.01        348.66        20.08 o
  19  15   9       9622.80      10234.42       311.52 o
  20  15   9       1708.25       1768.57        44.78 o
  21  15   9        452.86        512.78        24.74 o
  22  15   9         48.38         19.17        25.25 o
   0  16   9       2330.02       2003.55       106.72 o
   1  16   9        515.48        629.43        33.71 o
   2  16   9       3841.96       3878.45       195.20 o
   3  16   9       2180.87       2260.87        43.36 o
   4  16   9       4201.81       4392.36       113.81 o
   5  16   9        921.60        929.73        49.08 o
   6  16   9       1852.16       1985.11        53.86 o
   7  16   9       1969.63       1940.69       199.48 o
   8  16   9        126.40         97.23        15.40 o
   9  16   9       3379.76       2892.77       212.57 o
  10  16   9       5039.89       4885.86       131.07 o
  11  16   9        428.93        277.32        25.16 o
  12  16   9          4.04          0.70        21.88 o
  13  16   9        389.51        380.08        34.21 o
  14  16   9        217.35        159.31        18.12 o
  15  16   9        944.71        835.25        51.42 o
  16  16   9        877.45        953.16        47.73 o
  17  16   9        423.19        434.97        42.50 o
  18  16   9        140.01         83.67        23.05 o
  19  16   9       1792.80       1685.76        73.14 o
   1  17   9        279.24        198.67        24.19 o
   2  17   9        394.05        455.94        22.93 o
   3  17   9         37.43         10.90        11.22 o
   4  17   9       2902.15       2804.68       137.33 o
   5  17   9       1499.67       1364.23        51.28 o
   6  17   9        729.09        891.75        87.12 o
   7  17   9        246.94        347.50        24.33 o
   8  17   9       1732.13       1897.73       108.74 o
   9  17   9       1526.91       1789.52        44.02 o
  10  17   9       1703.15       1956.87       102.47 o
  11  17   9        730.79        468.89        65.43 o
  12  17   9        532.76        648.26        33.49 o
  13  17   9        185.57        191.30        27.81 o
  14  17   9       3433.30       3841.90       243.32 o
  15  17   9       5742.82       5409.95        97.50 o
  16  17   9        256.10        240.49        30.58 o
  17  17   9         13.58         13.38        31.94 o
   0  18   9       8231.21       8065.47       483.40 o
   1  18   9          3.89         19.24        19.65 o
   2  18   9        124.39        114.64        25.58 o
   3  18   9       3884.62       4722.52       232.41 o
   4  18   9        484.72        390.83        54.95 o
   5  18   9       9810.72      10473.18       887.36 o
   6  18   9        353.71        243.41        33.18 o
   7  18   9        282.65        450.76        34.86 o
   8  18   9        315.42        184.75        35.95 o
   9  18   9        539.30        568.38        54.22 o
  10  18   9       1537.95       1197.28        64.83 o
  11  18   9       7106.37       6498.34       157.87 o
  12  18   9         19.40          7.53        36.01 o
  13  18   9         15.54         24.31        27.71 o
   1  19   9       2091.44       1897.87        71.46 o
   2  19   9         32.47         96.84        62.06 o
   3  19   9      22179.72      22987.29       812.65 o
   4  19   9          0.23        -30.98        45.86 o
   5  19   9       4251.59       3732.16       152.84 o
   6  19   9        525.56        528.28        71.88 o
   7  19   9        101.13         35.75        76.28 o
   8  19   9       1692.26       1591.75        59.54 o
   0   0  10      66204.76      77553.00      1440.27 o
   1   0  10       1802.22       1560.21        30.45 o
   3   0  10       1841.20       1924.94        38.61 o
   4   0  10      15707.99      13024.41       229.30 o
   5   0  10       1120.94        750.05        37.88 o
   6   0  10       9245.97      10111.71       291.91 o
   7   0  10      12846.16      15355.95       584.56 o
   8   0  10      13569.08      18020.14       418.81 o
   9   0  10      29980.60      22435.11       603.36 o
  10   0  10      29991.21      23924.80       636.95 o
  11   0  10      13732.69      12368.80       287.69 o
  12   0  10      34925.03      37920.57       798.00 o
  13   0  10       4434.05       5316.70       126.33 o
  14   0  10        581.83        643.84        18.94 o
  15   0  10      32544.41      31609.76       395.03 o
  16   0  10        596.03        660.92        20.61 o
  17   0  10      58405.21      61764.39      1085.10 o
  18   0  10        344.45        243.76        15.63 o
  19   0  10       2692.68       2677.62        58.88 o
  20   0  10       2799.37       2800.73        48.17 o
  21   0  10        266.41        288.85        19.77 o
  22   0  10       4423.12       5054.52        84.38 o
  23   0  10      17419.90      15724.85       601.93 o
  24   0  10       4864.35       4653.35        99.15 o
  25   0  10        418.07        510.35        23.71 o
  26   0  10        166.58        134.24        19.52 o
  27   0  10        895.61        869.20        34.35 o
  28   0  10       3538.62       4414.39       110.55 o
  29   0  10       3823.72       4143.34        79.72 o
  30   0  10       2405.48       2278.78        49.98 o
  31   0  10       1546.64       1449.90        55.76 o
  32   0  10       4482.12       4463.55        84.89 o
  33   0  10       3238.58       2917.29        55.89 o
   1   1  10       1111.92        633.99        20.15 o
   2   1  10       1581.06       2105.92        31.11 o
   3   1  10         10.19         13.21         5.20 o
   4   1  10       1170.23        463.71        10.64 o
   5   1  10      31289.32      28603.67       495.76 o
   6   1  10      11137.98      12272.78       125.80 o
   7   1  10      87837.77      86541.96      1734.04 o
   8   1  10      39347.82      39529.18       666.16 o
   9   1  10       1658.94       2051.71        46.67 o
  10   1  10      21360.27      18270.01       193.32 o
  11   1  10       3687.71       3500.10        41.90 o
  12   1  10      38959.75      25567.94      5914.09 o
  13   1  10      22177.89      23074.92       238.46 o
  14   1  10       7196.36       7294.32       108.65 o
  15   1  10         66.17         68.80         9.64 o
  16   1  10       3732.65       3382.12        84.55 o
  17   1  10       3843.57       3950.65        46.11 o
  18   1  10      10567.40      10790.20       164.12 o
  19   1  10       4907.03       5273.10        63.79 o
  20   1  10       1728.00       1682.55        34.14 o
  21   1  10       1190.20       1170.67        18.73 o
  22   1  10        164.26        120.34        11.87 o
  23   1  10      12397.99      11646.72       121.10 o
  24   1  10      13763.60      13151.38       142.69 o
  25   1  10       1773.93       1802.41        31.83 o
  26   1  10       4671.78       4670.87        51.95 o
  27   1  10       2583.57       2761.28        37.20 o
  28   1  10        117.40        127.03        13.44 o
  29   1  10        954.98        788.85        24.14 o
  30   1  10        249.31        249.29        16.87 o
  31   1  10       4328.18       4189.90        51.69 o
  32   1  10         87.61        126.81        17.54 o
  33   1  10       1135.04       1022.64        26.32 o
   0   2  10       9411.88       6093.86        98.41 o
   1   2  10       1847.81       2772.19        31.82 o
   2   2  10       2920.53       2515.49        38.16 o
   3   2  10      14579.68      13351.04       125.73 o
   4   2  10       1476.82       1906.62        47.51 o
   5   2  10      24777.41      24844.40       440.97 o
   6   2  10      16372.01      14986.31       278.84 o
   7   2  10      49235.24      52928.44      2341.29 o
   8   2  10        961.68       1278.05        26.73 o
   9   2  10      25103.67      24000.48       643.64 o
  10   2  10         46.24         38.81         8.35 o
  11   2  10      14278.22      12666.53       218.60 o
  12   2  10         14.39         89.39        12.08 o
  13   2  10        775.65        703.37        24.04 o
  14   2  10        155.36        203.63        10.20 o
  15   2  10      42013.32      46372.76       870.19 o
  16   2  10      12390.97      11854.52       523.12 o
  17   2  10       6620.59       6428.87       131.58 o
  18   2  10          0.88         14.94         8.82 o
  19   2  10       2011.21       2183.50        29.39 o
  20   2  10        353.61        482.79        14.49 o
  21   2  10       3321.13       3399.40        60.78 o
  22   2  10       6016.12       5838.84        99.38 o
  23   2  10        296.94        265.23        13.27 o
  24   2  10       1730.36       1877.03        46.61 o
  25   2  10        337.53        358.97        15.06 o
  26   2  10        131.57        180.36        14.50 o
  27   2  10       2371.17       2480.84        32.83 o
  28   2  10        731.52        782.31        21.34 o
  29   2  10         12.47         49.91        16.77 o
  30   2  10        980.57        890.73        20.28 o
  31   2  10       1819.61       1885.49        37.78 o
  32   2  10        200.56        271.79        19.19 o
  33   2  10       1085.28        728.33        23.17 o
   1   3  10        626.43        502.59         9.53 o
   2   3  10        848.79        230.01         6.91 o
   3   3  10      16753.94      14582.33       127.03 o
   4   3  10      17503.86      14724.46       381.42 o
   5   3  10        873.91        351.38         7.93 o
   6   3  10      13257.68      11849.56       197.31 o
   7   3  10        108.68         31.43         5.62 o
   8   3  10        281.25        325.43         8.77 o
   9   3  10      16420.76      14895.13       162.22 o
  10   3  10         19.81         75.37         7.88 o
  11   3  10       9136.21       9598.53       179.66 o
  12   3  10       3364.66       3121.69        70.97 o
  13   3  10        557.03        452.89        14.09 o
  14   3  10        139.86        119.23        10.32 o
  15   3  10       1834.91       2345.60        49.55 o
  16   3  10        395.35        293.86        17.90 o
  17   3  10      12910.52      13623.59       137.31 o
  18   3  10        127.64        106.67        19.26 o
  19   3  10       1346.57       1557.09        39.06 o
  20   3  10        264.46        254.32        13.14 o
  21   3  10       1676.27       1856.55        34.60 o
  22   3  10       5492.40       5697.05       142.92 o
  23   3  10       6179.36       6161.05        81.52 o
  24   3  10       3815.75       3497.64        63.99 o
  25   3  10         13.09         55.08        12.71 o
  26   3  10        701.27        704.84        19.28 o
  27   3  10       5322.58       4723.54        83.64 o
  28   3  10       1541.52       1642.40        28.10 o
  29   3  10        278.53        192.15        17.70 o
  30   3  10        385.92        404.96        18.77 o
  31   3  10       2474.90       2578.15        58.90 o
  32   3  10          5.52         33.28        16.07 o
  33   3  10        691.26        596.49        21.54 o
   0   4  10      29741.66      28677.66       335.05 o
   1   4  10        200.84        330.02         8.42 o
   2   4  10       6329.80       5872.04        96.97 o
   3   4  10       4770.45       5360.59        89.11 o
   4   4  10       5053.53       7793.15       142.50 o
   5   4  10      15902.09      14118.02       225.58 o
   6   4  10      11179.11       9342.35       168.50 o
   7   4  10       7935.91       7237.19        78.18 o
   8   4  10       5661.12       4741.75        84.23 o
   9   4  10       1725.47       1694.42        32.47 o
  10   4  10       5306.51       5854.19        70.48 o
  11   4  10        553.79        320.45        10.30 o
  12   4  10      71408.82      74557.54      1154.64 o
  13   4  10      29689.21      27882.84       308.40 o
  14   4  10      11953.19      11591.48       208.38 o
  15   4  10       2221.43       2486.81        48.78 o
  16   4  10        315.05        287.30        10.27 o
  17   4  10       1551.10       1408.31        33.90 o
  18   4  10        615.19        805.21        16.16 o
  19   4  10       9159.18       9452.51       179.55 o
  20   4  10        838.63       1008.62        19.81 o
  21   4  10       8129.08       7514.15       104.07 o
  22   4  10          1.59         24.95        11.94 o
  23   4  10       1133.72        889.30        19.77 o
  24   4  10        665.51        609.10        20.45 o
  25   4  10       7908.48       7942.78       283.82 o
  26   4  10       1943.66       2223.56       113.08 o
  27   4  10      11348.69      11772.12       201.39 o
  28   4  10        105.35        179.54        18.23 o
  29   4  10          4.36          8.85        13.84 o
  30   4  10          5.87         17.62        17.07 o
  31   4  10       1565.90       1615.76        55.02 o
  32   4  10       3748.49       3583.83        68.47 o
  33   4  10      11355.75      10885.70       294.72 o
   1   5  10       2830.48       3618.44        55.25 o
   2   5  10        366.75        442.04         9.87 o
   3   5  10      98940.19     102161.27      1637.04 o
   4   5  10       3111.16       3858.43        57.55 o
   5   5  10      62829.05      66903.15       957.35 o
   6   5  10       1463.79       1819.09        31.73 o
   7   5  10      19857.32      20266.35       403.62 o
   8   5  10       1279.17       1458.88        19.83 o
   9   5  10        253.53        181.70         9.32 o
  10   5  10       1248.90       1586.54        56.88 o
  11   5  10         53.36        114.41         8.18 o
  12   5  10        415.46        492.09        13.99 o
  13   5  10       7406.16       7732.14        80.06 o
  14   5  10       6524.11       6325.48        75.21 o
  15   5  10       8426.22       8432.43       109.66 o
  16   5  10       3769.43       3712.54        69.71 o
  17   5  10      12266.44      13185.35       283.79 o
  18   5  10       6695.89       6982.80        98.60 o
  19   5  10        848.18        900.32        18.41 o
  20   5  10       1430.44       1422.09        29.67 o
  21   5  10       5160.05       5195.44        60.49 o
  22   5  10       7075.59       7409.65        87.09 o
  23   5  10      13084.59      13199.71       255.96 o
  24   5  10       2978.10       3287.97        72.33 o
  25   5  10       1100.64       1148.06        26.75 o
  26   5  10       1445.29       1496.63        45.91 o
  27   5  10       5283.83       6055.90       137.91 o
  28   5  10       2560.73       2718.88       104.34 o
  29   5  10          6.82         61.02        17.13 o
  30   5  10        476.13        329.95        33.08 o
  31   5  10        639.01        482.54        32.47 o
  32   5  10       2114.87       1790.80        47.03 o
   0   6  10       8507.20       9425.67       159.51 o
   1   6  10       2480.03       1726.45        41.27 o
   2   6  10       4369.16       3150.19        60.60 o
   3   6  10      10038.19      11374.79       251.55 o
   4   6  10      22324.01      21420.48       558.87 o
   5   6  10      90892.96      94236.05       910.46 o
   6   6  10        142.59         38.15         6.22 o
   7   6  10      17196.53      17925.14       269.58 o
   8   6  10       3527.42       3870.40        42.82 o
   9   6  10      11801.78      10952.77       222.39 o
  10   6  10       3160.15       3224.25        73.03 o
  11   6  10      22361.17      25023.73       638.93 o
  12   6  10        128.53        104.47         9.00 o
  13   6  10        835.23       1069.01        33.10 o
  14   6  10         17.38         23.78         8.91 o
  15   6  10       9743.46      11440.94       301.81 o
  16   6  10       1258.67       1438.10        25.56 o
  17   6  10       5354.66       5252.56        53.98 o
  18   6  10        953.34       1053.45        23.76 o
  19   6  10       1375.02       1506.43        47.06 o
  20   6  10       6499.54       6830.87        98.40 o
  21   6  10      15838.16      15765.42       416.37 o
  22   6  10       3644.84       4056.09        73.40 o
  23   6  10       1798.08       2099.18        29.09 o
  24   6  10        180.33        175.96        14.01 o
  25   6  10      25234.89      25174.78       304.74 o
  26   6  10       1769.08       2179.44        38.88 o
  27   6  10       1939.18       2092.45        44.93 o
  28   6  10         85.15         74.56        15.31 o
  29   6  10        490.61        428.43        19.26 o
  30   6  10       1791.65       1672.07        44.69 o
  31   6  10        534.93        343.67        19.44 o
  32   6  10        206.18        244.27        20.87 o
   1   7  10       6301.99       5055.78        79.38 o
   2   7  10      26245.90      24657.77       482.94 o
   3   7  10        404.39        394.95        12.21 o
   4   7  10      10069.29       9160.56       131.50 o
   5   7  10       6794.23       6915.85        76.05 o
   6   7  10       2542.89       3402.65        62.55 o
   7   7  10      18471.33      20679.84       492.67 o
   8   7  10       2230.17       2607.48        38.56 o
   9   7  10       2689.28       2542.10        42.17 o
  10   7  10       3055.17       3112.73        72.47 o
  11   7  10       8607.74       8807.28        93.95 o
  12   7  10       3389.75       3213.00        52.44 o
  13   7  10        535.92        344.89        12.12 o
  14   7  10      10201.59       9769.33       236.92 o
  15   7  10         42.31         32.34        10.55 o
  16   7  10        561.80        541.08        12.96 o
  17   7  10       2503.86       2548.32        59.93 o
  18   7  10        163.27        130.67        11.58 o
  19   7  10       1791.60       2100.92        31.91 o
  20   7  10        761.38        802.10        30.44 o
  21   7  10      11740.11      12793.06       209.69 o
  22   7  10       1373.37       1314.12        39.99 o
  23   7  10       4319.97       4332.82        93.62 o
  24   7  10       5705.44       5327.71       150.62 o
  25   7  10        550.12        565.90        32.14 o
  26   7  10       2593.75       2547.76        46.19 o
  27   7  10        746.96        754.50        20.92 o
  28   7  10        328.14        263.48        17.76 o
  29   7  10        460.86        542.93        24.69 o
  30   7  10         90.36         86.26        17.62 o
  31   7  10        146.76        259.57        20.31 o
   0   8  10       4264.95       4378.25       176.68 o
   1   8  10         57.43         69.78         7.24 o
   2   8  10      34468.84      36134.93       336.25 o
   3   8  10       6169.74       6161.62        88.81 o
   4   8  10       8498.77       7428.75       147.20 o
   5   8  10       6427.99       6552.73       125.83 o
   6   8  10       1519.92       2135.61        48.71 o
   7   8  10        236.89        246.11         8.85 o
   8   8  10         24.11         66.15         8.44 o
   9   8  10       4596.65       4533.27        89.07 o
  10   8  10      31846.05      31744.40       543.41 o
  11   8  10       3064.15       3362.96        52.36 o
  12   8  10       9866.58       9438.72       195.16 o
  13   8  10        533.97        594.83        23.01 o
  14   8  10        670.76        849.84        27.27 o
  15   8  10       1417.03       1533.57        27.51 o
  16   8  10      10611.99      10947.27       164.12 o
  17   8  10        104.46        151.05        12.56 o
  18   8  10          5.62          9.12        10.30 o
  19   8  10        311.44        335.89        14.39 o
  20   8  10       1073.09       1209.16        20.40 o
  21   8  10       2376.43       2794.66        49.95 o
  22   8  10       7082.67       7245.57       171.27 o
  23   8  10      19145.74      19898.86       253.88 o
  24   8  10         36.69         44.10        14.38 o
  25   8  10       2284.33       2196.44        74.30 o
  26   8  10       2260.51       2797.88        46.67 o
  27   8  10        101.43         48.10        16.99 o
  28   8  10       2320.35       2265.88        34.74 o
  29   8  10       7921.27       8124.69       189.47 o
  30   8  10        504.39        365.35        21.61 o
   1   9  10      32362.58      34034.65       661.80 o
   2   9  10        123.79         82.73         7.59 o
   3   9  10      11741.56      11782.24       325.25 o
   4   9  10       4402.83       4224.80       122.07 o
   5   9  10        172.90        192.25        10.37 o
   6   9  10       2695.74       2576.23       102.43 o
   7   9  10      28388.72      29413.63       331.92 o
   8   9  10       3373.67       3121.18        94.33 o
   9   9  10       3299.19       3375.98        83.69 o
  10   9  10         51.90         92.49         8.64 o
  11   9  10         48.04         17.05         8.69 o
  12   9  10        269.63        335.06        11.32 o
  13   9  10      16775.47      17944.31       233.51 o
  14   9  10       3308.65       3074.72        71.30 o
  15   9  10       1818.31       2259.36        35.07 o
  16   9  10       6838.69       6733.57       127.21 o
  17   9  10       1129.71       1203.80        36.68 o
  18   9  10       4868.62       4849.14       208.14 o
  19   9  10       2271.73       2313.13        40.71 o
  20   9  10       9013.79       9256.06       211.89 o
  21   9  10       3576.06       3443.09        71.28 o
  22   9  10       2003.81       2403.22        32.20 o
  23   9  10       6677.29       7078.16        75.80 o
  24   9  10       2955.42       3081.01        42.39 o
  25   9  10        343.48        438.69        19.08 o
  26   9  10       1397.36       1478.35        28.87 o
  27   9  10       3059.00       3184.87        42.00 o
  28   9  10       3339.22       3349.75        46.13 o
  29   9  10        955.36       1007.99        26.95 o
  30   9  10      12439.03      11575.70       183.69 o
   0  10  10       6232.81       5387.54       255.22 o
   1  10  10      13338.43      13207.23       305.92 o
   2  10  10         59.26         84.57         9.76 o
   3  10  10         64.27         28.95         6.85 o
   4  10  10         26.99         64.31         8.32 o
   5  10  10      71089.22      73636.80      1273.94 o
   6  10  10       6270.38       6844.34        97.54 o
   7  10  10      11259.48      12394.63       138.59 o
   8  10  10       3275.94       3475.61       123.45 o
   9  10  10       4070.58       4302.01        58.20 o
  10  10  10        299.21        193.91         9.10 o
  11  10  10       2706.90       2533.26        64.79 o
  12  10  10        307.56        394.19        13.31 o
  13  10  10         52.53        103.79         9.17 o
  14  10  10        240.76        333.42        13.29 o
  15  10  10      23868.46      23935.38       580.97 o
  16  10  10         69.78         30.89        10.78 o
  17  10  10       2610.32       2576.97        51.17 o
  18  10  10       3327.32       3672.18        89.82 o
  19  10  10          3.32          5.89        11.77 o
  20  10  10       4692.59       5709.86       173.26 o
  21  10  10      39955.10      40809.20      1116.30 o
  22  10  10        937.40        793.32        21.78 o
  23  10  10        853.40        917.70        35.06 o
  24  10  10        532.19        435.71        25.32 o
  25  10  10       9241.53      10138.43       173.10 o
  26  10  10          1.01          5.15        17.90 o
  27  10  10       6274.43       5445.71        75.40 o
  28  10  10       2640.08       3036.56        60.36 o
  29  10  10       2969.26       2632.37        44.65 o
   1  11  10       1611.72       1571.80        61.76 o
   2  11  10      11430.66      11946.95       630.60 o
   3  11  10      12747.76      12810.80       571.63 o
   4  11  10       1122.22       1165.97        54.90 o
   5  11  10        226.33        205.38         8.89 o
   6  11  10       1274.12       1343.86        41.51 o
   7  11  10       2591.45       2796.26        65.45 o
   8  11  10      12083.05      11474.97       364.80 o
   9  11  10        334.08        384.74        17.33 o
  10  11  10        219.92        275.78        12.32 o
  11  11  10       2004.60       2139.34        37.84 o
  12  11  10       4967.15       4693.35       159.88 o
  13  11  10        396.19        473.04        14.02 o
  14  11  10        487.83        403.33        20.50 o
  15  11  10       5081.16       4989.48       155.73 o
  16  11  10        544.45        574.11        16.49 o
  17  11  10        174.08        245.67        14.06 o
  18  11  10         62.07         59.32        13.09 o
  19  11  10         26.90         21.59        12.75 o
  20  11  10         65.39         36.21        14.17 o
  21  11  10       1444.85       1637.11        83.79 o
  22  11  10         17.65         33.16        15.45 o
  23  11  10        414.32        449.24        22.88 o
  24  11  10        556.25        556.54        20.93 o
  25  11  10         17.44         37.34        17.80 o
  26  11  10         99.10         59.90        17.71 o
  27  11  10       3085.77       2980.42        47.07 o
  28  11  10        531.96        549.76        22.83 o
   0  12  10      31871.98      33261.48       765.87 o
   1  12  10        739.73        694.20        24.99 o
   2  12  10       2640.50       2557.30        53.05 o
   3  12  10         90.18        109.62         9.95 o
   4  12  10       9859.20       9523.65       528.35 o
   5  12  10        601.11        609.79        31.01 o
   6  12  10      11449.06      11547.05       394.56 o
   7  12  10        607.07        551.10        13.12 o
   8  12  10        263.16        286.92         9.65 o
   9  12  10       1964.60       1900.79        60.30 o
  10  12  10        249.20        362.98        20.14 o
  11  12  10       6625.58       6387.87       116.92 o
  12  12  10       7020.26       6979.48       141.40 o
  13  12  10       2938.15       2880.78        83.40 o
  14  12  10        455.18        374.28        16.99 o
  15  12  10       2335.10       2445.23        42.80 o
  16  12  10       7051.84       7058.02       100.04 o
  17  12  10       1150.78       1112.38        36.48 o
  18  12  10        611.82        805.05        19.50 o
  19  12  10      12838.53      13309.24       219.12 o
  20  12  10       1669.21       2126.81        64.41 o
  21  12  10       3937.40       3889.55        58.17 o
  22  12  10       4880.83       5019.71       156.32 o
  23  12  10       2598.10       2788.94        44.55 o
  24  12  10       1444.44       1513.76        50.74 o
  25  12  10       4742.74       4431.03        73.22 o
  26  12  10         95.99         84.93        19.04 o
   1  13  10        411.65        474.31        18.50 o
   2  13  10       5564.09       5714.87       257.25 o
   3  13  10      20086.33      21619.04       700.98 o
   4  13  10       7613.58       8164.88       186.07 o
   5  13  10       2557.16       2787.03       258.27 o
   6  13  10       9812.83      10007.22       258.38 o
   7  13  10          1.66          6.96        10.99 o
   8  13  10       2844.50       2831.58       101.41 o
   9  13  10      14593.24      14753.27       600.75 o
  10  13  10       4945.94       4608.73       189.31 o
  11  13  10       5413.65       5522.96       135.29 o
  12  13  10        852.29        863.66        25.90 o
  13  13  10       2565.98       2528.78        47.12 o
  14  13  10        881.87        599.92        21.38 o
  15  13  10       1279.66       1152.09        25.86 o
  16  13  10       9429.04       9134.36       247.17 o
  17  13  10       1781.69       1821.31        65.24 o
  18  13  10      11068.15      11069.82       360.51 o
  19  13  10        192.69        268.61        17.64 o
  20  13  10        551.94        490.69        20.06 o
  21  13  10       8243.70       8617.82       163.87 o
  22  13  10        113.14        110.87        17.18 o
  23  13  10       1119.36        891.80        26.16 o
  24  13  10        413.09        485.51        30.18 o
  25  13  10       1486.62       1456.43        34.97 o
   0  14  10        103.26        180.45        14.34 o
   1  14  10       2534.12       2217.75        77.69 o
   2  14  10       6630.70       7048.27       274.70 o
   3  14  10         17.81         30.39        15.36 o
   4  14  10      17541.12      17864.38       232.01 o
   5  14  10      34826.79      35665.78       464.83 o
   6  14  10       5857.05       5329.16       126.30 o
   7  14  10       7408.57       7133.63       420.12 o
   8  14  10       4373.95       4462.38       117.18 o
   9  14  10        331.23        246.52        16.17 o
  10  14  10       4505.27       4759.90       242.24 o
  11  14  10      18597.93      18452.30       556.84 o
  12  14  10        779.13        614.31        34.70 o
  13  14  10       6720.85       6478.80       102.11 o
  14  14  10       1586.45       1600.54        67.51 o
  15  14  10        714.62        650.34        20.28 o
  16  14  10        841.69        744.62        24.99 o
  17  14  10       1549.36       1550.17        51.49 o
  18  14  10         45.79         69.39        12.80 o
  19  14  10       2395.86       2365.55        58.19 o
  20  14  10        757.46        690.89        32.11 o
  21  14  10       5805.60       4935.09       117.41 o
  22  14  10        315.52        309.98        20.46 o
  23  14  10       3313.91       3716.36       138.02 o
   1  15  10       1817.86       1670.09       134.75 o
   2  15  10        506.13        428.24        27.33 o
   3  15  10       2217.52       2613.64       174.23 o
   4  15  10          0.60         22.23        14.78 o
   5  15  10        240.44        197.18        15.58 o
   6  15  10        140.77        153.08        15.28 o
   7  15  10       2892.55       3116.86       156.06 o
   8  15  10       7318.37       6996.76       129.76 o
   9  15  10         88.41        107.77        14.05 o
  10  15  10        726.51        686.99        28.42 o
  11  15  10        535.26        563.24        39.24 o
  12  15  10       1157.42       1326.73        94.90 o
  13  15  10        555.95        535.09        24.99 o
  14  15  10        466.10        664.83        42.49 o
  15  15  10       5376.78       5208.25       288.86 o
  16  15  10       3903.43       3837.98        60.59 o
  17  15  10        267.33        260.44        19.98 o
  18  15  10         75.28        103.43        18.76 o
  19  15  10        512.88        474.71        23.63 o
  20  15  10        388.24        396.59        33.17 o
  21  15  10        156.48        104.20        23.40 o
   0  16  10       4910.63       4335.64       287.55 o
   1  16  10        868.63        930.63        42.87 o
   2  16  10         28.70         25.11        12.92 o
   3  16  10        475.91        541.68        45.86 o
   4  16  10       1123.53       1505.04        71.74 o
   5  16  10         69.31         71.72        15.26 o
   6  16  10        514.79        297.36        20.38 o
   7  16  10          0.65         11.80        14.79 o
   8  16  10       1310.78        702.95        44.04 o
   9  16  10          9.19          5.50        17.10 o
  10  16  10       4739.92       4140.06       110.09 o
  11  16  10       1197.53       1114.69        46.67 o
  12  16  10        105.47         42.60        17.18 o
  13  16  10        248.44        313.91        32.10 o
  14  16  10        292.14        453.88        23.41 o
  15  16  10        302.51        412.97        24.39 o
  16  16  10       1069.13       1383.66        85.69 o
  17  16  10       1646.99       1555.09        85.15 o
  18  16  10       1475.68       1605.39        64.87 o
  19  16  10        538.60        481.99        27.77 o
   1  17  10       3171.56       2975.82        80.32 o
   2  17  10        543.03        634.83       108.38 o
   3  17  10         16.63         28.17        17.27 o
   4  17  10        163.79        211.72        17.16 o
   5  17  10       6989.23       7359.80       233.78 o
   6  17  10         16.92         45.55        17.63 o
   7  17  10        322.19        216.86        31.08 o
   8  17  10        194.05         96.07        21.24 o
   9  17  10        483.87        328.27        57.72 o
  10  17  10       1380.12       1259.68        45.46 o
  11  17  10        499.10        457.21        28.85 o
  12  17  10         35.54         -0.88        23.80 o
  13  17  10       1193.32       1298.71        43.53 o
  14  17  10       2351.84       2109.55        65.97 o
  15  17  10       1521.06       1671.78        43.32 o
  16  17  10       5444.44       5233.35       394.13 o
   0  18  10        200.60        194.71        32.08 o
   1  18  10       1169.88       1125.87        58.84 o
   2  18  10        351.77        240.62        27.87 o
   3  18  10        562.47        439.05        46.41 o
   4  18  10       3714.18       2962.25       181.90 o
   5  18  10       2093.86       1840.37        57.11 o
   6  18  10       2479.99       2255.23        79.59 o
   7  18  10       5299.19       4990.82       167.95 o
   8  18  10        475.25        586.39        42.39 o
   9  18  10       2405.17       1994.57        95.56 o
  10  18  10       1834.13       1661.89        66.29 o
  11  18  10        719.30        537.75        41.13 o
  12  18  10       1551.48       1785.54        99.10 o
  13  18  10        364.69        273.40        30.69 o
   1  19  10        190.53        147.87        31.12 o
   2  19  10          4.27         66.86        50.64 o
   3  19  10        170.89         98.42        64.03 o
   5  19  10        128.83         88.89        38.89 o
   6  19  10        736.94        912.89       179.64 o
   7  19  10        722.45        463.53        52.32 o
   1   1  11       3078.00       5148.90        60.92 o
   2   1  11       4152.45       3590.63        67.92 o
   3   1  11      13949.49      12668.62       267.00 o
   4   1  11       5595.68       5838.41        60.63 o
   5   1  11       2277.10       2458.69        32.47 o
   6   1  11        427.56        402.46         9.26 o
   7   1  11        829.60       1284.80        21.33 o
   8   1  11       3385.11       2416.80        31.33 o
   9   1  11        291.55         52.66         7.64 o
  10   1  11       3464.82       5274.01        65.06 o
  11   1  11       2955.67       2395.33        30.09 o
  12   1  11        223.77        791.34        16.94 o
  13   1  11        444.95        386.92        11.73 o
  14   1  11      58584.52      60325.67       586.32 o
  15   1  11       9448.94       9221.61       119.30 o
  16   1  11      13244.45      13532.76       191.19 o
  17   1  11       1298.27       1134.23        26.75 o
  18   1  11        223.19        214.65        10.84 o
  19   1  11       3222.30       3480.94        41.10 o
  20   1  11       6096.97       6986.36        71.94 o
  21   1  11          6.84          1.55        11.99 o
  22   1  11       8055.82       7408.50        99.20 o
  23   1  11       3626.90       3591.10       110.10 o
  24   1  11       2688.21       2427.28        37.53 o
  25   1  11        404.69        385.39        15.43 o
  26   1  11       2758.71       2828.13        66.70 o
  27   1  11        523.56        372.29        15.57 o
  28   1  11       2781.80       2684.29        55.65 o
  29   1  11        247.88        335.49        18.43 o
  30   1  11        106.91         37.73        16.04 o
  31   1  11        674.46        693.34        23.40 o
  32   1  11       1329.05       1508.60        29.32 o
  33   1  11        645.09       1010.53        36.12 o
   0   2  11      15257.69      13648.46       330.01 o
   1   2  11        282.54        175.40         8.05 o
   2   2  11       4090.46       3614.25        41.80 o
   3   2  11       1369.30        578.11        12.20 o
   4   2  11      30608.40      28368.08       330.96 o
   5   2  11       7165.58       4838.93        75.93 o
   6   2  11      32348.01      28548.83       442.08 o
   7   2  11        565.44        405.76        13.08 o
   8   2  11      12460.06      10068.60       119.75 o
   9   2  11      17823.25      17806.76       488.27 o
  10   2  11      10354.65      10959.21       141.44 o
  11   2  11       7988.71       7138.01       560.48 o
  12   2  11       9618.46      11740.30       357.49 o
  13   2  11       3205.05       2652.97        40.86 o
  14   2  11      17268.00      19035.02       478.32 o
  15   2  11        572.94        609.37        13.93 o
  16   2  11       8362.29       9196.97       145.53 o
  17   2  11        373.79        340.50        12.30 o
  18   2  11        556.66        458.36        17.71 o
  19   2  11        110.30         72.98         9.18 o
  20   2  11       1235.42       1150.76        19.93 o
  21   2  11       3588.08       3377.88        65.17 o
  22   2  11        772.23        836.35        19.53 o
  23   2  11       8443.99       8261.36       172.27 o
  24   2  11          7.84         28.71        12.35 o
  25   2  11       4924.85       4713.90        64.18 o
  26   2  11         72.89         39.18        13.92 o
  27   2  11       3532.51       3387.02        41.03 o
  28   2  11       4466.02       4199.39        83.17 o
  29   2  11        207.51        219.18        15.91 o
  30   2  11        171.64        193.88        16.87 o
  31   2  11        113.75        113.50        16.69 o
  32   2  11         31.49         37.62        17.87 o
  33   2  11        812.27        728.98        26.24 o
   1   3  11        114.91         86.95         5.88 o
   2   3  11       3417.70       3829.35        69.84 o
   3   3  11       1597.17        877.80        19.81 o
   4   3  11      17326.21      18176.75       304.76 o
   5   3  11       8066.82       7633.93        72.41 o
   6   3  11      12998.19      13260.76       229.62 o
   7   3  11       9684.60       7475.87       122.88 o
   8   3  11        443.04        420.47         9.21 o
   9   3  11        303.14        366.86         9.94 o
  10   3  11       6438.63       6653.59       144.52 o
  11   3  11         38.10         17.60         6.51 o
  12   3  11       2199.88       2482.04        49.62 o
  13   3  11      21462.25      20407.26       418.22 o
  14   3  11        767.67       1145.97        47.61 o
  15   3  11       2210.18       2317.79        32.99 o
  16   3  11       9716.63      10531.05       119.46 o
  17   3  11       9426.84      10179.50       112.85 o
  18   3  11       2275.97       2749.42        39.57 o
  19   3  11        734.10        961.56        20.24 o
  20   3  11       1804.66       1560.94        53.28 o
  21   3  11       1208.13       1418.72        29.96 o
  22   3  11      12676.52      14146.43       413.45 o
  23   3  11       2391.44       2391.97        40.92 o
  24   3  11      10111.91       9947.10       112.80 o
  25   3  11       3117.69       3222.13        62.72 o
  26   3  11       2266.19       2141.74        52.25 o
  27   3  11        213.98        303.67        16.69 o
  28   3  11       7177.88       7682.20       283.77 o
  29   3  11       2496.90       2504.85        80.40 o
  30   3  11       8611.42       8479.41       285.32 o
  31   3  11       1037.18       1199.07        30.54 o
  32   3  11         21.28         -7.06        19.23 o
  33   3  11       2054.57       2138.65        33.79 o
   0   4  11      42552.30      41517.75       551.42 o
   1   4  11      11028.69      11220.13       112.57 o
   2   4  11        797.07       1198.98        17.06 o
   3   4  11        884.42        533.36         9.72 o
   4   4  11       8382.79       7548.75       179.72 o
   5   4  11        364.19        759.03        13.01 o
   6   4  11       5700.47       6436.62        70.10 o
   7   4  11        470.10        604.97        11.20 o
   8   4  11       1028.95       1038.23        21.65 o
   9   4  11       3312.20       3311.85        45.67 o
  10   4  11       2696.99       2735.72        30.06 o
  11   4  11       8898.87       9451.64       208.62 o
  12   4  11        200.60        250.71        10.79 o
  13   4  11      11919.94      12755.00       301.33 o
  14   4  11       3508.19       2829.34        43.70 o
  15   4  11       1653.47       1639.25        36.71 o
  16   4  11      11712.52      10682.09       130.23 o
  17   4  11       8565.47       8500.67       226.09 o
  18   4  11          1.79         10.73         9.57 o
  19   4  11       2001.80       1807.60        25.46 o
  20   4  11         90.94         64.45        12.73 o
  21   4  11        433.88        442.80        16.76 o
  22   4  11       4253.14       4682.86       142.73 o
  23   4  11          8.19          4.66        12.67 o
  24   4  11       2348.61       2284.19        42.72 o
  25   4  11        122.95        115.40        13.72 o
  26   4  11        565.63        424.98        18.08 o
  27   4  11       1204.80       1115.92        31.75 o
  28   4  11        832.04       1113.18        27.61 o
  29   4  11         20.35         40.43        17.04 o
  30   4  11        933.18        954.97        24.15 o
  31   4  11        153.39        138.18        17.30 o
  32   4  11        301.20        230.75        30.82 o
   1   5  11      30342.32      34583.27       334.28 o
   2   5  11        351.04        350.04         9.48 o
   3   5  11        868.72       1800.96        23.85 o
   4   5  11      70289.57      76448.77       674.02 o
   5   5  11        942.28       1329.31        36.43 o
   6   5  11         42.85         73.13         7.32 o
   7   5  11      10255.08       8799.10        95.03 o
   8   5  11       2645.11       4062.26       119.93 o
   9   5  11       1540.13       1544.57        20.34 o
  10   5  11      43858.38      43070.17       730.48 o
  11   5  11        150.90        163.86         9.94 o
  12   5  11      27661.87      26825.92       709.85 o
  13   5  11      21281.64      21622.81       485.20 o
  14   5  11       9121.11       8997.30       257.32 o
  15   5  11        434.87        423.44        17.77 o
  16   5  11       3782.55       4343.25        53.50 o
  17   5  11       2231.37       2145.10        27.73 o
  18   5  11      24233.87      24692.99       497.12 o
  19   5  11       3608.90       3483.64        83.36 o
  20   5  11       1054.61       1106.00        22.86 o
  21   5  11       5449.57       6528.57       140.12 o
  22   5  11       4372.17       4236.28        61.29 o
  23   5  11        521.04        640.27        56.86 o
  24   5  11      21616.94      20579.89       706.89 o
  25   5  11       2450.62       2603.41        62.12 o
  26   5  11          2.34         10.12        13.95 o
  27   5  11         42.91         20.56        18.56 o
  28   5  11       1274.23       1089.38        31.13 o
  29   5  11         85.47         82.46        17.29 o
  30   5  11       1737.23       1591.89        79.49 o
  31   5  11       1784.17       1504.14        51.88 o
  32   5  11       1204.25       1215.31        37.47 o
   0   6  11        856.24        544.67        16.15 o
   1   6  11       3840.21       3561.82        75.00 o
   2   6  11     127313.80     130988.00      2124.33 o
   3   6  11       1908.95       1443.42        29.18 o
   4   6  11      37594.22      36140.77       362.97 o
   5   6  11       3878.56       4137.72        53.22 o
   6   6  11        250.83        430.63        11.34 o
   7   6  11        672.11        726.17        15.09 o
   8   6  11       3164.28       3645.56        71.66 o
   9   6  11        821.87        833.48        14.13 o
  10   6  11      14397.32      15559.29       190.08 o
  11   6  11      28629.76      30031.52       483.23 o
  12   6  11       7698.47       8480.95       223.22 o
  13   6  11      16571.66      15624.95       197.13 o
  14   6  11       5471.66       5661.04        70.62 o
  15   6  11       1144.03       1019.06        31.34 o
  16   6  11      18452.47      19109.34       463.82 o
  17   6  11         17.78         19.47         8.78 o
  18   6  11        894.86        892.64        26.20 o
  19   6  11       9915.13      10315.06       152.77 o
  20   6  11       3679.46       3678.99        46.14 o
  21   6  11       5962.57       6214.47        69.16 o
  22   6  11        348.13        336.36        17.01 o
  23   6  11        111.26        115.24        13.07 o
  24   6  11        340.90        373.98        16.53 o
  25   6  11        675.32        676.38        24.35 o
  26   6  11         56.62         83.51        14.87 o
  27   6  11        119.83         76.91        15.45 o
  28   6  11         50.83         59.98        16.01 o
  29   6  11       1064.75       1064.84        70.21 o
  30   6  11       6622.00       6604.03       287.51 o
  31   6  11         59.94         68.21        18.04 o
   1   7  11       6550.25       7058.11       143.71 o
   2   7  11      23237.97      24514.49       732.17 o
   3   7  11      18804.59      17769.39       590.59 o
   4   7  11        121.95         63.86         8.82 o
   5   7  11         88.30        106.23         8.67 o
   6   7  11        187.54        161.32         7.24 o
   7   7  11       3135.00       3628.97        85.64 o
   8   7  11      29831.85      32971.39       595.77 o
   9   7  11      22465.10      23782.98       374.69 o
  10   7  11      23224.05      24746.68       348.62 o
  11   7  11         60.24         88.68         8.41 o
  12   7  11       3904.29       3935.92       173.53 o
  13   7  11       1918.68       1925.34        40.68 o
  14   7  11       3728.54       4115.49        58.66 o
  15   7  11       6619.33       7307.36       153.20 o
  16   7  11       5136.94       4932.48       106.44 o
  17   7  11        653.34        538.44        16.26 o
  18   7  11       8280.20       8383.68        90.62 o
  19   7  11       3336.22       3193.02        42.58 o
  20   7  11       9075.79      10167.23       123.56 o
  21   7  11       2413.85       2424.72        73.78 o
  22   7  11         55.60         87.05        13.08 o
  23   7  11       6954.45       7042.86       200.63 o
  24   7  11         23.10         14.18        14.07 o
  25   7  11       4216.29       4176.91        49.88 o
  26   7  11      10811.63      10639.76       318.54 o
  27   7  11       3165.10       3336.72        46.07 o
  28   7  11         72.70         25.70        19.34 o
  29   7  11        453.66        500.23        20.88 o
  30   7  11        190.85        181.32        18.61 o
  31   7  11        410.87        396.85        21.75 o
   0   8  11       6584.95       6004.54       240.92 o
   1   8  11        571.09        765.34        12.16 o
   2   8  11       3876.49       4211.18        71.57 o
   3   8  11      11423.60      10863.39       194.79 o
   4   8  11      32994.28      35017.40       672.64 o
   5   8  11      21936.60      21967.78       225.16 o
   6   8  11         35.44         66.53         7.50 o
   7   8  11       1068.66       1142.49        26.76 o
   8   8  11        553.13        607.52        17.82 o
   9   8  11         51.04        129.31         8.94 o
  10   8  11       9433.62       9408.21       175.87 o
  11   8  11       2585.12       2923.83        47.23 o
  12   8  11       8101.43       8330.70       195.03 o
  13   8  11       5800.61       6063.83       150.46 o
  14   8  11        360.34        416.15        13.13 o
  15   8  11       5462.43       5030.29        81.78 o
  16   8  11       1395.14       1371.03        51.36 o
  17   8  11         96.87        102.44        10.58 o
  18   8  11          2.55         24.75        10.37 o
  19   8  11         43.37         70.12        11.48 o
  20   8  11       2297.43       2392.29        47.79 o
  21   8  11        232.60        196.59        13.53 o
  22   8  11        506.50        532.32        19.81 o
  23   8  11        259.82        167.38        14.25 o
  24   8  11       1123.86       1309.73        37.80 o
  25   8  11         47.77         47.84        16.35 o
  26   8  11       1706.87       1966.29        50.42 o
  27   8  11        906.53        813.56        22.45 o
  28   8  11        193.30        275.35        19.30 o
  29   8  11       2202.71       2296.58        61.28 o
  30   8  11         91.49         75.92        21.17 o
   1   9  11       3858.32       4087.22       130.49 o
   2   9  11      23087.95      23549.88       407.85 o
   3   9  11        698.61        875.58        24.89 o
   4   9  11       7695.91       8315.32       205.59 o
   5   9  11       5635.37       5891.31        81.10 o
   6   9  11          5.94         19.76         6.83 o
   7   9  11       1675.89       1700.54        24.36 o
   8   9  11       6227.83       6327.40       162.88 o
   9   9  11        292.38        383.44        11.63 o
  10   9  11       2264.12       2742.02        39.02 o
  11   9  11       3581.82       3499.28        44.72 o
  12   9  11       6387.06       6482.60       150.70 o
  13   9  11       2980.99       2879.94        61.10 o
  14   9  11       6291.02       6504.45       114.92 o
  15   9  11       4278.73       4353.63       122.63 o
  16   9  11        306.68        378.79        18.04 o
  17   9  11       1943.44       2041.62        30.87 o
  18   9  11      14025.54      14717.35       163.68 o
  19   9  11       1384.99       1662.90        38.19 o
  20   9  11       3807.16       3704.12        63.68 o
  21   9  11        103.97        139.93        13.65 o
  22   9  11      15578.60      15563.80       222.87 o
  23   9  11        569.91        489.80        25.68 o
  24   9  11       8570.78       8057.56       122.91 o
  25   9  11        234.47        246.03        17.36 o
  26   9  11       2129.85       2573.16        51.63 o
  27   9  11        568.76        472.36        20.00 o
  28   9  11      10115.41      10082.46       244.13 o
  29   9  11         13.26         56.68        21.23 o
   0  10  11      14687.05      15938.08       725.50 o
   1  10  11       3145.99       3134.87        73.17 o
   2  10  11        907.31       1023.49        26.13 o
   3  10  11        675.32        709.97        13.89 o
   4  10  11       2166.74       2293.00        45.86 o
   5  10  11       5439.34       5481.82       197.24 o
   6  10  11       1228.24       1225.58        43.80 o
   7  10  11         66.72        100.55         8.96 o
   8  10  11      12861.83      13167.00       366.37 o
   9  10  11       2663.38       2837.80        73.59 o
  10  10  11        212.16        177.06        10.32 o
  11  10  11       1201.37       1411.54        35.19 o
  12  10  11       3750.90       3740.16       170.74 o
  13  10  11        247.71        260.44        12.76 o
  14  10  11      15329.19      15963.47       309.88 o
  15  10  11       1181.16       1218.67        30.67 o
  16  10  11       6500.71       6735.24       141.12 o
  17  10  11         17.33         31.79        11.10 o
  18  10  11        331.64        364.80        16.41 o
  19  10  11        265.76        268.60        14.10 o
  20  10  11       1329.69       1615.08        45.84 o
  21  10  11       6837.23       7124.48        80.70 o
  22  10  11        486.35        456.57        21.57 o
  23  10  11       2109.06       2352.41        51.26 o
  24  10  11       1421.61       1337.54        44.09 o
  25  10  11          6.71         -1.93        15.66 o
  26  10  11        123.16        103.48        17.61 o
  27  10  11        569.81        589.01        24.77 o
  28  10  11        445.44        592.79        23.02 o
   1  11  11      10359.34      12307.06       579.10 o
   2  11  11       4143.29       4676.36       248.98 o
   3  11  11       2496.18       2314.15       135.75 o
   4  11  11       1298.95       1544.59        64.96 o
   5  11  11      13830.05      14553.41       494.28 o
   6  11  11       1244.97       1476.00        28.29 o
   7  11  11      19274.94      20668.37       290.80 o
   8  11  11       3048.67       2837.01        37.62 o
   9  11  11        899.05        851.27        23.31 o
  10  11  11        607.37        774.21        36.74 o
  11  11  11       5799.77       6294.55       154.95 o
  12  11  11       7541.55       7085.39       159.62 o
  13  11  11       4454.94       4263.62       191.15 o
  14  11  11       7806.09       8109.94       189.58 o
  15  11  11        401.68        367.67        14.15 o
  16  11  11       6461.27       6821.79        86.61 o
  17  11  11         40.33         13.42        11.83 o
  18  11  11       7909.26       7800.59       168.18 o
  19  11  11      10275.51      11823.86       417.58 o
  20  11  11        615.47        752.16        20.23 o
  21  11  11       6276.30       6412.81       107.26 o
  22  11  11      15558.15      16373.60       247.34 o
  23  11  11        196.26        138.21        17.91 o
  24  11  11      16659.73      15504.84       256.51 o
  25  11  11       2795.14       2529.66        98.45 o
  26  11  11        388.60        403.46        21.80 o
  27  11  11         13.92         67.44        20.74 o
   0  12  11       8580.77       8543.61       137.70 o
   1  12  11       2936.55       3178.94       293.18 o
   2  12  11       2498.66       2719.29        66.29 o
   3  12  11        112.84        102.82        10.65 o
   4  12  11         81.38         94.80         9.64 o
   5  12  11       7631.47       7631.47       236.32 o
   6  12  11       8172.94       8149.16       151.81 o
   7  12  11        716.62       1050.70        31.25 o
   8  12  11       2695.32       2522.35        48.20 o
   9  12  11          5.64         10.06         7.12 o
  10  12  11       1952.75       2325.87        38.88 o
  11  12  11        556.82        604.01        16.28 o
  12  12  11      18410.53      18799.51       218.85 o
  13  12  11       6258.04       6092.03       138.26 o
  14  12  11       5812.99       5724.32       100.03 o
  15  12  11       3229.73       2876.63        47.98 o
  16  12  11        135.66         99.69        13.79 o
  17  12  11       1888.07       1829.15        52.14 o
  18  12  11       1221.09       1063.02        28.17 o
  19  12  11       4253.44       4112.72        86.45 o
  20  12  11       5801.68       5826.78       158.36 o
  21  12  11       2712.78       2790.55        59.51 o
  22  12  11       1353.85       1471.21        53.68 o
  23  12  11         72.91         39.68        16.70 o
  24  12  11          1.42        -16.35        17.18 o
  25  12  11        226.40        158.80        19.65 o
  26  12  11        885.93        709.07        23.67 o
   1  13  11        491.75        623.31        28.81 o
   2  13  11      15760.76      15931.18       763.47 o
   3  13  11        872.62        731.78        34.80 o
   4  13  11       7848.12       8080.09       226.33 o
   5  13  11       1237.51       1317.15        59.30 o
   6  13  11       3912.49       3930.37       124.47 o
   7  13  11         43.91         37.10        13.53 o
   8  13  11      14376.94      13536.97       531.11 o
   9  13  11       1197.88       1412.48        39.09 o
  10  13  11        677.36        799.87        50.35 o
  11  13  11          9.13          4.26         8.48 o
  12  13  11       4564.16       4764.91       128.84 o
  13  13  11         66.74         59.97         9.56 o
  14  13  11          9.37          4.78        13.25 o
  15  13  11         15.83          4.69        13.97 o
  16  13  11       4016.27       4089.07       136.14 o
  17  13  11          5.24         10.86        16.14 o
  18  13  11       1706.64       1475.56        45.59 o
  19  13  11        126.47         70.62        15.13 o
  20  13  11       2691.81       2568.71        63.78 o
  21  13  11       1229.46       1191.13        54.83 o
  22  13  11       2702.62       2471.09        69.33 o
  23  13  11        108.75         80.73        20.25 o
  24  13  11       2625.85       2422.30        77.16 o
   0  14  11        172.30         89.06        14.07 o
   1  14  11        113.58        103.19        11.09 o
   2  14  11       2146.86       2153.81        60.66 o
   3  14  11       2231.83       2838.15       190.85 o
   4  14  11       1636.46       1490.18        42.45 o
   5  14  11      11377.40      12706.65       329.00 o
   6  14  11       5554.88       5666.94       280.10 o
   7  14  11         68.86         51.40        14.95 o
   8  14  11        234.22        283.23        14.76 o
   9  14  11          1.20          6.06        13.87 o
  10  14  11       9312.97       9531.98       220.32 o
  11  14  11       3149.79       2965.15        48.41 o
  12  14  11       1110.50       1106.63        72.96 o
  13  14  11         59.31         21.32        14.59 o
  14  14  11        297.69        500.52        24.86 o
  15  14  11        192.40        357.60        21.26 o
  16  14  11         61.47         82.77        10.70 o
  17  14  11        863.01        737.30        22.95 o
  18  14  11        227.24        202.51        20.84 o
  19  14  11       2282.03       2216.74        73.73 o
  20  14  11        361.83        395.15        23.82 o
  21  14  11        737.27        693.84        26.22 o
  22  14  11       1152.52       1323.14        39.87 o
  23  14  11          2.92         23.86        19.71 o
   1  15  11        760.51        666.78        63.45 o
   2  15  11        204.27        105.31        14.93 o
   3  15  11      10936.29      11763.20       494.82 o
   4  15  11         69.30         53.10        13.98 o
   5  15  11       1338.11       1277.81        31.84 o
   6  15  11       5320.94       5876.94       120.07 o
   7  15  11        534.86        792.18        24.46 o
   8  15  11       4907.31       4297.90       145.51 o
   9  15  11       8287.11       7629.62       183.91 o
  10  15  11         25.92         24.02        16.30 o
  11  15  11       2105.10       1878.87       102.35 o
  12  15  11       2362.00       2668.24       220.03 o
  13  15  11       5348.90       5944.47       122.63 o
  14  15  11       2324.53       2293.61        59.77 o
  15  15  11         95.56        112.65        19.24 o
  16  15  11        179.55        227.70        20.30 o
  17  15  11       4194.39       4618.96       221.70 o
  18  15  11        322.28        546.64        29.55 o
  19  15  11        204.10        219.47        27.05 o
  20  15  11       9976.47      10443.52       372.02 o
  21  15  11        140.04        147.45        23.18 o
   0  16  11       6052.74       6135.16       192.09 o
   1  16  11        261.25        325.80        26.63 o
   2  16  11       4376.65       4540.44       122.20 o
   3  16  11       1056.49        978.21        31.72 o
   4  16  11       3058.97       3095.15       194.37 o
   5  16  11          2.85         31.14        16.33 o
   6  16  11        422.69        441.15        54.24 o
   7  16  11       1436.62       1212.48        29.27 o
   8  16  11       1453.60       1412.29        37.71 o
   9  16  11       4905.15       4370.05       211.65 o
  10  16  11       3427.46       3405.35        84.88 o
  11  16  11        412.14        431.84        24.02 o
  12  16  11       1482.24       1406.41        76.65 o
  13  16  11       1126.34       1061.73        60.21 o
  14  16  11        882.85        718.39        32.12 o
  15  16  11        424.83        583.81        43.25 o
  16  16  11       5339.49       5473.52       137.99 o
  17  16  11       2042.26       1681.11        74.02 o
  18  16  11        913.40       1037.30        51.90 o
   1  17  11        277.17        412.16        43.73 o
   2  17  11       4777.81       4706.83       208.06 o
   3  17  11         88.08        149.17        17.65 o
   4  17  11        622.74        554.74        26.87 o
   5  17  11        143.77        132.41        18.60 o
   6  17  11       4914.79       5737.93      1333.16 o
   7  17  11        551.48        304.40        19.96 o
   8  17  11       3915.55       3235.60       144.74 o
   9  17  11         56.82         94.91        17.16 o
  10  17  11       1348.86       1321.81        93.18 o
  11  17  11       1840.82       1819.30       171.78 o
  12  17  11       2906.59       1934.33       196.86 o
  13  17  11         89.15         96.80        19.72 o
  14  17  11       1283.73       1146.92        75.42 o
  15  17  11        267.46        182.11        21.32 o
   1  18  11        740.42        735.21        30.29 o
   2  18  11       1979.09       1854.08        46.48 o
   3  18  11       1827.37       2308.90        59.63 o
   4  18  11       6818.37       6665.13       110.73 o
   5  18  11        169.41        352.77        24.38 o
   6  18  11        150.85        100.87        46.53 o
   7  18  11        163.68        232.47        41.01 o
   8  18  11          5.63         -7.77        29.00 o
   9  18  11         63.94         51.54        32.19 o
  10  18  11       1059.75        882.73       168.78 o
  11  18  11        208.98        237.10        31.23 o
  12  18  11        922.41       1151.26       262.22 o
   1  19  11        471.92        510.77        47.75 o
   2  19  11       1763.36       1839.38       113.72 o
   3  19  11        165.62        271.54        71.54 o
   4  19  11       1304.51        896.44        96.44 o
   5  19  11       2208.61       1896.58       133.47 o
   6  19  11          3.21        -27.99        38.01 o
   0   0  12      32881.21      26173.68       508.14 o
   1   0  12        784.94        313.56        13.14 o
   2   0  12       4087.37       6575.15       118.70 o
   3   0  12        362.57        584.19        23.29 o
   4   0  12      71926.38      71160.24      2127.46 o
   5   0  12      41370.04      37331.11       506.07 o
   6   0  12     127309.74      62244.69     36398.98 o
   7   0  12      36185.85      33622.25      1071.23 o
   8   0  12      15400.15      15857.55       224.62 o
   9   0  12      13872.95      11534.33       181.16 o
  11   0  12      50479.81      43206.03      1396.09 o
  12   0  12      31392.16      31647.76       399.59 o
  13   0  12      18901.61      18546.97       415.72 o
  14   0  12      36650.39      40926.00       623.51 o
  15   0  12        517.88        790.57        24.47 o
  16   0  12       7497.42       7846.28       217.46 o
  17   0  12      32171.73      34397.51       578.48 o
  18   0  12       3602.35       4131.25        70.45 o
  19   0  12      17522.37      18919.72       296.21 o
  20   0  12        154.67        272.82       102.95 o
  21   0  12       1667.66       1619.40        39.42 o
  22   0  12       3153.97       2931.47        55.04 o
  23   0  12       8037.37       8033.50       211.20 o
  24   0  12       8383.93       8426.04       240.52 o
  25   0  12       1737.96       2180.50        49.90 o
  26   0  12      22430.17      22507.38       283.76 o
  27   0  12       4377.27       4217.34       206.46 o
  28   0  12       4201.20       3631.74       140.25 o
  29   0  12       5552.69       5180.79       187.52 o
  30   0  12       4729.92       4832.96       255.25 o
  31   0  12        733.93        571.22        30.49 o
  32   0  12       3883.55       4026.71       100.58 o
  33   0  12         11.14         36.83        25.09 o
   1   1  12      73690.93      70473.95       972.15 o
   2   1  12         32.04         53.56         7.27 o
   3   1  12      16798.46      15012.80       158.90 o
   4   1  12       2394.70       1669.78        38.25 o
   5   1  12      29539.05      28074.05       396.77 o
   6   1  12      10176.28       9793.40       127.41 o
   7   1  12      66988.18      69361.59      1350.32 o
   8   1  12      21542.27      21254.18       208.62 o
   9   1  12       2514.37       2497.97        44.01 o
  10   1  12       1199.17       1078.16        22.71 o
  11   1  12        911.48        773.66        13.98 o
  12   1  12       7458.67       8570.39       262.96 o
  13   1  12        251.94        279.41        16.53 o
  14   1  12      31509.23      32336.15       377.37 o
  15   1  12      10877.46      11169.70       130.98 o
  16   1  12         38.13         54.23         9.44 o
  17   1  12        118.58         91.27         8.78 o
  18   1  12      18693.48      19640.06       203.77 o
  19   1  12        733.27        773.89        15.87 o
  20   1  12          1.70         18.43        11.38 o
  21   1  12        454.12        468.90        14.20 o
  22   1  12      13122.01      13189.72       228.48 o
  23   1  12        353.88        396.25        13.41 o
  24   1  12       2205.38       2252.29        35.38 o
  25   1  12         18.76         14.73        14.05 o
  26   1  12       2845.12       2867.20        62.10 o
  27   1  12       1209.36       1026.29        22.97 o
  28   1  12        887.06        919.14        23.73 o
  29   1  12       4258.28       4672.95        55.77 o
  30   1  12        159.41        220.26        19.20 o
  31   1  12         96.88        109.75        17.16 o
  32   1  12      13977.19      13875.94       138.18 o
  33   1  12        468.64        496.31        22.46 o
   0   2  12       2294.32       2610.58        52.49 o
   1   2  12        746.60       1869.46        22.18 o
   2   2  12        231.84        378.84         9.32 o
   3   2  12      10844.61      11340.39       149.73 o
   4   2  12         17.56         77.35         9.80 o
   5   2  12       5948.69       5181.65       103.88 o
   6   2  12       7630.06       8563.24        89.39 o
   7   2  12      59558.47      62554.60      1519.47 o
   8   2  12      13063.59      12919.92       338.18 o
   9   2  12         27.06        143.70         7.51 o
  10   2  12        142.52        198.46        15.42 o
  11   2  12      27983.16      20934.93      3549.43 o
  12   2  12       5740.09       5549.92       130.87 o
  13   2  12       5055.93       6103.70        79.51 o
  14   2  12      13614.24      13658.77       321.68 o
  15   2  12      23315.78      22879.61       391.86 o
  16   2  12       2383.73       2421.96        61.40 o
  17   2  12        100.42        153.64        13.18 o
  18   2  12       5577.75       5729.10        94.68 o
  19   2  12         10.06         13.27         9.39 o
  20   2  12        212.39        212.22        11.07 o
  21   2  12       3910.27       4439.94        77.83 o
  22   2  12       3020.82       3129.17        60.21 o
  23   2  12       1033.99       1180.58        33.56 o
  24   2  12       5875.35       5712.93       120.40 o
  25   2  12       2186.88       2326.80        52.68 o
  26   2  12       1211.18       1227.09        28.16 o
  27   2  12        605.47        846.28        23.23 o
  28   2  12        195.00        225.53        16.42 o
  29   2  12       1529.58       2054.20        30.75 o
  30   2  12        929.20        653.40        21.32 o
  31   2  12       2060.51       2427.46        38.99 o
  32   2  12         73.34         82.20        16.66 o
  33   2  12        368.94        288.86        20.69 o
   1   3  12       4657.60       4130.61        43.73 o
   2   3  12       4741.37       3452.35        36.85 o
   3   3  12        577.73        382.72        10.07 o
   4   3  12       1073.46        654.14        12.88 o
   5   3  12         19.29        113.85         6.96 o
   6   3  12      16573.06      19946.07       261.97 o
   7   3  12        303.45        145.14         7.22 o
   8   3  12       1020.85        745.83        13.20 o
   9   3  12      14447.56      15408.14       259.84 o
  10   3  12       2175.21       1828.76        26.83 o
  11   3  12         76.59         60.99         7.21 o
  12   3  12      25082.80      25178.16       531.20 o
  13   3  12         91.63        223.91        12.87 o
  14   3  12      26669.85      26630.37       378.36 o
  15   3  12          6.67         77.88         9.18 o
  16   3  12        600.73        625.46        14.70 o
  17   3  12      10219.39      10545.38       111.52 o
  18   3  12        514.12        712.83        22.93 o
  19   3  12       1969.35       2030.08        40.76 o
  20   3  12       1531.95       1474.33        27.47 o
  21   3  12          1.44         16.54        12.19 o
  22   3  12        566.42        650.44        21.80 o
  23   3  12         56.89         28.15        14.55 o
  24   3  12       8851.08       8994.19       140.15 o
  25   3  12         22.65         44.70        12.08 o
  26   3  12      10444.31      10206.90       121.03 o
  27   3  12        276.57        230.49        15.76 o
  28   3  12       1609.11       1386.27        24.55 o
  29   3  12         69.33        115.37        16.15 o
  30   3  12        553.97        532.14        19.81 o
  31   3  12       2548.18       3026.07        77.25 o
  32   3  12       6859.01       6198.26       134.75 o
   0   4  12      17886.30      11745.71       217.70 o
   1   4  12        119.90         27.07         6.07 o
   2   4  12       6978.79       8097.11       156.62 o
   3   4  12       2508.41       3133.23        33.76 o
   4   4  12      52532.19      55201.77       733.27 o
   5   4  12       1128.20        995.88        25.02 o
   6   4  12      72667.23      78278.82       653.21 o
   7   4  12      10968.84       9815.10        93.99 o
   8   4  12       8282.26      10200.48       111.64 o
   9   4  12       6180.74       4558.13        94.81 o
  10   4  12     113837.13     110390.11      1073.27 o
  11   4  12       2224.03       2108.58        52.14 o
  12   4  12        292.78        388.03        10.67 o
  13   4  12       3162.72       3298.84        61.85 o
  14   4  12       3050.53       3358.47        59.05 o
  15   4  12      14206.84      14714.92       201.31 o
  16   4  12      23900.58      24522.91       265.45 o
  17   4  12       2518.61       2479.68        35.66 o
  18   4  12        185.02        142.68        10.38 o
  19   4  12       3644.16       3705.56       109.19 o
  20   4  12       6536.09       7941.02       140.31 o
  21   4  12      13617.04      14132.76       182.24 o
  22   4  12       2559.01       2582.99        35.81 o
  23   4  12       4356.48       4269.59        53.20 o
  24   4  12       6320.98       6655.17       146.36 o
  25   4  12      10017.08       9748.23       266.09 o
  26   4  12       4733.93       4771.68        92.05 o
  27   4  12       6118.38       6528.80        81.13 o
  28   4  12        356.93        397.90        28.52 o
  29   4  12       3589.15       3872.48        63.46 o
  30   4  12       3889.10       4097.39        49.56 o
  31   4  12       1143.30       1087.67        28.31 o
  32   4  12       8116.05       7591.75       154.30 o
   1   5  12       3398.45       3714.65        71.90 o
   2   5  12      30586.73      31968.83       414.69 o
   3   5  12      19667.01      19144.32       272.00 o
   4   5  12       5310.71       6205.51        97.18 o
   5   5  12       8226.85       8507.72       210.82 o
   6   5  12          8.88         21.42         6.72 o
   7   5  12      15689.47      16701.48       353.13 o
   8   5  12       9887.33       9874.88        89.68 o
   9   5  12      25632.75      27889.37       450.75 o
  10   5  12       3298.81       3331.05        72.45 o
  11   5  12       1551.49       1715.46        25.31 o
  12   5  12      16167.93      15968.44       192.96 o
  13   5  12       9375.55       9637.82       145.39 o
  14   5  12         49.97         15.36        10.39 o
  15   5  12      10357.44      10896.33       118.61 o
  16   5  12         96.91        148.57         9.80 o
  17   5  12      10229.30      10580.97       159.11 o
  18   5  12      13794.34      14244.79       142.18 o
  19   5  12         38.36         74.81        10.94 o
  20   5  12       1326.51       1428.32        30.33 o
  21   5  12        496.26        579.68        21.98 o
  22   5  12       4091.98       4362.65        93.43 o
  23   5  12        781.23        737.88        58.56 o
  24   5  12       4024.97       3921.57        83.21 o
  25   5  12       2553.99       2741.20        37.68 o
  26   5  12       5215.88       4755.98        56.26 o
  27   5  12        304.10        280.12        20.46 o
  28   5  12        326.00        403.06        20.55 o
  29   5  12       2656.25       2940.60        46.28 o
  30   5  12        832.84        859.59        30.62 o
  31   5  12        183.62        267.22        21.92 o
  32   5  12       5846.21       6048.36       159.41 o
   0   6  12        141.65         32.77         9.19 o
   1   6  12        326.04        163.34         7.65 o
   2   6  12       5047.47       5584.62       105.06 o
   3   6  12       8884.11       9914.80       193.50 o
   4   6  12        638.08        783.24        15.17 o
   5   6  12       8848.11       9050.71        90.05 o
   6   6  12       8769.29       8678.72       136.46 o
   7   6  12        966.90        924.48        32.76 o
   8   6  12         13.26          6.85         6.99 o
   9   6  12        247.04         70.28         8.84 o
  10   6  12         41.28         74.41         8.10 o
  11   6  12       2130.21       2232.21        55.22 o
  12   6  12        511.31        596.55        16.45 o
  13   6  12       9658.34       9729.02       108.10 o
  14   6  12       6391.17       6247.19       131.97 o
  15   6  12       1924.60       2296.11        35.26 o
  16   6  12         18.42         56.49         9.74 o
  17   6  12       5940.63       5982.96       165.13 o
  18   6  12       5292.71       5737.09        75.74 o
  19   6  12       4265.81       4507.85        52.48 o
  20   6  12         24.15         65.95        12.28 o
  21   6  12        409.15        466.63        15.54 o
  22   6  12       2621.38       2450.45        35.21 o
  23   6  12       5123.30       5171.22        58.92 o
  24   6  12       7497.44       7399.73        85.47 o
  25   6  12       2914.61       3193.64        61.29 o
  26   6  12        561.22        573.58        27.16 o
  27   6  12        460.69        336.06        18.59 o
  28   6  12       5570.72       5580.58        91.12 o
  29   6  12       1351.62       1075.58        90.25 o
  30   6  12        955.35        835.86        29.04 o
  31   6  12       1536.40       1486.95        56.60 o
   1   7  12       5482.96       5565.27        65.16 o
   2   7  12        206.02        245.82        10.94 o
   3   7  12       2371.19       2113.81        36.86 o
   4   7  12      31843.09      31237.50       668.36 o
   5   7  12       1977.36       1825.95        40.28 o
   6   7  12      44823.62      44328.11       877.50 o
   7   7  12       2188.87       2394.93        43.52 o
   8   7  12       3273.57       3328.04       129.28 o
   9   7  12       5022.00       5286.21       122.95 o
  10   7  12       8565.62       8234.25       107.24 o
  11   7  12       3994.60       4231.81        57.59 o
  12   7  12        158.64         68.49         8.80 o
  13   7  12        307.27        263.11        14.47 o
  14   7  12       1720.58       1858.58        30.10 o
  15   7  12       3855.68       4063.99        78.58 o
  16   7  12        724.74        721.35        18.81 o
  17   7  12        522.30        581.74        15.74 o
  18   7  12       1801.41       2057.27        29.30 o
  19   7  12        502.49        491.71        15.66 o
  20   7  12        129.06        156.56        15.87 o
  21   7  12        269.62        323.97        19.68 o
  22   7  12      11473.41      10875.42       131.31 o
  23   7  12         32.16          3.90        12.75 o
  24   7  12          0.79         35.77        14.31 o
  25   7  12       2102.75       1801.17        50.76 o
  26   7  12       1381.88       1553.58        44.72 o
  27   7  12        369.97        363.52        18.17 o
  28   7  12         12.64          2.53        17.93 o
  29   7  12         58.19         57.73        17.07 o
  30   7  12        703.29        651.36        23.70 o
   0   8  12       3321.38       2711.32       145.76 o
   1   8  12        250.09        213.04         9.24 o
   2   8  12       5515.19       5521.28        99.42 o
   3   8  12        564.72        733.68        23.25 o
   4   8  12      10921.25      11246.11       276.52 o
   5   8  12       4534.77       4538.03        85.45 o
   6   8  12      20918.87      22485.41       593.67 o
   7   8  12        110.94         95.43         8.25 o
   8   8  12       2491.51       3374.43        49.49 o
   9   8  12       1707.03       1976.91        40.24 o
  10   8  12       3368.82       3589.93        97.09 o
  11   8  12       7826.51       7644.25        92.27 o
  12   8  12      22207.72      22801.02       454.17 o
  13   8  12       5250.71       5048.56        61.73 o
  14   8  12       5519.11       5179.13       101.96 o
  15   8  12       3177.51       2910.42       116.19 o
  16   8  12       7404.85       7311.18        99.21 o
  17   8  12      16742.50      17349.38       242.09 o
  18   8  12          2.17          2.60        11.87 o
  19   8  12       4903.40       5060.08       134.09 o
  20   8  12      10197.63      10741.28       143.79 o
  21   8  12       2263.44       2135.34        42.66 o
  22   8  12      12635.03      13371.39       256.66 o
  23   8  12      10746.94      10174.49       239.47 o
  24   8  12       3545.74       3528.48        69.32 o
  25   8  12       3109.20       3259.53        45.75 o
  26   8  12      14539.34      14761.36       160.41 o
  27   8  12       1904.93       1791.99        57.85 o
  28   8  12         96.12         45.14        20.00 o
  29   8  12       2907.09       2657.35        44.82 o
  30   8  12       1958.91       1943.28        44.07 o
   1   9  12      20372.46      19590.14       326.04 o
   2   9  12      33325.34      34019.79       746.01 o
   3   9  12       2727.78       2929.91        42.63 o
   4   9  12         88.16        114.73         8.82 o
   5   9  12      11564.84      12694.46       256.19 o
   6   9  12        718.16        784.66        24.96 o
   7   9  12      14771.18      14418.27       410.90 o
   8   9  12       2804.04       3392.48        75.57 o
   9   9  12       5312.05       4739.41        88.66 o
  10   9  12        261.69        363.23        11.39 o
  11   9  12      15083.86      14837.11       301.77 o
  12   9  12       9120.57      10205.26       129.35 o
  13   9  12         79.11        108.38        10.71 o
  14   9  12       5122.53       5360.37       145.03 o
  15   9  12       3104.09       3576.60        72.34 o
  16   9  12       2227.84       1977.50        50.47 o
  17   9  12       3828.11       3984.15        46.93 o
  18   9  12        214.06        142.14        12.93 o
  19   9  12       2500.87       2863.30       129.50 o
  20   9  12       1562.15       1508.63        27.45 o
  21   9  12        710.21        698.87        27.77 o
  22   9  12       3665.74       3784.48       131.83 o
  23   9  12        552.34        659.34        21.30 o
  24   9  12        114.16         90.41        14.77 o
  25   9  12       1394.24       1300.29        35.44 o
  26   9  12       2390.74       2156.08        34.12 o
  27   9  12          8.52         34.38        16.99 o
  28   9  12         77.12         42.30        16.30 o
  29   9  12       1406.70       1603.70        42.38 o
   0  10  12       6204.25       6039.11       280.88 o
   1  10  12       1517.11       1446.50        39.47 o
   2  10  12       2898.91       3055.40       105.04 o
   3  10  12      18499.80      19927.28       402.46 o
   4  10  12       6574.75       6766.81       282.88 o
   5  10  12       7077.48       8185.30       227.57 o
   6  10  12          0.52          2.96         7.07 o
   7  10  12        613.81        563.94        13.77 o
   8  10  12       1285.16       1583.29        35.02 o
   9  10  12       1122.79       1265.22        29.24 o
  10  10  12         38.33         32.75         8.69 o
  11  10  12          4.86         16.86         8.20 o
  12  10  12       4850.46       5349.04       121.64 o
  13  10  12         97.46         96.23        10.14 o
  14  10  12       1305.20       1592.03        52.18 o
  15  10  12       1101.90       1360.10        54.89 o
  16  10  12         28.05         11.41        11.15 o
  17  10  12        217.02        197.31        12.50 o
  18  10  12         20.72         27.25        11.96 o
  19  10  12        837.46        803.88        24.01 o
  20  10  12      10137.52      10296.87       119.31 o
  21  10  12       1820.99       2281.01        59.46 o
  22  10  12       9905.16      10129.88       218.51 o
  23  10  12        150.08        139.09        18.32 o
  24  10  12       6251.40       5928.86        72.70 o
  25  10  12       1918.25       1627.34        29.32 o
  26  10  12         50.13        131.33        19.11 o
  27  10  12       3565.34       3817.33        68.69 o
  28  10  12       3144.32       2924.83        62.14 o
   1  11  12       4209.62       4166.24       110.48 o
   2  11  12      29261.12      30704.63       736.17 o
   3  11  12        879.02        896.59        32.33 o
   4  11  12       3835.28       4237.53        84.57 o
   5  11  12       2703.67       2711.83        77.46 o
   6  11  12       6065.56       6143.61       173.49 o
   7  11  12        382.53        369.03        16.64 o
   8  11  12       1188.09       1283.53        28.94 o
   9  11  12       1435.14       1363.58        36.23 o
  10  11  12        364.28        369.31        13.95 o
  11  11  12        982.13       1118.58        26.02 o
  12  11  12       6141.37       6335.92       278.14 o
  13  11  12        452.35        419.00        20.86 o
  14  11  12        864.61        831.34        17.30 o
  15  11  12          4.39          9.03        12.76 o
  16  11  12       3128.96       3113.29        78.14 o
  17  11  12        438.66        402.99        16.13 o
  18  11  12        640.81        775.85        18.90 o
  19  11  12       1214.86       1034.30        30.60 o
  20  11  12       1514.91       1365.67        30.05 o
  21  11  12       1650.02       1734.03        28.49 o
  22  11  12       1270.35       1176.15        34.64 o
  23  11  12        495.30        546.57        25.03 o
  24  11  12       1298.28       1430.43        34.05 o
  25  11  12         87.28         65.45        21.10 o
  26  11  12        233.30        272.47        22.15 o
  27  11  12        592.19        497.14        24.76 o
   0  12  12        561.97        585.33        36.56 o
   1  12  12        464.54        587.89        16.84 o
   2  12  12       8760.00       8236.24       684.16 o
   3  12  12        731.58        687.10        17.35 o
   4  12  12       6268.95       6710.30       116.88 o
   5  12  12         88.61         89.91        10.49 o
   6  12  12       7488.63       7724.10        98.55 o
   7  12  12      12007.84      12587.17       308.30 o
   8  12  12       4384.15       4302.66        88.49 o
   9  12  12       9216.84       9245.87       191.08 o
  10  12  12       2344.46       2137.65        53.48 o
  11  12  12       4871.32       4433.18       147.49 o
  12  12  12       7620.23       8151.25       216.53 o
  13  12  12       6762.04       6654.69       167.05 o
  14  12  12       1486.52       1445.48        26.62 o
  15  12  12       1172.65       1394.14        39.19 o
  16  12  12       2754.82       3246.53        75.39 o
  17  12  12        604.45        631.99        21.68 o
  18  12  12        540.51        448.36        20.23 o
  19  12  12       7409.26       7820.60       121.94 o
  20  12  12       4266.71       3956.73        61.03 o
  21  12  12       6445.67       6859.47       211.17 o
  22  12  12       7233.88       7974.04       127.14 o
  23  12  12         42.95         43.18        19.44 o
  24  12  12       1620.13       1554.63        53.66 o
  25  12  12         28.15          5.49        17.70 o
   1  13  12      25733.46      25659.79       862.22 o
   2  13  12        680.16        884.19        69.49 o
   3  13  12       6990.17       7065.53       209.66 o
   4  13  12       7725.97       9145.76       571.24 o
   5  13  12       2996.43       3016.28       242.84 o
   6  13  12      10638.38      11352.20       292.60 o
   7  13  12      20115.21      20730.52       546.24 o
   8  13  12        426.00        373.66        12.28 o
   9  13  12       7037.18       7448.81       238.06 o
  10  13  12       4219.29       4226.20       105.69 o
  11  13  12       1109.78       1243.98        32.02 o
  12  13  12       4817.19       4646.79       128.61 o
  13  13  12         57.56         86.85        11.70 o
  14  13  12       4295.66       3455.12        63.93 o
  15  13  12         55.95         84.08        13.20 o
  16  13  12         23.25         18.23        13.18 o
  17  13  12       3533.47       3567.78       104.44 o
  18  13  12        170.30        203.22        16.90 o
  19  13  12       1739.15       1794.00        55.95 o
  20  13  12       1709.44       1903.63        51.50 o
  21  13  12       1394.11       1681.83        38.69 o
  22  13  12        397.32        289.86        20.32 o
  23  13  12         30.22          2.91        19.50 o
  24  13  12        676.03        449.74        23.71 o
   0  14  12        796.69        827.29        42.27 o
   1  14  12        107.75         51.39        11.60 o
   2  14  12        201.44        229.99        13.61 o
   3  14  12         14.33         -5.52        13.92 o
   4  14  12         21.51         28.93        12.79 o
   5  14  12       7593.10       8876.29       442.01 o
   6  14  12       5385.54       6093.40       112.96 o
   7  14  12       5575.37       5128.00       162.34 o
   8  14  12       5602.76       4943.04       130.01 o
   9  14  12        280.03        218.95        17.41 o
  10  14  12        235.03        281.42        18.62 o
  11  14  12       2737.86       3474.40       100.42 o
  12  14  12        600.00        714.29        49.97 o
  13  14  12      11523.76      11204.45       214.74 o
  14  14  12       1440.76       1543.38        59.83 o
  15  14  12       2420.24       2235.61        56.62 o
  16  14  12        709.38        704.63        21.06 o
  17  14  12       5931.04       6160.67       363.53 o
  18  14  12       2091.10       2357.12        74.92 o
  19  14  12       2164.07       2303.25        60.60 o
  20  14  12          1.06         23.45        18.24 o
  21  14  12       2271.45       2023.61        61.32 o
  22  14  12       1446.33       1387.97        35.05 o
   1  15  12       1325.65       1551.56        36.30 o
   2  15  12       7816.68       7970.83       168.35 o
   3  15  12       2461.48       2063.12        36.16 o
   4  15  12        926.10        879.19        41.28 o
   5  15  12       4687.77       5363.67       159.51 o
   6  15  12        300.85        183.03        20.75 o
   7  15  12       1727.94       2012.42        94.64 o
   8  15  12       3575.55       4041.09       394.42 o
   9  15  12         19.05          4.00        14.45 o
  10  15  12        132.15         89.11        17.24 o
  11  15  12          8.49         -0.74        19.67 o
  12  15  12       6875.91       6823.11       239.16 o
  13  15  12         71.74         81.77        16.78 o
  14  15  12        120.03        183.84        21.06 o
  15  15  12         52.95         71.80        20.90 o
  16  15  12        492.14        384.02        21.93 o
  17  15  12        481.10        279.27        21.29 o
  18  15  12       3352.38       3367.66        70.63 o
  19  15  12        235.92        100.98        20.40 o
  20  15  12        562.50        408.79        31.45 o
   0  16  12        399.18        217.08        17.81 o
   1  16  12       1183.35       1328.89       123.00 o
   2  16  12        950.92        713.18        92.48 o
   3  16  12       1283.26       1400.73        75.56 o
   4  16  12       1248.29       1329.37        62.50 o
   5  16  12        283.81        301.09        21.57 o
   6  16  12      14195.03      13650.92       415.66 o
   7  16  12          0.91         -0.81        20.27 o
   8  16  12          0.89         21.09        19.71 o
   9  16  12         33.18         65.00        18.17 o
  10  16  12       8852.72      10099.49       264.93 o
  11  16  12         26.32         38.62        19.93 o
  12  16  12        599.51        503.90        26.78 o
  13  16  12         92.32         83.52        22.73 o
  14  16  12        136.31        133.90        22.79 o
  15  16  12         18.10         83.48        20.80 o
  16  16  12       1790.54       1598.43        42.39 o
  17  16  12       5062.57       5502.57       161.74 o
  18  16  12       1806.55       2115.27        99.26 o
   1  17  12       2318.40       2370.26        78.73 o
   2  17  12          2.66         10.03        15.16 o
   3  17  12        430.09        403.12        19.41 o
   4  17  12        118.38        160.15        18.47 o
   5  17  12       2772.06       2418.44        93.60 o
   6  17  12        361.66        280.66        24.83 o
   7  17  12       8555.23      10253.23       688.79 o
   8  17  12        244.07        246.16        25.59 o
   9  17  12        585.15        408.63        32.20 o
  10  17  12       1245.44       1245.05       111.25 o
  11  17  12       2953.56       2711.55       127.50 o
  12  17  12       2320.27       2204.69       152.12 o
  13  17  12       3821.65       4146.25       225.12 o
  14  17  12         79.65         74.24        20.89 o
  15  17  12       3375.99       3220.51       165.50 o
   0  18  12       1833.48       1796.44       113.83 o
   1  18  12        170.13        238.25        33.56 o
   2  18  12        109.30        129.60        24.17 o
   3  18  12        586.95        541.35        33.59 o
   4  18  12        137.54        193.65        21.66 o
   5  18  12       1072.68       1214.63        81.62 o
   6  18  12        275.29        326.90        39.22 o
   7  18  12        352.92        297.46        46.89 o
   8  18  12       1071.67       1026.79       109.37 o
   9  18  12         29.32         83.44        33.26 o
  10  18  12       1148.35       1346.79        47.96 o
  11  18  12        182.35        324.96        37.70 o
   1  19  12        232.91        226.26        28.39 o
   2  19  12         92.62         63.72        30.24 o
   3  19  12         57.58        128.20        35.22 o
   1   1  13        140.57        341.89        13.87 o
   2   1  13          0.07         44.16         7.49 o
   3   1  13       6733.57       8809.92        95.96 o
   4   1  13       4188.91       4685.84        63.06 o
   5   1  13       8751.51       8453.00       102.93 o
   6   1  13      44383.99      44781.41       706.48 o
   7   1  13      46987.42      53310.91       760.18 o
   8   1  13        310.65         50.15         9.54 o
   9   1  13      17830.56      18202.75       314.83 o
  10   1  13       5077.93       4485.46        55.71 o
  11   1  13          9.59          3.24        10.20 o
  12   1  13       8291.63       7504.20       157.50 o
  13   1  13      10635.76      11405.12       114.99 o
  14   1  13       1686.25       1710.79        23.85 o
  15   1  13       1175.83       1145.91        24.21 o
  16   1  13      10072.85      12375.30       219.27 o
  17   1  13        114.63         85.99        10.38 o
  18   1  13        394.02        601.29        14.30 o
  19   1  13       5000.47       5315.88        56.26 o
  20   1  13        211.92        183.30        12.62 o
  21   1  13        665.46        582.45        18.08 o
  22   1  13       2849.49       2592.11        34.59 o
  23   1  13       7306.37       6462.51       105.00 o
  24   1  13      13379.84      13623.87       136.18 o
  25   1  13       1288.89       1054.10        26.67 o
  26   1  13      11433.77      12454.10       260.56 o
  27   1  13       1514.32       1795.28        29.91 o
  28   1  13         11.80         19.08        15.30 o
  29   1  13       2642.23       2305.27        33.93 o
  30   1  13       4196.57       3906.56        57.26 o
  31   1  13       5017.04       5355.19       109.77 o
  32   1  13        979.70        859.26        26.67 o
   0   2  13       6113.51       5262.94        86.31 o
   1   2  13       3882.66       3548.59        58.86 o
   2   2  13      65736.62      63439.27      1196.43 o
   3   2  13      17626.14      15273.33       149.02 o
   4   2  13      57148.77      55934.56       689.49 o
   5   2  13       5926.97       4445.34        64.21 o
   6   2  13         55.26        286.63         9.32 o
   7   2  13       2221.37       2641.39        48.99 o
   8   2  13       1540.64       1590.62        21.93 o
   9   2  13       1394.44       1434.73        23.65 o
  10   2  13       5457.20       6473.33       113.13 o
  11   2  13         68.12         30.73         7.75 o
  12   2  13      39843.77      41759.80       738.75 o
  13   2  13       1598.09       1681.73        25.56 o
  14   2  13       8041.14       9253.42       189.83 o
  15   2  13       4001.41       4123.23        63.92 o
  16   2  13       4985.79       4745.45       105.30 o
  17   2  13       1873.36       2030.82        35.73 o
  18   2  13       6216.56       6245.76        90.67 o
  19   2  13       3165.06       2977.31        66.14 o
  20   2  13       3424.08       3520.79        50.48 o
  21   2  13       1571.03       1622.01        26.20 o
  22   2  13        998.51        940.08        18.69 o
  23   2  13          4.21         23.90        11.81 o
  24   2  13         61.26         79.13        12.39 o
  25   2  13        135.28        167.69        15.15 o
  26   2  13         39.04         96.32        15.12 o
  27   2  13        305.57        303.91        18.41 o
  28   2  13        512.71        531.42        19.81 o
  29   2  13         29.46         45.98        15.99 o
  30   2  13       2526.52       2575.36        53.54 o
  31   2  13       4493.52       4284.51        50.74 o
  32   2  13        646.67        980.05        24.03 o
   1   3  13       2250.62       1840.20        27.32 o
   2   3  13        403.45        608.79        12.27 o
   3   3  13      16125.27      17568.89       327.97 o
   4   3  13        586.23        654.38        11.80 o
   5   3  13       1090.26       1230.37        17.94 o
   6   3  13      26884.79      29282.66       323.05 o
   7   3  13       8051.94       9388.66       135.59 o
   8   3  13       5842.48       5707.70        73.07 o
   9   3  13      11276.32      12131.02       167.84 o
  10   3  13      30252.82      30670.18       487.97 o
  11   3  13         19.48         81.79         8.93 o
  12   3  13       3412.93       3783.94        69.43 o
  13   3  13      13978.52      14957.08       202.08 o
  14   3  13       6952.90       6845.34        84.26 o
  15   3  13        482.33        694.55        18.09 o
  16   3  13       1591.34       1448.98        22.86 o
  17   3  13       4568.73       5198.06        77.09 o
  18   3  13      15263.29      15429.32       326.15 o
  19   3  13       1140.62       1285.78        22.02 o
  20   3  13       5926.51       5959.16        70.48 o
  21   3  13        857.55        836.69        20.49 o
  22   3  13        237.81        182.59        13.87 o
  23   3  13       5043.84       5040.28        71.68 o
  24   3  13       9878.50      10054.93       251.97 o
  25   3  13       5466.63       4853.21        81.19 o
  26   3  13       4698.65       4802.73        62.86 o
  27   3  13         28.85         35.67        14.82 o
  28   3  13       4279.18       4265.80        65.66 o
  29   3  13        767.77        440.03        20.37 o
  30   3  13         94.98         65.93        18.02 o
  31   3  13       4508.50       4247.72        77.11 o
  32   3  13       7266.42       7114.06       102.04 o
   0   4  13      26740.89      25326.32       300.88 o
   1   4  13         30.58         81.64         9.04 o
   2   4  13       3137.37       3255.32        48.25 o
   3   4  13       2089.55       2514.91        29.73 o
   4   4  13        625.94        627.84        13.00 o
   5   4  13         95.46         85.40         7.45 o
   6   4  13       4484.58       3978.22        39.92 o
   7   4  13        206.50        153.66         8.48 o
   8   4  13        899.45        910.24        16.34 o
   9   4  13      16031.81      16585.90       175.99 o
  10   4  13       7690.37       7482.86       153.30 o
  11   4  13       4586.90       4842.94        58.88 o
  12   4  13      11502.42      10796.38       214.55 o
  13   4  13         39.04         77.61         8.58 o
  14   4  13        826.92        830.26        19.46 o
  15   4  13       6743.75       7208.15        91.51 o
  16   4  13       1069.19        923.93        18.93 o
  17   4  13       7502.13       7588.86        97.76 o
  18   4  13       4522.71       4538.90        72.39 o
  19   4  13        242.73        317.19        13.59 o
  20   4  13       2776.32       3104.51        52.91 o
  21   4  13        156.71        120.45        13.77 o
  22   4  13        640.19        658.05        17.02 o
  23   4  13         59.33         86.71        12.70 o
  24   4  13         87.17         67.75        14.25 o
  25   4  13        895.95        955.85        23.19 o
  26   4  13        172.15        149.38        19.81 o
  27   4  13        815.58        809.24        28.56 o
  28   4  13          2.31          7.74        18.64 o
  29   4  13        365.75        270.91        18.68 o
  30   4  13        375.52        254.49        20.74 o
  31   4  13          5.07         -2.19        17.22 o
  32   4  13       2356.12       2399.69        67.44 o
   1   5  13       2571.04       3613.67        41.55 o
   2   5  13       1026.55       1332.88        17.82 o
   3   5  13       7355.92       8061.30        99.18 o
   4   5  13       1225.91       1409.62        25.04 o
   5   5  13       1540.74       1806.03        42.23 o
   6   5  13      16072.31      14650.87       437.22 o
   7   5  13       4951.73       4982.03        55.31 o
   8   5  13       5885.61       4940.16        93.98 o
   9   5  13       8245.39       9422.57        93.19 o
  10   5  13       9079.61       7638.44        81.37 o
  11   5  13       2536.92       2289.24        39.89 o
  12   5  13       3046.24       3463.42        59.76 o
  13   5  13       4757.98       5327.26       102.37 o
  14   5  13      26612.76      27478.88       397.30 o
  15   5  13       1839.31       1874.24        40.22 o
  16   5  13       5993.04       5762.32       109.93 o
  17   5  13       1289.34       1320.36        24.07 o
  18   5  13       6556.10       6351.57       107.39 o
  19   5  13       1090.65       1051.12        26.42 o
  20   5  13       7045.00       6696.29        92.34 o
  21   5  13       5064.28       5375.11       119.46 o
  22   5  13      14185.48      14258.07       197.00 o
  23   5  13       8472.44       7091.07       418.48 o
  24   5  13       2228.69       2240.60        47.86 o
  25   5  13       6426.47       6665.47       168.64 o
  26   5  13        791.78        834.47        24.05 o
  27   5  13       1182.03       1015.73        38.21 o
  28   5  13       4744.90       5372.62       194.20 o
  29   5  13        498.86        294.93        18.50 o
  30   5  13        172.16         90.12        18.85 o
  31   5  13        590.46        790.63        31.29 o
   0   6  13      88915.07      88715.98      1774.37 o
   1   6  13       1317.79       1266.56        18.04 o
   2   6  13       7182.43       6951.67       143.00 o
   3   6  13       8254.88       8068.94       101.46 o
   4   6  13      16265.56      16551.02       207.38 o
   5   6  13        577.87        476.81        14.25 o
   6   6  13      23223.74      24189.31       368.72 o
   7   6  13       4603.53       4873.42        79.63 o
   8   6  13      24863.45      25813.46       376.16 o
   9   6  13        597.81        768.87        14.94 o
  10   6  13      28769.74      28194.79       297.77 o
  11   6  13       1049.86        989.96        17.71 o
  12   6  13       1167.86       1122.27        19.38 o
  13   6  13       1112.81       1299.66        20.65 o
  14   6  13      19071.55      21149.14       282.20 o
  15   6  13         74.89        108.95        11.63 o
  16   6  13       2935.57       3199.46        42.28 o
  17   6  13        340.90        301.49        19.23 o
  18   6  13       4387.89       4399.59        55.28 o
  19   6  13        128.33        138.74        11.72 o
  20   6  13        121.54        163.70        14.89 o
  21   6  13       1108.54       1106.59        22.35 o
  22   6  13       2313.36       2289.74        67.86 o
  23   6  13        193.75        153.91        14.32 o
  24   6  13       1417.02       1266.08        23.59 o
  25   6  13          9.57         46.40        14.25 o
  26   6  13        278.23        195.01        15.07 o
  27   6  13       3847.51       3920.98        62.22 o
  28   6  13       3080.12       2840.72       182.07 o
  29   6  13       2771.20       2657.79        74.42 o
  30   6  13        834.68        738.46        32.33 o
  31   6  13          8.31         25.86        21.28 o
   1   7  13       3559.10       3814.07        63.32 o
   2   7  13         23.89         30.20         6.80 o
   3   7  13       3852.22       4346.98        68.76 o
   4   7  13       4612.44       5046.33       103.41 o
   5   7  13        241.12        235.50         9.24 o
   6   7  13      20766.84      23207.28       253.95 o
   7   7  13      12101.32      14018.29       156.61 o
   8   7  13       3170.40       3145.38        41.44 o
   9   7  13       2313.44       2470.75        31.58 o
  10   7  13       1842.28       1913.97        38.28 o
  11   7  13        622.65        731.37        20.73 o
  12   7  13      16970.39      18151.29       272.17 o
  13   7  13       1711.63       2111.37        51.63 o
  14   7  13      21724.17      20589.08       207.28 o
  15   7  13       1215.70       1334.95        22.66 o
  16   7  13      24090.83      24579.91       405.43 o
  17   7  13       1276.21       1619.37        43.06 o
  18   7  13       4648.59       4575.66        73.95 o
  19   7  13       2342.58       2253.44        29.85 o
  20   7  13      10033.91      10429.35       329.22 o
  21   7  13        774.76        926.74        22.49 o
  22   7  13      21350.80      21305.57       235.20 o
  23   7  13       2368.45       2053.37        67.45 o
  24   7  13        674.26        595.67        18.36 o
  25   7  13       4941.10       4572.13       157.43 o
  26   7  13        652.31        754.73        28.39 o
  27   7  13        191.64        249.05        18.05 o
  28   7  13       2965.41       2736.18        39.38 o
  29   7  13       2559.66       2413.60        39.25 o
  30   7  13       2680.22       2327.32        42.20 o
   0   8  13      33672.63      34177.54       498.95 o
   1   8  13       1883.87       1692.82        22.26 o
   2   8  13      11512.37      12956.20       265.66 o
   3   8  13       6221.43       6027.77       110.17 o
   4   8  13       5991.86       6846.85       131.39 o
   5   8  13       4761.53       4952.10       107.09 o
   6   8  13      22308.14      22578.16       476.27 o
   7   8  13       3112.59       3170.63        81.96 o
   8   8  13      14203.68      14598.79       367.56 o
   9   8  13       1185.49       1424.33        29.46 o
  10   8  13       1135.50       1072.35        20.55 o
  11   8  13       2353.02       2381.63        33.10 o
  12   8  13         50.72         84.42         9.55 o
  13   8  13       1020.17       1254.49        28.68 o
  14   8  13        432.69        461.13        17.00 o
  15   8  13      10745.93      11708.40       147.10 o
  16   8  13        402.65        407.86        14.95 o
  17   8  13         53.47         30.57         9.82 o
  18   8  13       1461.01       1402.43        35.61 o
  19   8  13       4566.09       4442.53        85.63 o
  20   8  13          3.91         18.39        11.12 o
  21   8  13       1759.20       1620.05        29.13 o
  22   8  13       1052.83        916.05        33.51 o
  23   8  13       3059.24       2675.40        38.49 o
  24   8  13        213.17        271.10        21.97 o
  25   8  13          0.37         13.80        14.34 o
  26   8  13        857.63        917.05        25.89 o
  27   8  13        721.32        794.68        24.99 o
  28   8  13       1070.02       1302.32        26.32 o
  29   8  13        115.79        199.62        22.24 o
   1   9  13         15.41         23.70         6.96 o
   2   9  13       2828.15       2715.21        63.24 o
   3   9  13          0.94          9.86         8.06 o
   4   9  13       1538.75       1715.73        59.83 o
   5   9  13       6661.24       6986.35       243.60 o
   6   9  13      19439.48      19436.25       299.20 o
   7   9  13        110.35        138.23         9.61 o
   8   9  13       8272.52       9596.29       396.05 o
   9   9  13       9743.66      10369.04       228.85 o
  10   9  13       1131.98       1019.25        19.03 o
  11   9  13       4123.07       4302.94        72.71 o
  12   9  13       1740.78       1861.95        25.64 o
  13   9  13       1916.43       2180.75        55.22 o
  14   9  13        846.07       1005.97        27.73 o
  15   9  13       5842.87       6161.12       200.14 o
  16   9  13        400.30        362.41        14.77 o
  17   9  13        110.28        189.68        12.33 o
  18   9  13       3573.64       3554.69        49.30 o
  19   9  13       3776.31       3849.38        50.25 o
  20   9  13        180.61        190.60        14.82 o
  21   9  13        272.79        243.06        14.81 o
  22   9  13       1410.00       1551.70        33.81 o
  23   9  13        159.63         32.67        13.51 o
  24   9  13       9648.53       9141.85       298.09 o
  25   9  13       4763.50       4543.85        69.04 o
  26   9  13       5242.19       5639.90        84.61 o
  27   9  13       6142.62       6656.69        87.94 o
  28   9  13        461.15        413.58        22.07 o
   0  10  13        800.69        700.53        22.77 o
   1  10  13       1116.95       1271.19        26.01 o
   2  10  13       5009.89       5309.27        95.31 o
   3  10  13        967.37       1127.86        40.13 o
   4  10  13      11286.43      12202.78       225.21 o
   5  10  13       5598.35       5404.09        95.24 o
   6  10  13        314.13        298.38        12.04 o
   7  10  13        160.27        193.30        10.41 o
   8  10  13        116.38        138.59        15.61 o
   9  10  13       1774.34       1686.59        44.05 o
  10  10  13      17679.16      18237.24       225.86 o
  11  10  13       1637.60       1633.22        39.96 o
  12  10  13      16958.73      17986.58       370.13 o
  13  10  13       1830.99       1859.38        37.87 o
  14  10  13        352.24        345.22        13.06 o
  15  10  13        104.17         47.71         9.69 o
  16  10  13         19.86         38.86        12.07 o
  17  10  13        421.47        407.84        15.88 o
  18  10  13       2071.24       2396.70        33.91 o
  19  10  13       3941.46       3855.83        81.45 o
  20  10  13       3793.42       3890.62        60.10 o
  21  10  13       1510.53       1427.88        28.23 o
  22  10  13          0.24         25.06        15.63 o
  23  10  13          4.10         10.76        14.51 o
  24  10  13         81.66         80.46        15.47 o
  25  10  13       1176.51       1017.00        37.83 o
  26  10  13         11.85         48.89        17.04 o
  27  10  13         77.85         49.64        20.40 o
   1  11  13       4201.36       4504.55       126.17 o
   2  11  13         28.13         17.96         9.29 o
   3  11  13      10585.45      11894.35       201.12 o
   4  11  13       1762.54       1805.78        50.91 o
   5  11  13       4471.13       4359.88        52.70 o
   6  11  13       5408.67       6094.48       115.99 o
   7  11  13       2658.28       2621.43        63.81 o
   8  11  13        709.18        818.42        16.05 o
   9  11  13       7196.41       7625.30       184.69 o
  10  11  13       1262.33       1130.83        22.02 o
  11  11  13         13.62         36.03        11.75 o
  12  11  13         81.75        121.36        11.35 o
  13  11  13        911.64       1184.82        30.83 o
  14  11  13       2284.13       2427.90        34.00 o
  15  11  13      14320.82      14521.71       311.49 o
  16  11  13       2381.32       2315.42        52.19 o
  17  11  13       2339.02       2028.36        29.42 o
  18  11  13       2572.12       2994.81        66.50 o
  19  11  13      10051.51      10474.62       194.84 o
  20  11  13       4139.06       4576.53       123.59 o
  21  11  13       4400.33       5095.93       119.56 o
  22  11  13        561.05        609.10        26.42 o
  23  11  13       1640.77       1336.09        51.43 o
  24  11  13       2933.67       3218.84        98.60 o
  25  11  13       1530.00       1013.16        45.44 o
  26  11  13      12069.54      11668.75       353.43 o
   0  12  13        350.65        266.61        28.52 o
   1  12  13       1265.51       1513.04        58.78 o
   2  12  13       3423.63       3640.30       141.55 o
   3  12  13       5077.74       5668.10       142.59 o
   4  12  13       5196.06       5357.51       115.22 o
   5  12  13        828.77        607.51        19.07 o
   6  12  13        239.69        232.58        13.34 o
   7  12  13         43.05         33.08        10.13 o
   8  12  13        501.59        751.64        17.52 o
   9  12  13         67.56         87.57         9.37 o
  10  12  13       1769.73       1720.42        35.97 o
  11  12  13       4064.28       4156.88        79.92 o
  12  12  13       1329.21       1260.10        30.96 o
  13  12  13        447.66        623.98        21.95 o
  14  12  13         88.13         43.91        13.97 o
  15  12  13        120.55        140.30        14.62 o
  16  12  13        790.57        892.27        36.02 o
  17  12  13        125.46        148.89        14.02 o
  18  12  13       4476.03       4375.64       100.55 o
  19  12  13        192.16        166.97        16.27 o
  20  12  13        768.89        672.47        20.95 o
  21  12  13          0.71         -6.34        16.35 o
  22  12  13       1661.22       1483.17        36.50 o
  23  12  13        425.99        299.52        21.14 o
  24  12  13         15.49         38.23        18.36 o
  25  12  13       3392.57       3155.89        72.66 o
   1  13  13        386.45        432.47        31.61 o
   2  13  13        476.44        538.84        47.98 o
   3  13  13         34.10        114.71        11.92 o
   4  13  13        473.01        449.12        19.82 o
   5  13  13        487.98        414.21        14.92 o
   6  13  13        669.06        550.33        17.30 o
   7  13  13       1707.84       1945.12        40.34 o
   8  13  13       4894.75       5490.41       184.94 o
   9  13  13       1888.33       1797.87        37.76 o
  10  13  13        110.61        159.16        11.46 o
  11  13  13       1379.42       1335.87        56.33 o
  12  13  13       3035.44       3669.35        69.40 o
  13  13  13        293.05        363.61        17.95 o
  14  13  13       1053.25       1113.19        28.34 o
  15  13  13        252.33        239.42        17.40 o
  16  13  13        303.64        243.01        17.87 o
  17  13  13        170.40        252.06        17.00 o
  18  13  13        616.15        683.51        25.42 o
  19  13  13        313.15        250.78        20.43 o
  20  13  13         15.30          9.78        16.92 o
  21  13  13       1645.63       1594.96        32.62 o
  22  13  13        112.16        121.13        20.07 o
  23  13  13          2.73         -2.37        18.70 o
   0  14  13        413.75        392.59        46.46 o
   1  14  13        854.72        635.82        26.06 o
   2  14  13      11110.34      11827.31       421.14 o
   3  14  13         14.87          0.27        11.83 o
   4  14  13       8007.83       7840.03       557.98 o
   5  14  13      11074.68      11635.81       611.01 o
   6  14  13       4902.94       5076.27        93.07 o
   7  14  13          7.31         53.41        12.36 o
   8  14  13       2245.48       2121.27       170.75 o
   9  14  13       5303.11       4572.24       158.25 o
  10  14  13       3288.25       3264.45       113.59 o
  11  14  13         13.42         19.67        19.21 o
  12  14  13       3158.85       3613.51       107.83 o
  13  14  13        379.96        483.40        22.30 o
  14  14  13       1606.85       1594.56        56.65 o
  15  14  13       5454.81       5952.87        97.43 o
  16  14  13       3373.56       3575.86       118.97 o
  17  14  13         19.09         28.54        17.51 o
  18  14  13       1780.34       1753.98        40.71 o
  19  14  13       1085.78        856.21        27.52 o
  20  14  13       1353.02       1154.94        35.37 o
  21  14  13       5505.54       4924.75       150.18 o
  22  14  13        426.87        444.42        29.46 o
   1  15  13      11646.40      10410.54       435.60 o
   2  15  13       5031.06       5517.04       114.98 o
   3  15  13       1920.47       1830.95        51.60 o
   4  15  13        714.92        673.90        29.09 o
   5  15  13        604.20        603.92        29.17 o
   6  15  13       1088.22       1258.04        42.54 o
   7  15  13       5770.01       6192.38       140.00 o
   8  15  13       1061.99        975.34        24.02 o
   9  15  13       5674.90       4669.00       138.03 o
  10  15  13       6072.09       6285.83       206.77 o
  11  15  13          2.20         31.22        21.98 o
  12  15  13         50.41         53.32        21.34 o
  13  15  13      13314.29      12736.70       501.07 o
  14  15  13        579.19        621.72        24.60 o
  15  15  13        743.66        722.51        56.62 o
  16  15  13       9457.63       9230.58       526.23 o
  17  15  13       4657.25       4883.62        86.20 o
  18  15  13       4650.12       4523.14       191.36 o
  19  15  13       2120.31       1557.43       124.62 o
  20  15  13        854.13        819.80        41.68 o
   0  16  13        218.03        253.86        18.70 o
   1  16  13        297.72        360.17        16.22 o
   2  16  13        231.43        239.83        17.81 o
   3  16  13        255.59        264.16        19.47 o
   4  16  13       1645.45       1590.02        61.59 o
   5  16  13        117.75        153.87        15.98 o
   6  16  13       6967.44       6347.55       241.49 o
   7  16  13        329.59        342.45        19.11 o
   8  16  13       3277.87       3218.48       171.28 o
   9  16  13       3553.75       3525.52       161.41 o
  10  16  13       2412.25       2155.11       106.06 o
  11  16  13       1000.32        944.46        35.23 o
  12  16  13      10242.99      10975.57       532.68 o
  13  16  13        656.14        860.56        33.29 o
  14  16  13       1624.03       1526.55        38.48 o
  15  16  13        118.22        157.70        20.44 o
  16  16  13       1215.31       1246.16        69.70 o
  17  16  13        636.01        641.93        34.66 o
   1  17  13          6.14         61.94        21.19 o
   2  17  13        639.28        800.05        45.19 o
   3  17  13        564.39        627.04        27.50 o
   4  17  13       1008.64        913.22        67.73 o
   5  17  13        159.63        156.82        18.80 o
   6  17  13       3733.19       3472.97       120.83 o
   7  17  13         67.73         28.71        20.29 o
   8  17  13       2213.06       2299.65       122.88 o
   9  17  13        214.33         37.56        21.58 o
  10  17  13        312.21        273.28        24.56 o
  11  17  13        271.83        449.92        28.05 o
  12  17  13       4851.90       4485.77        79.86 o
  13  17  13        124.33         36.66        23.90 o
  14  17  13          4.11          3.42        24.25 o
   0  18  13       2823.12       2875.73       177.47 o
   1  18  13       1145.02       1387.93        65.45 o
   2  18  13       1374.57       1240.94        48.26 o
   3  18  13       1859.76       2017.99       217.08 o
   4  18  13        619.34        527.24        40.19 o
   5  18  13       2766.15       2174.43        90.68 o
   6  18  13         19.44         17.82        23.17 o
   7  18  13        330.70        432.26        26.86 o
   8  18  13       2147.09       2442.03       145.64 o
   9  18  13         37.31         18.67        34.44 o
  10  18  13       4397.55       4209.29       199.58 o
   0   0  14       5625.88       5071.28       157.31 o
   1   0  14       7299.95       6383.47        96.19 o
   2   0  14       8260.67       5221.78        90.21 o
   3   0  14      14540.30      14326.98       310.23 o
   4   0  14       2412.62       1926.51        60.84 o
   5   0  14       1264.35        970.13        33.90 o
   6   0  14       1072.50       1304.59        28.93 o
   7   0  14      35663.95      32837.71       587.78 o
   8   0  14      10110.73      11996.32       180.71 o
   9   0  14      59120.00      57651.14       820.15 o
  10   0  14       4960.15       4609.58        76.88 o
  11   0  14      22734.94      21490.85       647.98 o
  12   0  14        664.57       1277.58        29.78 o
  13   0  14      60289.71      57478.67      1120.12 o
  14   0  14      10828.22      10477.96       299.17 o
  15   0  14        276.65        178.21        13.29 o
  16   0  14        243.28        338.49        19.60 o
  17   0  14       3550.49       3519.96        74.56 o
  18   0  14       3849.11       4515.20       168.47 o
  19   0  14       7858.82       7471.41       109.51 o
  20   0  14       2901.81       2827.67       100.01 o
  21   0  14      11976.95      12827.18       201.85 o
  22   0  14       4110.67       4160.62        71.27 o
  23   0  14        708.61        552.30        22.21 o
  24   0  14        725.26        746.40        28.12 o
  25   0  14       4190.28       4055.69        97.33 o
  26   0  14       8684.94       8938.06       132.39 o
  27   0  14      10339.54      11071.22       160.77 o
  28   0  14         25.17         17.34        21.13 o
  29   0  14       1568.27       1200.11        36.65 o
  30   0  14         84.16        162.00        26.47 o
  31   0  14        531.45        466.52        29.24 o
  32   0  14       2486.14       2444.53        59.10 o
   1   1  14      15584.39      15080.92       173.15 o
   2   1  14        633.07        372.52        10.33 o
   3   1  14      37447.79      33429.13       357.02 o
   4   1  14       6948.37       5206.64        71.74 o
   5   1  14      52052.16      50294.64       554.37 o
   6   1  14        244.89         72.20         7.51 o
   7   1  14       3375.71       3790.85        62.52 o
   8   1  14       2845.47       2868.99        36.39 o
   9   1  14       9887.73      10428.15       131.42 o
  10   1  14         27.93         50.05        11.41 o
  11   1  14      21224.06      23331.52       248.92 o
  12   1  14       9220.10      10482.27       253.60 o
  13   1  14      25281.15      23555.79       274.94 o
  14   1  14       4701.09       4826.45       105.65 o
  15   1  14         79.41         96.56        10.16 o
  16   1  14       1690.18       2084.60        29.04 o
  17   1  14       1331.63       1992.16        33.03 o
  18   1  14       1879.90       1716.10        25.98 o
  19   1  14       9632.18       9460.52       123.32 o
  20   1  14      10220.95      10388.18       126.26 o
  21   1  14       6803.83       7190.07        99.14 o
  22   1  14        252.11        477.83        16.50 o
  23   1  14       4305.70       4434.19        69.62 o
  24   1  14          6.04         12.41        13.15 o
  25   1  14        898.17       1216.33        23.15 o
  26   1  14        459.40        554.25        19.79 o
  27   1  14       5269.51       5202.06        65.91 o
  28   1  14         10.71          2.44        16.55 o
  29   1  14        226.70        218.79        18.21 o
  30   1  14       3769.88       3766.65        68.94 o
  31   1  14       2716.43       2963.50        60.93 o
  32   1  14        234.07        248.07        19.32 o
   0   2  14       7052.13       6293.10        88.72 o
   1   2  14       8704.36       6042.42        83.96 o
   2   2  14         59.48         83.37         8.11 o
   3   2  14          4.45         50.37         6.75 o
   4   2  14        330.73        243.74         8.77 o
   5   2  14      68909.46      62359.02       575.83 o
   6   2  14       5985.11       5409.35        60.30 o
   7   2  14      18476.31      17277.97       194.51 o
   8   2  14        385.70        299.81         9.08 o
   9   2  14      12860.70      12009.46       191.03 o
  10   2  14        549.25        547.10        16.67 o
  11   2  14      59397.46      60404.62       814.68 o
  12   2  14        711.26        781.02        16.39 o
  13   2  14       1374.00        911.34        15.73 o
  14   2  14       3662.99       3521.91        52.77 o
  15   2  14        435.91        470.31        13.39 o
  16   2  14         78.40         57.80        11.25 o
[truncated: 337,395 more chars]
